# Supplementary material for: TgIF2K-B Is an eIF2α Kinase in Toxoplasma gondii That Responds to Oxidative Stress and Optimizes Pathogenicity
Source: mBio. 2021 Jan 26;12(1):e03160-20. doi: 10.1128/mBio.03160-20 (PMC7858062; doi:10.1128/mBio.03160-20)
Supplement: TABLE S1 [file mBio.03160-20-st001.xlsx]

## Sheet: Sheet1
Primer name	Primer Sequence
IF2K-B gRNA-R	5’-CGTGTTTGTAACCATACACGAGTTTTAGAGCTAGAAATAGC-3’
IF2K-B dhfr-F	5’-AATTGGCAAAGCTGCTGCTACGTGTTTGTACCATACACGATTCGCCAGGCTGTAAATC-3’
IF2K-B dhfr-R	5’-AGACCTGCATTGCTCGCCATTTTGGTCTCATCATGCGTGTCTAATTCCATCCATCCTGCAAC=GTG-3’
IF2K-B gRNA-F	5’-AACTTGACATCCCCATTTAC-3’
P1-F	5’-CCATCTTACGTCTCTTGTTCGCTT-3’
P1-R	5’-CATCTGTCCCGTCTCTTGTTCGCTT-3’
P2-F	5’-ACGGCTTCCAGTGGAAGACACTTCGGCGCG-3’
P2-R	5’-TGTCGTTCCTTCACTTCCAGGGAACGCAGA -3’
KBQPCR-F	5’-TTCTTCGTGTTTCGACGCGCA-3’
KBQPCR-R	5’-TTCGGGCAGTGTCTCCACAG-3’
SOD1-F	5’-CAAACAAGGCAAGAAGGTC-3’
SOD1-R	5’-CATTCTCCAATTCTTGCTG-3’
CAT-F	5’-GGGAACTTTTATAGGACGGT-3’
CAT-R	5’-ATCTTGGCTGGGTAGCACGC-3’
GAPDH-F	5’-TGGTGTTCCGTGCTGCGATGGAAC-3’
GAPDH-R	5’-GAGCTTGCCGTCCTTGTGGCTGAC-3’
