# Supplementary material for: TgIF2K-B Is an eIF2α Kinase in Toxoplasma gondii That Responds to Oxidative Stress and Optimizes Pathogenicity
Source: mBio. 2021 Jan 26;12(1):e03160-20. doi: 10.1128/mBio.03160-20 (PMC7858062; doi:10.1128/mBio.03160-20)
Supplement: TABLE S2 [file mBio.03160-20-st002.xlsx]

## Sheet: DESeq2_WT_KO_Untreated-1
GeneID	baseMean	log2FoldChange	lfcSE	stat	pvalue	padj
TGME49_292275	238.594	11.61	1.18338	9.81089	1.01072e-22	3.25696e-22
TGME49_304450	76.137	8.99844	1.19328	7.5409	4.66741e-14	1.10764e-13
TGME49_270580	1126.16	7.81547	0.249853	31.2803	8.64531e-215	5.60118e-213
TGME49_297488	746.5	7.58385	0.283993	26.7044	4.18822e-157	1.53101e-155
TGME49_255210	889.163	7.47336	0.251085	29.7642	1.13437e-194	6.02651e-193
TGME49_268230	2724.73	7.42472	0.148295	50.0673	0	0
TGME49_200595	140.396	7.1711	0.562871	12.7402	3.53355e-37	1.71701e-36
TGME49_268225	1329.5	7.1549	0.187886	38.081	0	0
TGME49_231992	319.5	6.83874	0.33882	20.184	1.35427e-90	1.92718e-89
TGME49_285470	5395.63	6.76671	0.0931681	72.629	0	0
TGME49_242760	285.818	6.67887	0.339349	19.6814	3.11093e-86	4.09092e-85
TGME49_459940	111.271	6.6281	1.78787	3.70727	NA	NA
TGME49_220060	139.888	6.50835	0.458047	14.2089	8.06476e-46	4.87248e-45
TGME49_281460	355.589	6.50534	0.289823	22.4459	1.40291e-111	2.82319e-110
TGME49_459720	6.78972	6.47517	1.32378	4.8914	1.00119e-06	1.70371e-06
TGME49_292270	12.5229	6.38016	1.25976	5.06459	4.09272e-07	7.12143e-07
TGME49_277240	6.33858	6.37637	2.17173	2.93607	0.00332395	0.00445861
TGME49_255215	1483.49	6.37263	0.142968	44.574	0	0
TGME49_459950	32.8392	6.28799	0.880539	7.14107	9.26094e-13	2.08948e-12
TGME49_281030	5.8007	6.24736	1.34831	4.63347	3.59582e-06	5.90462e-06
TGME49_300980	285.293	6.23841	0.298834	20.8759	8.87736e-97	1.40643e-95
TGME49_322020	5.42174	6.14851	1.38238	4.44776	8.67696e-06	1.39606e-05
TGME49_217722	5.39834	6.14385	1.3715	4.47968	7.47567e-06	1.20643e-05
TGME49_292280	259.838	6.04725	0.293064	20.6346	1.34332e-94	2.06658e-93
TGME49_297492	848.409	6.02229	0.169389	35.553	7.47511e-277	7.09157e-275
TGME49_231470	92.0997	5.76819	0.450247	12.8112	1.41981e-37	6.97991e-37
TGME49_253770	53.0299	5.74874	0.59113	9.72499	2.35924e-22	7.53841e-22
TGME49_320190	1300.25	5.74719	0.12922	44.4761	0	0
TGME49_222080	7.31618	5.59366	1.31486	4.2542	2.09796e-05	3.29626e-05
TGME49_270595	541.45	5.45986	0.176347	30.9609	1.80978e-210	1.15377e-208
TGME49_300370	72.5703	5.41751	0.460044	11.7761	5.1845e-32	2.19996e-31
TGME49_306334	118.751	5.24764	0.363119	14.4516	2.44984e-47	1.5288e-46
TGME49_298820	69.4163	5.23745	0.446336	11.7343	8.49994e-32	3.58961e-31
TGME49_457390	10.6505	5.22715	1.13078	4.62262	3.78932e-06	6.21595e-06
TGME49_315345	31.791	5.22377	0.652442	8.00648	1.18036e-15	2.97479e-15
TGME49_278390	498.782	5.1914	0.170654	30.4206	2.9306e-203	1.7172e-201
TGME49_296231	2133.93	5.16654	0.0942646	54.8089	0	0
TGME49_253760	145.289	5.13991	0.302294	17.003	7.80092e-65	6.96143e-64
TGME49_214580	442.541	5.11089	0.175282	29.1582	6.58204e-187	3.25791e-185
TGME49_462900	5.14122	5.07111	1.38165	3.67032	0.000242248	0.000353631
TGME49_217724	32.4672	5.02629	0.622439	8.07515	6.73932e-16	1.71968e-15
TGME49_216680	6520.47	5.0002	0.0644003	77.6425	0	0
TGME49_313440	7112.66	4.96594	0.067656	73.3999	0	0
TGME49_261022	2098.51	4.91416	0.0872428	56.3274	0	0
TGME49_220720	315.687	4.82361	0.192053	25.1161	3.32045e-139	9.87339e-138
TGME49_285730	2011.45	4.82003	0.0880348	54.7514	0	0
TGME49_311335	2745.76	4.76438	0.0778411	61.2065	0	0
TGME49_458420	7.65223	4.7481	1.17389	4.04475	5.23781e-05	8.01769e-05
TGME49_234380	14513.5	4.7037	0.0542243	86.7453	0	0
TGME49_324800	7.45792	4.70237	1.16979	4.01984	5.82382e-05	8.87211e-05
TGME49_298090	3.94689	4.67708	1.44584	3.23486	0.00121703	0.00168757
TGME49_216140	902.884	4.62732	0.114014	40.5857	0	0
TGME49_278930	1119.82	4.56373	0.107247	42.5534	0	0
TGME49_213445	2370.9	4.55967	0.0826514	55.1674	0	0
TGME49_315520	204.252	4.53912	0.223924	20.2708	2.3264e-91	3.37074e-90
TGME49_320270	48.9277	4.49772	0.448402	10.0306	1.1188e-23	3.72888e-23
TGME49_205770	6.4576	4.48654	1.19009	3.7699	0.000163311	0.000241407
TGME49_239510	805.621	4.45781	0.117021	38.0942	0	0
TGME49_329600	47.8541	4.36508	0.436113	10.0091	1.39081e-23	4.62e-23
TGME49_211370	145.206	4.35448	0.248845	17.4988	1.46326e-68	1.39316e-67
TGME49_457410	5.8872	4.33373	1.21298	3.5728	0.00035318	0.00050849
TGME49_459310	3.12638	4.32884	1.49662	2.89241	0.00382303	0.00509631
TGME49_287440	636.11	4.31645	0.130246	33.1408	7.67672e-241	5.7713e-239
TGME49_240770	361.423	4.30391	0.168798	25.4975	2.10309e-143	6.42126e-142
TGME49_230905	421.355	4.23275	0.147165	28.7619	6.4258e-182	2.94294e-180
TGME49_249040	16.2176	4.21255	0.721555	5.83815	5.27831e-09	1.00341e-08
TGME49_462910	20102.7	4.18446	0.353995	11.8207	3.05265e-32	1.30718e-31
TGME49_240755	221.369	4.17505	0.194216	21.4969	1.66468e-102	2.86519e-101
TGME49_307480	41.7957	4.14463	0.750562	5.52204	3.35087e-08	6.12877e-08
TGME49_244710	172.691	4.14026	0.21987	18.8305	4.24332e-79	4.90073e-78
TGME49_210235	197.67	4.13523	0.205334	20.139	3.35902e-90	4.7461e-89
TGME49_457710	4.85277	4.0675	1.30131	3.1257	0.0017738	0.00243169
TGME49_460250	11.6724	3.99676	0.80558	4.96135	7.00048e-07	1.20256e-06
TGME49_287430	788.123	3.99644	0.10693	37.3745	1.01511e-305	1.09316e-303
TGME49_300621	641.06	3.97163	0.30263	13.1237	2.40879e-39	1.24163e-38
TGME49_275355	29.8082	3.9569	0.495324	7.98852	1.36569e-15	3.42885e-15
TGME49_457960	6.8388	3.95086	1.03823	3.80537	0.000141594	0.000210162
TGME49_312930	120.403	3.94637	0.24774	15.9295	3.95486e-57	3.01015e-56
TGME49_264660	3060.4	3.8966	0.171413	22.7323	2.14998e-114	4.56886e-113
TGME49_311460	1805.77	3.8891	0.0852987	45.5939	0	0
TGME49_262590	427.958	3.88774	0.146682	26.5045	8.59728e-155	3.0049e-153
TGME49_312905	6121.37	3.88468	0.0559802	69.3937	0	0
TGME49_457730	4.24324	3.86227	1.2901	2.99378	0.00275542	0.00372295
TGME49_273110	178.345	3.84595	0.203316	18.9161	8.40234e-80	9.83234e-79
TGME49_289350	2211.16	3.82763	0.0733204	52.2042	0	0
TGME49_254060	47.9081	3.80833	0.386007	9.86596	5.84751e-23	1.89812e-22
TGME49_278400	136.476	3.80347	0.230686	16.4876	4.50123e-61	3.7326e-60
TGME49_460600	13.9631	3.74865	0.699736	5.35723	8.4507e-08	1.51752e-07
TGME49_293840	2058.1	3.73392	0.0798843	46.7416	0	0
TGME49_322500	60.7309	3.71244	0.364456	10.1862	2.28405e-24	7.79513e-24
TGME49_462890	7.75277	3.70012	0.911798	4.05804	4.94853e-05	7.58508e-05
TGME49_458890	7.768	3.69592	0.920155	4.01663	5.9037e-05	8.98692e-05
TGME49_306338	1645.21	3.68535	0.0773761	47.629	0	0
TGME49_217720	330.116	3.67787	0.149452	24.609	1.01233e-133	2.84059e-132
TGME49_217728	43.7577	3.67073	0.392839	9.34411	9.26659e-21	2.80142e-20
TGME49_252065	1615.91	3.65606	0.0820475	44.5603	0	0
TGME49_320660	5.62842	3.64999	1.06417	3.42989	0.000603822	0.000857575
TGME49_278882	153.476	3.64944	0.207635	17.5762	3.7466e-69	3.62338e-68
TGME49_220730	434.34	3.62572	0.324894	11.1597	6.42068e-29	2.50325e-28
TGME49_323400	25.459	3.60635	0.501308	7.19388	6.29739e-13	1.42893e-12
TGME49_204500	378.687	3.59274	0.138313	25.9754	9.40043e-149	3.07017e-147
TGME49_278110	383.074	3.58804	0.139191	25.7778	1.57184e-146	4.99043e-145
TGME49_260830	695.685	3.57321	0.103481	34.53	2.84562e-261	2.43836e-259
TGME49_220070	40.7753	3.5601	0.400208	8.89563	5.80896e-19	1.6515e-18
TGME49_235500	2058.77	3.55889	0.0749854	47.461	0	0
TGME49_458100	5.21806	3.54174	1.09066	3.24733	0.00116492	0.00161843
TGME49_249290	230.112	3.53841	0.17353	20.3908	2.01736e-92	2.96065e-91
TGME49_289030	6.99046	3.52735	0.96008	3.67402	0.000238765	0.000348803
TGME49_300990	88.0916	3.52352	0.265744	13.2591	3.99894e-40	2.10486e-39
TGME49_213780	482.417	3.51279	0.120826	29.073	7.87206e-186	3.87237e-184
TGME49_266950	3253.61	3.49875	0.0612319	57.1393	0	0
TGME49_300790	21.9427	3.49681	0.536158	6.52198	6.93868e-11	1.44636e-10
TGME49_302055	4080.02	3.49367	0.381821	9.15003	5.69166e-20	1.68113e-19
TGME49_458640	16.788	3.47384	0.602661	5.76417	8.20608e-09	1.54596e-08
TGME49_300618	11.5248	3.46089	0.7255	4.77036	1.83897e-06	3.08066e-06
TGME49_307070	33.8003	3.45579	1.0571	3.26912	0.00107882	0.00150273
TGME49_269310	420.324	3.44986	0.127552	27.0466	4.18943e-161	1.58979e-159
TGME49_217726	55.5671	3.44241	0.331586	10.3816	3.00574e-25	1.04826e-24
TGME49_311370	54.2422	3.44187	0.338821	10.1584	3.0409e-24	1.03251e-23
TGME49_217020	3783.46	3.43288	0.0606801	56.5734	0	0
TGME49_271310	62.0773	3.42975	0.316348	10.8417	2.18383e-27	8.17424e-27
TGME49_287460	438.737	3.3899	0.127397	26.609	5.34568e-156	1.91891e-154
TGME49_330000	36.3236	3.38281	0.411215	8.22639	1.92948e-16	5.01337e-16
TGME49_266270	67.623	3.3776	0.300688	11.2329	2.81055e-29	1.10768e-28
TGME49_302057	168.536	3.37205	0.734662	4.58993	4.43399e-06	7.24512e-06
TGME49_249280	21.9619	3.36877	0.519404	6.48584	8.82369e-11	1.82781e-10
TGME49_249810	2184.38	3.32457	0.0670045	49.6171	0	0
TGME49_220650	318.268	3.30371	0.146974	22.4782	6.79022e-112	1.36991e-110
TGME49_237130	37.667	3.30051	0.396189	8.33063	8.04136e-17	2.117e-16
TGME49_461480	28.3513	3.28862	0.464999	7.07231	1.52376e-12	3.40994e-12
TGME49_244165	242.64	3.27788	0.160303	20.448	6.25636e-93	9.1987e-92
TGME49_210245	176.839	3.25885	0.186033	17.5176	1.05145e-68	1.0083e-67
TGME49_248440	907.917	3.25694	0.0901474	36.1291	7.92952e-286	7.6133e-284
TGME49_207750	3346.35	3.25099	0.0613358	53.0031	0	0
TGME49_460930	5.72929	3.23453	0.978641	3.30512	0.000949353	0.00132843
TGME49_215885	5.7663	3.23008	0.983627	3.28384	0.00102402	0.00142889
TGME49_293800	9.95463	3.2227	0.744263	4.33005	1.49072e-05	2.36598e-05
TGME49_300601	119.704	3.21994	0.605061	5.32167	1.02819e-07	1.8392e-07
TGME49_231400	11.3699	3.20239	0.719269	4.45229	8.49606e-06	1.36723e-05
TGME49_216290	720.719	3.17508	0.107039	29.6628	2.32135e-193	1.20907e-191
TGME49_281470	17.9993	3.17098	0.551737	5.74727	9.06965e-09	1.70623e-08
TGME49_263740	1088.48	3.16158	0.097062	32.5728	9.97013e-233	6.79077e-231
TGME49_216610	172.287	3.15071	0.182804	17.2354	1.43959e-66	1.3232e-65
TGME49_306688	676.947	3.15022	0.0988315	31.8746	6.00427e-223	3.98733e-221
TGME49_299015	351.553	3.11648	0.129757	24.0178	1.81034e-127	4.55099e-126
TGME49_329100	213.151	3.10621	0.168637	18.4195	9.1723e-76	1.00129e-74
TGME49_231991	90.8742	3.09225	0.243725	12.6875	6.93939e-37	3.35151e-36
TGME49_321900	29.011	3.09174	0.437786	7.06221	1.63879e-12	3.66018e-12
TGME49_244412	612.593	3.0899	0.104495	29.5699	3.64193e-192	1.86042e-190
TGME49_222070	1977.07	3.07498	0.0716009	42.9461	0	0
TGME49_299570	10.0956	3.02867	0.712847	4.24869	2.15024e-05	3.37441e-05
TGME49_246995	93.0422	3.01174	0.251097	11.9944	3.80332e-33	1.66806e-32
TGME49_249150	131.773	3.01014	0.208754	14.4196	3.89872e-47	2.4197e-46
TGME49_304930	289.523	2.99564	0.142441	21.0308	3.42905e-98	5.55408e-97
TGME49_203340	29.6015	2.98846	0.427171	6.99594	2.63494e-12	5.85223e-12
TGME49_461220	11.034	2.98474	0.6816	4.37902	1.19216e-05	1.90502e-05
TGME49_210678	4.92505	2.9821	1.02927	2.8973	0.00376387	0.0050208
TGME49_274170	81.0546	2.97672	0.260138	11.4429	2.55335e-30	1.0355e-29
TGME49_458030	12.139	2.97212	0.658676	4.51226	6.41405e-06	1.04059e-05
TGME49_241130	678.334	2.96451	0.0985163	30.0916	6.24105e-199	3.47797e-197
TGME49_215540	71.4282	2.95814	0.26963	10.9711	5.26274e-28	2.00089e-27
TGME49_458520	14.4422	2.9557	0.596137	4.95809	7.11904e-07	1.22214e-06
TGME49_461410	3.64194	2.94253	1.2012	2.44967	0.0142988	0.0181414
TGME49_459410	17.8694	2.93253	0.542746	5.40314	6.5484e-08	1.18358e-07
TGME49_249930	259.547	2.9251	0.319565	9.15335	5.51925e-20	1.63081e-19
TGME49_459440	24.8634	2.91866	0.451018	6.47127	9.71796e-11	2.0094e-10
TGME49_296340	508.141	2.91214	0.1131	25.7484	3.35582e-146	1.06121e-144
TGME49_246760	627.435	2.90658	0.108127	26.8813	3.63688e-159	1.35431e-157
TGME49_459680	5.9013	2.90008	0.930725	3.11594	0.0018336	0.00251107
TGME49_459240	7.99363	2.85571	0.785542	3.63533	0.00027762	0.0004032
TGME49_281040	4.56775	2.85156	1.04436	2.73044	0.00632495	0.00828869
TGME49_458700	7.95471	2.84954	0.772712	3.68771	0.000226284	0.000330872
TGME49_250720	288.442	2.84514	0.137849	20.6395	1.21305e-94	1.86979e-93
TGME49_300650	11.1944	2.83071	0.685006	4.13239	3.59009e-05	5.55053e-05
TGME49_222370	963.372	2.82504	0.0935673	30.1926	2.96474e-200	1.68757e-198
TGME49_302060	10.0273	2.82059	0.697989	4.04102	5.32195e-05	8.13889e-05
TGME49_458430	75.76	2.80173	0.260289	10.7639	5.09566e-27	1.88171e-26
TGME49_300052	629.019	2.80093	0.105634	26.5154	6.43495e-155	2.26903e-153
TGME49_329500	5.45903	2.79148	0.937995	2.97601	0.0029203	0.00393704
TGME49_240580	313.224	2.78922	0.136859	20.3802	2.50551e-92	3.6703e-91
TGME49_274030	10.9788	2.78637	0.678587	4.10614	4.0233e-05	6.20628e-05
TGME49_231990	180.005	2.77567	0.171778	16.1584	9.90204e-59	7.81281e-58
TGME49_301690	548.247	2.75962	0.10416	26.4941	1.13283e-154	3.94216e-153
TGME49_458910	3.186	2.75859	1.29977	2.12236	0.0338072	0.0412825
TGME49_461360	6.40732	2.75667	0.853927	3.22822	0.00124562	0.00172602
TGME49_461250	11.7078	2.74913	0.635553	4.32556	1.52143e-05	2.41231e-05
TGME49_239090	224.487	2.74441	0.15348	17.8812	1.65305e-71	1.66749e-70
TGME49_276230	234.289	2.72958	0.1522	17.9342	6.38027e-72	6.49353e-71
TGME49_301355	79.8761	2.72521	0.251897	10.8188	2.80558e-27	1.04622e-26
TGME49_300606	339.132	2.72489	0.714569	3.81333	0.000137107	0.000203617
TGME49_237800	30.3732	2.72177	0.395972	6.87365	6.2581e-12	1.36408e-11
TGME49_460130	28.037	2.71853	0.434207	6.26092	3.82702e-10	7.72284e-10
TGME49_294410	146.77	2.71817	0.182798	14.8698	5.17882e-50	3.46515e-49
TGME49_458530	10.3961	2.70597	0.674041	4.01455	5.95582e-05	9.06108e-05
TGME49_460270	4.13429	2.70589	1.10249	2.45435	0.014114	0.0179099
TGME49_459360	49.5608	2.70571	0.351699	7.69325	1.43442e-14	3.45971e-14
TGME49_460120	4.16435	2.70164	1.09858	2.45922	0.013924	0.0176857
TGME49_244700	5036.06	2.7012	0.057118	47.2915	0	0
TGME49_313020	4345.5	2.70102	0.0623313	43.3333	0	0
TGME49_457480	7.1396	2.70014	0.84595	3.19185	0.00141366	0.00195309
TGME49_460840	19.5494	2.69521	0.492118	5.47675	4.33199e-08	7.89066e-08
TGME49_205450	71.4408	2.69138	0.272822	9.86495	5.90662e-23	1.91653e-22
TGME49_230130	35.3006	2.69125	0.390317	6.89504	5.385e-12	1.17699e-11
TGME49_458260	5.07855	2.68866	0.976144	2.75436	0.00588063	0.00772421
TGME49_266640	12223.9	2.68645	0.0570083	47.1239	0	0
TGME49_459200	14.321	2.67857	0.563326	4.75492	1.9853e-06	3.32091e-06
TGME49_458120	14.3129	2.67837	0.564368	4.74579	2.07693e-06	3.47056e-06
TGME49_459350	7.14843	2.67464	0.805149	3.32192	0.000894001	0.00125317
TGME49_235680	4265.58	2.67411	0.0593811	45.033	0	0
TGME49_302009	18.2782	2.66728	0.544675	4.89701	9.73064e-07	1.65656e-06
TGME49_253755	107.141	2.63909	0.223548	11.8055	3.65759e-32	1.5595e-31
TGME49_313665	562.544	2.63617	0.101819	25.8907	8.46754e-148	2.743e-146
TGME49_461300	24.7741	2.63029	0.430884	6.10441	1.03179e-09	2.03474e-09
TGME49_225120	12377.2	2.61985	0.0516468	50.7263	0	0
TGME49_459190	8.82039	2.61213	0.732009	3.56843	0.000359123	0.000516859
TGME49_255200	76.6179	2.61188	0.248714	10.5015	8.49861e-26	3.02211e-25
TGME49_203570	21.6374	2.60777	0.457851	5.69567	1.22888e-08	2.29343e-08
TGME49_286000	483.443	2.59553	0.109865	23.6246	2.15133e-123	5.11759e-122
TGME49_297940	4351.6	2.58973	0.0553141	46.8186	0	0
TGME49_459480	7.69097	2.58148	0.767878	3.36184	0.000774242	0.00109142
TGME49_459740	12.3206	2.57663	0.657826	3.91689	8.9698e-05	0.000134716
TGME49_459460	25.856	2.57406	0.430631	5.97742	2.26703e-09	4.39347e-09
TGME49_250940	1296.81	2.57206	0.075009	34.29	1.1056e-257	9.27426e-256
TGME49_231996	12.3519	2.56394	0.603609	4.24768	2.15992e-05	3.38826e-05
TGME49_457600	9.39677	2.53526	0.707631	3.58274	0.000340005	0.000490319
TGME49_302050	2699.53	2.52046	0.505648	4.98462	6.20833e-07	1.06925e-06
TGME49_307050	40.8023	2.51715	0.331757	7.58732	3.26583e-14	7.78272e-14
TGME49_293680	1661.81	2.51346	0.0694223	36.2054	5.01071e-287	4.86956e-285
TGME49_460680	26.7112	2.51271	0.424349	5.92134	3.19323e-09	6.14213e-09
TGME49_249920	1178.85	2.49628	0.0751558	33.2148	6.59241e-242	5.00333e-240
TGME49_223550	464.653	2.49528	0.110557	22.5701	8.51643e-113	1.75822e-111
TGME49_294990	4869.2	2.49285	0.0612209	40.7189	0	0
TGME49_461060	11.7387	2.48435	0.626792	3.96359	7.38306e-05	0.000111537
TGME49_458510	6.34019	2.48098	0.861373	2.88026	0.00397343	0.00528795
TGME49_458740	6.35028	2.48043	0.820618	3.02264	0.00250584	0.00339379
TGME49_276810	80.041	2.47929	0.238004	10.417	2.07405e-25	7.29074e-25
TGME49_299000	804.726	2.4776	0.0965728	25.6552	3.69724e-145	1.15091e-143
TGME49_208430	1083.11	2.47343	0.0805418	30.7098	4.20635e-207	2.53942e-205
TGME49_244335	69.7592	2.47167	0.260653	9.48262	2.47967e-21	7.6859e-21
TGME49_278410	9.90409	2.46896	0.663371	3.72184	0.000197777	0.000290362
TGME49_258870	21196.3	2.46789	0.0456988	54.0033	0	0
TGME49_294400	3031.5	2.46732	0.0587077	42.0272	0	0
TGME49_274040	37.9925	2.46646	0.348811	7.07105	1.5377e-12	3.44019e-12
TGME49_211010	4201.13	2.45818	0.075391	32.6058	3.39847e-233	2.33469e-231
TGME49_297480	9.94953	2.45162	0.706539	3.4699	0.00052065	0.000742361
TGME49_461210	11.58	2.4505	0.608686	4.02589	5.67599e-05	8.65186e-05
TGME49_278070	4.4857	2.4355	1.03685	2.34894	0.0188271	0.0235789
TGME49_314695	1648.21	2.43463	0.0696421	34.9591	9.41974e-268	8.62826e-266
TGME49_457490	9.71243	2.43184	0.68039	3.57419	0.000351319	0.000505994
TGME49_269300	38.5712	2.43072	0.359047	6.76992	1.28856e-11	2.76631e-11
TGME49_219240	1615.33	2.4298	0.0714176	34.0225	1.0369e-253	8.3465e-252
TGME49_460720	6.14614	2.42057	0.868215	2.78798	0.00530377	0.00699532
TGME49_460280	8.80876	2.41585	0.70314	3.4358	0.000590798	0.000839527
TGME49_250710	82548.9	2.40964	0.0484698	49.7143	0	0
TGME49_305790	72.0919	2.40868	0.254855	9.45118	3.35027e-21	1.03162e-20
TGME49_262600	307.743	2.40418	0.130195	18.4659	3.88153e-76	4.27828e-75
TGME49_244940	62.6564	2.40344	0.273251	8.79574	1.42104e-18	3.979e-18
TGME49_218390	247.972	2.39515	0.142287	16.8332	1.39334e-63	1.21085e-62
TGME49_305230	562.02	2.39478	0.106493	22.4878	5.46856e-112	1.10607e-110
TGME49_278080	64.1939	2.39342	0.265909	9.00088	2.23919e-19	6.46526e-19
TGME49_458150	4.29179	2.39312	1.00409	2.38338	0.0171544	0.0215927
TGME49_460470	23.3558	2.39098	0.435079	5.4955	3.8961e-08	7.11296e-08
TGME49_280070	6.90112	2.37762	0.793434	2.99662	0.00272993	0.00368914
TGME49_211630	13822.9	2.37523	0.0486321	48.8407	0	0
TGME49_285790	20.4454	2.37128	0.464277	5.10747	3.26494e-07	5.70952e-07
TGME49_265030	475.126	2.37102	0.115833	20.4693	4.04764e-93	5.99547e-92
TGME49_457330	7.66856	2.35901	0.762633	3.09324	0.00197985	0.00270485
TGME49_329400	56.6513	2.35567	0.27934	8.43298	3.36967e-17	9.02619e-17
TGME49_223668	500.574	2.34775	0.108172	21.7038	1.88778e-104	3.40356e-103
TGME49_276820	12.6448	2.34675	0.579357	4.05061	5.10853e-05	7.82129e-05
TGME49_264260	77.9452	2.34127	0.236479	9.90052	4.14108e-23	1.35413e-22
TGME49_460830	8.36847	2.34105	0.713036	3.28322	0.0010263	0.00143182
TGME49_204045	41.8861	2.33568	0.322114	7.25107	4.13483e-13	9.46852e-13
TGME49_313890	85.9281	2.33312	0.22309	10.4582	1.34353e-25	4.73954e-25
TGME49_268820	16.8117	2.33127	0.526722	4.42599	9.59989e-06	1.54299e-05
TGME49_460560	7.40405	2.32117	0.762719	3.04329	0.00234008	0.00317901
TGME49_246640	7.43371	2.31864	0.755304	3.06981	0.00214198	0.00291836
TGME49_271580	10.7691	2.31755	0.637271	3.63668	0.000276172	0.000401169
TGME49_276980	330.214	2.30431	0.135741	16.9757	1.24244e-64	1.09889e-63
TGME49_275310	1701.09	2.30052	0.0675496	34.0568	3.22175e-254	2.61981e-252
TGME49_267980	613.119	2.29601	0.0990817	23.1729	8.54734e-119	1.9187e-117
TGME49_223470	20.4091	2.29409	0.453176	5.06225	4.14335e-07	7.20295e-07
TGME49_220640	3616.82	2.29287	0.0669596	34.2426	5.62446e-257	4.66889e-255
TGME49_280810	407.31	2.28848	0.119968	19.0757	4.01954e-81	4.79517e-80
TGME49_458380	12.031	2.28779	0.63534	3.60089	0.000317135	0.000458666
TGME49_459400	8.90928	2.28629	0.683047	3.34719	0.000816352	0.00114857
TGME49_254890	255.505	2.28227	0.141767	16.0987	2.60455e-58	2.03887e-57
TGME49_242750	9.65162	2.27709	0.663413	3.43238	0.000598301	0.000849886
TGME49_459060	21.6999	2.2708	0.435723	5.21157	1.87252e-07	3.30428e-07
TGME49_214780	928.616	2.26723	0.0805168	28.1584	1.8891e-174	8.00756e-173
TGME49_458200	15.22	2.26212	0.520158	4.3489	1.3682e-05	2.17977e-05
TGME49_295720	207.88	2.25904	0.147741	15.2905	8.84956e-53	6.22987e-52
TGME49_273300	259.908	2.25175	0.134088	16.7931	2.74019e-63	2.36071e-62
TGME49_216335	1943.29	2.24427	0.0907821	24.7215	6.28032e-135	1.80028e-133
TGME49_311380	202.442	2.24251	0.156047	14.3707	7.90205e-47	4.86266e-46
TGME49_225680	695.939	2.24085	0.0935455	23.9546	8.27142e-127	2.05984e-125
TGME49_243370	6.28616	2.23188	0.810845	2.75254	0.00591354	0.00776359
TGME49_305000	47.2877	2.22998	0.306119	7.28469	3.22414e-13	7.40865e-13
TGME49_212420	50.7873	2.22573	0.314086	7.08637	1.37678e-12	3.08709e-12
TGME49_314680	338.403	2.21952	0.125386	17.7015	4.08291e-70	4.03681e-69
TGME49_279540	237.339	2.21704	0.145537	15.2335	2.11917e-52	1.48268e-51
TGME49_259900	7.80756	2.2163	0.743648	2.98031	0.00287954	0.00388472
TGME49_219828	33.4756	2.21217	0.365904	6.04577	1.48701e-09	2.91155e-09
TGME49_215040	3588.84	2.21086	0.0560664	39.4329	0	0
TGME49_459700	11.675	2.2072	0.60642	3.63973	0.000272926	0.000396671
TGME49_225370	7.818	2.20219	0.741824	2.96861	0.00299153	0.00403034
TGME49_234950	1546.35	2.20127	0.0730877	30.1182	2.8022e-199	1.57259e-197
TGME49_283765	70.2981	2.20021	0.245433	8.96458	3.11464e-19	8.95404e-19
TGME49_457320	27.6876	2.19537	0.392633	5.59141	2.25237e-08	4.15296e-08
TGME49_266600	21.4426	2.1846	0.449048	4.86496	1.14481e-06	1.94188e-06
TGME49_225540	5316.24	2.17731	0.0513784	42.378	0	0
TGME49_297495	627.81	2.17562	0.104852	20.7495	1.23927e-95	1.93643e-94
TGME49_318750	1279.65	2.16159	0.0710659	30.4166	3.31019e-203	1.92547e-201
TGME49_458660	16.5864	2.15923	0.49678	4.34644	1.38363e-05	2.20259e-05
TGME49_235860	56.4081	2.15533	0.274653	7.84748	4.24492e-15	1.04504e-14
TGME49_305100	12.7244	2.1463	0.559806	3.83401	0.000126069	0.000187644
TGME49_290890	3137.76	2.14612	0.0582933	36.8158	1.03026e-296	1.03926e-294
TGME49_238880	1197.47	2.14078	0.0832371	25.719	7.16316e-146	2.25625e-144
TGME49_232060	535.466	2.13988	0.099368	21.5349	7.32899e-103	1.278e-101
TGME49_301390	2587.84	2.13777	0.0651535	32.8112	4.07383e-236	2.8986e-234
TGME49_241300	2015.25	2.13761	0.0744651	28.7062	3.19581e-181	1.44701e-179
TGME49_460030	8.06573	2.12921	0.769902	2.76556	0.00568258	0.00747515
TGME49_458560	8.82929	2.12623	0.679682	3.12827	0.00175838	0.00241137
TGME49_264240	6.63647	2.11995	0.786549	2.69525	0.00703352	0.00918102
TGME49_458830	5.1503	2.11883	0.879215	2.40991	0.0159564	0.0201548
TGME49_307650	1704.55	2.11824	0.0644853	32.8484	1.2004e-236	8.69634e-235
TGME49_256965	70.5867	2.11243	0.246052	8.58531	9.05902e-18	2.47231e-17
TGME49_457800	15.9786	2.10203	0.509426	4.12626	3.68708e-05	5.69315e-05
TGME49_224830	436.888	2.09009	0.105076	19.8912	4.85246e-88	6.61013e-87
TGME49_261700	95.2473	2.08668	0.22982	9.07965	1.08928e-19	3.18588e-19
TGME49_278680	7.91004	2.08303	0.717615	2.90271	0.00369946	0.00493925
TGME49_262940	156.51	2.08288	0.180199	11.5587	6.66781e-31	2.74745e-30
TGME49_461080	9.403	2.08196	0.663578	3.13748	0.00170408	0.00234054
TGME49_291850	43.3828	2.08142	0.312304	6.66472	2.65162e-11	5.62888e-11
TGME49_458190	7.88491	2.07427	0.709974	2.92161	0.00348227	0.00465998
TGME49_319630	23.6875	2.07282	0.438138	4.73098	2.23436e-06	3.7258e-06
TGME49_460580	7.20907	2.07117	0.761623	2.71941	0.00653975	0.00855611
TGME49_223855	1583.82	2.06684	0.0704385	29.3425	2.97726e-189	1.49219e-187
TGME49_458320	6.43786	2.06649	0.777708	2.65716	0.00788025	0.0102293
TGME49_244450	344.263	2.06616	0.121919	16.9469	2.02756e-64	1.78537e-63
TGME49_459830	6.4229	2.06575	0.790205	2.6142	0.00894378	0.0115403
TGME49_255360	228.267	2.06371	0.146122	14.1232	2.73385e-45	1.62825e-44
TGME49_458210	6.4633	2.0586	0.781292	2.63486	0.00841717	0.0108855
TGME49_256060	1772.4	2.05016	0.0677767	30.2487	5.43146e-201	3.13647e-199
TGME49_274090	143.4	2.04799	0.170551	12.0081	3.22239e-33	1.4164e-32
TGME49_320150	117.494	2.04665	0.207173	9.87891	5.13906e-23	1.67498e-22
TGME49_461010	13.3644	2.04644	0.572059	3.57733	0.000347125	0.000500043
TGME49_301480	193.163	2.03828	0.159194	12.8038	1.5615e-37	7.66233e-37
TGME49_459560	32.3123	2.03666	0.361842	5.62857	1.81711e-08	3.36287e-08
TGME49_272440	113.952	2.02904	0.190132	10.6718	1.37984e-26	5.01869e-26
TGME49_458970	11.1812	2.02895	0.60932	3.32986	0.000868912	0.00121951
TGME49_261690	586.999	2.02525	0.106986	18.9301	6.44853e-80	7.56824e-79
TGME49_291910	10.4453	2.02434	0.633523	3.19537	0.0013965	0.00193039
TGME49_235650	71.0629	2.01726	0.245503	8.21684	2.0894e-16	5.41652e-16
TGME49_457740	10.4613	2.01706	0.620998	3.24809	0.00116181	0.00161522
TGME49_249485	3.53351	2.01279	1.15251	1.74644	0.0807348	0.0950333
TGME49_309780	897.88	2.01075	0.0824273	24.3942	1.96961e-131	5.21456e-130
TGME49_257568	815.71	2.00564	0.0816768	24.5558	3.75209e-133	1.03821e-131
TGME49_313277	348.367	2.00426	0.126302	15.8687	1.04342e-56	7.87408e-56
TGME49_461280	19.2166	1.99995	0.483471	4.13664	3.52424e-05	5.45228e-05
TGME49_459670	5.49353	1.9969	0.848116	2.35451	0.0185471	0.0232466
TGME49_257000	109.807	1.98687	0.193863	10.2489	1.19747e-24	4.10614e-24
TGME49_458540	20.9253	1.98355	0.498126	3.98203	6.83296e-05	0.000103442
TGME49_270210	283.967	1.97837	0.133767	14.7897	1.70812e-49	1.12775e-48
TGME49_268620	582.874	1.97618	0.0975557	20.257	3.0848e-91	4.46148e-90
TGME49_238440	85.3298	1.97593	0.234659	8.4204	3.75193e-17	1.00198e-16
TGME49_205500	3272.94	1.97362	0.0662209	29.8036	3.50911e-195	1.87679e-193
TGME49_226670	659.298	1.97323	0.0896144	22.0191	1.88858e-107	3.55794e-106
TGME49_311485	6.78606	1.9673	0.778548	2.52689	0.0115079	0.0147059
TGME49_290970	450.56	1.96471	0.116493	16.8654	8.08071e-64	7.05314e-63
TGME49_243360	6.76792	1.96095	0.77298	2.53687	0.0111849	0.0143208
TGME49_202440	561.564	1.96086	0.0957496	20.4791	3.30708e-93	4.926e-92
TGME49_260205	172.039	1.96032	0.160502	12.2137	2.62566e-34	1.19702e-33
TGME49_260190	304.89	1.96006	0.126738	15.4654	5.94252e-54	4.25863e-53
TGME49_210330	8.76928	1.95881	0.668081	2.93199	0.00336801	0.0045139
TGME49_279450	682.765	1.95675	0.087212	22.4367	1.72465e-111	3.4619e-110
TGME49_272680	1569.35	1.94002	0.0667983	29.0429	1.89158e-185	9.24783e-184
TGME49_248370	846.097	1.93815	0.0831009	23.3228	2.60285e-120	5.97755e-119
TGME49_268610	1860.06	1.93737	0.0676726	28.6285	2.96632e-180	1.32059e-178
TGME49_287450	137.49	1.93694	0.171299	11.3074	1.20635e-29	4.80909e-29
TGME49_232955	1037.4	1.93596	0.0979008	19.7747	4.916e-87	6.58414e-86
TGME49_229910	111.478	1.93552	0.214812	9.01029	2.0552e-19	5.94263e-19
TGME49_216770	4077.67	1.9344	0.0555975	34.7929	3.11481e-265	2.75799e-263
TGME49_250930	454.978	1.93105	0.105901	18.2344	2.75246e-74	2.94026e-73
TGME49_230230	594.683	1.92801	0.0915877	21.051	2.24054e-98	3.63644e-97
TGME49_214500	1119.25	1.92794	0.0792746	24.3198	1.21055e-130	3.18379e-129
TGME49_244408	78.0084	1.92597	0.240624	8.0041	1.20346e-15	3.03205e-15
TGME49_280380	27695.4	1.92428	0.0507809	37.8937	0	0
TGME49_318675	71.5481	1.92098	0.242072	7.93559	2.09505e-15	5.21406e-15
TGME49_311870	4381.7	1.92085	0.0576762	33.3041	3.36701e-243	2.60502e-241
TGME49_244715	31.1792	1.91922	0.377734	5.08088	3.75688e-07	6.55541e-07
TGME49_260400	1631.29	1.9153	0.0786922	24.3392	7.55012e-131	1.99228e-129
TGME49_301218	83.5003	1.91103	0.226288	8.44514	3.03686e-17	8.1539e-17
TGME49_297920	50.5745	1.91011	0.282146	6.76992	1.28853e-11	2.76631e-11
TGME49_282230	17.7269	1.90495	0.47954	3.97245	7.11383e-05	0.000107551
TGME49_304920	45.797	1.90429	0.297621	6.39838	1.57038e-10	3.21045e-10
TGME49_243635	2084.51	1.90306	0.0659955	28.8363	7.53355e-183	3.51081e-181
TGME49_287515	323.94	1.90144	0.119004	15.978	1.81875e-57	1.39765e-56
TGME49_238140	2253.82	1.89612	0.0605973	31.2905	6.28817e-215	4.10741e-213
TGME49_278370	189.509	1.89491	0.151894	12.4753	1.01863e-35	4.80325e-35
TGME49_235580	9.10674	1.89472	0.653748	2.89824	0.00375266	0.00500669
TGME49_276940	5200.94	1.89277	0.0725908	26.0746	7.08775e-150	2.37321e-148
TGME49_306510	213.814	1.89046	0.141999	13.3132	1.93953e-40	1.0311e-39
TGME49_458710	7.09924	1.88377	0.729288	2.58303	0.00979365	0.0125921
TGME49_458370	8.39746	1.8836	0.68085	2.76654	0.00566542	0.00745382
TGME49_242000	5046.99	1.88325	0.0509799	36.9411	1.01049e-298	1.03238e-296
TGME49_460200	15.4587	1.88264	0.532471	3.53567	0.000406736	0.000583699
TGME49_215390	302.396	1.87561	0.123344	15.2063	3.2143e-52	2.24297e-51
TGME49_216910	1722.47	1.87476	0.0645968	29.0225	3.42122e-185	1.64239e-183
TGME49_213340	16.8635	1.87121	0.496768	3.76677	0.000165373	0.000244365
TGME49_229300	56.5062	1.86907	0.269043	6.94711	3.72858e-12	8.20802e-12
TGME49_227580	2405.53	1.86821	0.0626765	29.8072	3.1557e-195	1.69917e-193
TGME49_460020	11.5208	1.86707	0.646887	2.88623	0.00389882	0.005193
TGME49_294190	948.558	1.86451	0.0759808	24.5392	5.64629e-133	1.55156e-131
TGME49_459880	176.407	1.86371	0.163535	11.3964	4.35829e-30	1.75943e-29
TGME49_309990	2117.19	1.86241	0.0610337	30.5145	1.67536e-204	9.88957e-203
TGME49_223672	1103.67	1.85734	0.0731461	25.3922	3.0766e-142	9.2869e-141
TGME49_460110	5.1337	1.85448	0.874279	2.12115	0.0339092	0.0413944
TGME49_272240	132.559	1.85369	0.174965	10.5946	3.15524e-26	1.14032e-25
TGME49_460430	9.41727	1.85212	0.700018	2.64582	0.00814928	0.0105545
TGME49_226520	1633.92	1.85151	0.0663706	27.8965	2.94352e-171	1.20912e-169
TGME49_213680	660.889	1.85034	0.0981489	18.8524	2.80763e-79	3.25204e-78
TGME49_221830	96.037	1.85033	0.209691	8.82409	1.10354e-18	3.10416e-18
TGME49_248740	5929.32	1.84379	0.0755721	24.3978	1.80465e-131	4.79376e-130
TGME49_459040	5.63741	1.84257	0.861604	2.13854	0.0324731	0.0397448
TGME49_273705	17.0867	1.84107	0.474803	3.87754	0.000105517	0.000157731
TGME49_459140	8.15575	1.83765	0.683361	2.68913	0.0071638	0.00934496
TGME49_207600	488.909	1.83651	0.0983581	18.6717	8.41175e-78	9.52176e-77
TGME49_251660	357.891	1.83569	0.117281	15.652	3.21734e-55	2.35005e-54
TGME49_311410	722.942	1.83434	0.0896071	20.471	3.90901e-93	5.81174e-92
TGME49_457970	51.3361	1.83173	0.2968	6.17159	6.76045e-10	1.34719e-09
TGME49_329000	21.5096	1.83052	0.436021	4.19824	2.68995e-05	4.18922e-05
TGME49_229240	37.8732	1.82923	0.330847	5.52894	3.22173e-08	5.89393e-08
TGME49_301280	350.826	1.82259	0.11803	15.4418	8.57217e-54	6.1321e-53
TGME49_288265	8.70417	1.81788	0.658403	2.76105	0.00576162	0.00757288
TGME49_286220	324.416	1.81685	0.1212	14.9905	8.4658e-51	5.7514e-50
TGME49_212920	843.347	1.81257	0.0799388	22.6745	8.00755e-114	1.67927e-112
TGME49_312435	78.604	1.81166	0.238076	7.60962	2.74912e-14	6.56706e-14
TGME49_294980	3017.67	1.81057	0.0832067	21.7599	5.56605e-105	1.01501e-103
TGME49_301340	2153.77	1.80887	0.0737426	24.5295	7.16386e-133	1.96181e-131
TGME49_258500	436.483	1.80611	0.106196	17.0072	7.25735e-65	6.48361e-64
TGME49_259570	471.618	1.79605	0.112677	15.9399	3.34961e-57	2.55681e-56
TGME49_461440	14.0653	1.79482	0.559697	3.20677	0.00134236	0.00185781
TGME49_305460	3640.26	1.79216	0.0542763	33.0191	4.32057e-239	3.15877e-237
TGME49_216490	731.208	1.78716	0.0910803	19.6218	1.00773e-85	1.31005e-84
TGME49_220610	658.833	1.78699	0.088491	20.194	1.10532e-90	1.58138e-89
TGME49_251550	912.681	1.78625	0.0872623	20.4699	3.99481e-93	5.92823e-92
TGME49_288580	302.006	1.78622	0.123182	14.5007	1.19964e-47	7.55723e-47
TGME49_271320	111.545	1.7841	0.190937	9.34395	9.28041e-21	2.80454e-20
TGME49_461270	30.3796	1.78396	0.3953	4.51291	6.39444e-06	1.03762e-05
TGME49_289670	528.126	1.77844	0.0961427	18.4979	2.14553e-76	2.37468e-75
TGME49_203688	10.3052	1.77698	0.614711	2.89076	0.00384311	0.00512222
TGME49_309120	35602.9	1.77584	0.073166	24.2714	3.93129e-130	1.02047e-128
TGME49_286060	67.8292	1.77575	0.237968	7.46214	8.51281e-14	1.99819e-13
TGME49_312860	2974.31	1.77176	0.0592348	29.9108	1.42298e-196	7.82051e-195
TGME49_275370	291.238	1.7697	0.128089	13.8161	2.03707e-43	1.16036e-42
TGME49_204070	3312.31	1.7696	0.0591416	29.9214	1.03629e-196	5.73488e-195
TGME49_223150	410.768	1.7693	0.11175	15.8327	1.85209e-56	1.3937e-55
TGME49_457820	42.5786	1.76807	0.298575	5.9217	3.18632e-09	6.13032e-09
TGME49_460920	17.0337	1.76424	0.481504	3.66402	0.00024829	0.000361921
TGME49_313418	280.544	1.75896	0.134231	13.104	3.12273e-39	1.60238e-38
TGME49_220080	25.2286	1.75807	0.435982	4.03244	5.52003e-05	8.42704e-05
TGME49_273915	102.85	1.75521	0.205677	8.53382	1.41591e-17	3.83657e-17
TGME49_250910	225.226	1.75269	0.135666	12.9192	3.50921e-38	1.75219e-37
TGME49_215895	2035.91	1.75255	0.0623097	28.1264	4.65879e-174	1.954e-172
TGME49_203200	31.892	1.75093	0.356429	4.91242	8.99582e-07	1.53375e-06
TGME49_237810	5.42227	1.74974	0.840086	2.08281	0.0372686	0.0453564
TGME49_201690	412.2	1.74558	0.1095	15.9413	3.27544e-57	2.50259e-56
TGME49_253430	14152.2	1.74515	0.0479875	36.3668	1.42661e-289	1.40353e-287
TGME49_287470	978.626	1.74418	0.0787371	22.1519	9.99241e-109	1.92342e-107
TGME49_458850	9.54114	1.74308	0.663327	2.62779	0.00859418	0.0111072
TGME49_222840	6825.05	1.74242	0.0604985	28.8011	2.0786e-182	9.63045e-181
TGME49_301360	22.8334	1.74006	0.403665	4.31066	1.6277e-05	2.57568e-05
TGME49_297647	492.584	1.73686	0.0973885	17.8343	3.82758e-71	3.85613e-70
TGME49_313840	96.7857	1.72737	0.216163	7.99104	1.338e-15	3.36252e-15
TGME49_250100	3599.3	1.72647	0.0603964	28.5857	1.01245e-179	4.48232e-178
TGME49_310400	1043.07	1.72518	0.0839475	20.5507	7.58815e-94	1.15401e-92
TGME49_233315	25.5295	1.72234	0.390351	4.41228	1.02286e-05	1.63975e-05
TGME49_246090	2253.49	1.72143	0.0626765	27.4652	4.5703e-166	1.79412e-164
TGME49_293200	344.117	1.71844	0.116529	14.7469	3.22074e-49	2.10033e-48
TGME49_268640	924.247	1.71633	0.0804268	21.3403	4.7954e-101	8.13076e-100
TGME49_213740	1190.09	1.71529	0.0710258	24.1503	7.4191e-129	1.90106e-127
TGME49_222940	169.376	1.70896	0.162	10.5491	5.12815e-26	1.83751e-25
TGME49_311000	716.974	1.70803	0.0875777	19.503	1.03578e-84	1.32917e-83
TGME49_205540	2026.12	1.70528	0.0668411	25.5124	1.43672e-143	4.40356e-142
TGME49_318550	540.265	1.70527	0.0992019	17.1899	3.1587e-66	2.88336e-65
TGME49_322210	4.14636	1.70358	1.05928	1.60824	0.107783	0.125299
TGME49_288685	1123.81	1.70355	0.0788551	21.6036	1.66213e-103	2.94344e-102
TGME49_306620	878.705	1.70172	0.081124	20.9768	1.06792e-97	1.71232e-96
TGME49_310160	114.701	1.70157	0.185353	9.18016	4.30466e-20	1.27524e-19
TGME49_275690	6099.21	1.70074	0.0576824	29.4845	4.54665e-191	2.29318e-189
TGME49_249910	1034.94	1.69883	0.0812536	20.9078	4.54796e-97	7.23407e-96
TGME49_293460	460.418	1.69832	0.0998943	17.0012	8.04846e-65	7.16628e-64
TGME49_457550	25.6006	1.69791	0.419997	4.04267	5.28469e-05	8.0848e-05
TGME49_205390	1171.09	1.69576	0.0832475	20.3701	3.08343e-92	4.50033e-91
TGME49_309860	254.737	1.69243	0.140857	12.0152	2.95532e-33	1.30187e-32
TGME49_268920	1768.5	1.68895	0.0703213	24.0176	1.82283e-127	4.56797e-126
TGME49_321170	857.54	1.68539	0.082955	20.3169	9.112e-92	1.32506e-90
TGME49_278060	890.374	1.6848	0.0778037	21.6545	5.51302e-104	9.87264e-103
TGME49_250330	2175.53	1.68306	0.0618562	27.2092	5.05585e-163	1.94638e-161
TGME49_226540	2431.35	1.67969	0.0622122	26.9994	1.50187e-160	5.67222e-159
TGME49_228680	9.95938	1.67886	0.640786	2.62	0.00879295	0.0113549
TGME49_219150	1225.55	1.67774	0.0770931	21.7625	5.26117e-105	9.61611e-104
TGME49_239020	2350.58	1.6771	0.0577653	29.033	2.52447e-185	1.22668e-183
TGME49_257460	6.26687	1.67666	0.825456	2.0312	0.0422351	0.0511196
TGME49_230180	15148.5	1.67371	0.0529725	31.5959	4.20532e-219	2.7696e-217
TGME49_309410	2118.82	1.67188	0.0600533	27.8399	1.42914e-170	5.84041e-169
TGME49_242250	8.64578	1.66951	0.646888	2.58084	0.00985616	0.0126622
TGME49_320240	6.32145	1.66516	0.775198	2.14805	0.0317101	0.0388587
TGME49_239630	862.678	1.66478	0.0792985	20.9938	7.47363e-98	1.20318e-96
TGME49_300613	40.3639	1.66303	0.779041	2.13471	0.0327847	0.0401138
TGME49_251870	31.0718	1.65763	0.364408	4.54883	5.39448e-06	8.78754e-06
TGME49_272410	909.003	1.65698	0.0821453	20.1713	1.74887e-90	2.47985e-89
TGME49_270950	35.4872	1.65057	0.335251	4.9234	8.50535e-07	1.45199e-06
TGME49_309790	497.829	1.64859	0.112174	14.6967	6.76691e-49	4.37707e-48
TGME49_279550	474.754	1.6467	0.10337	15.9301	3.91629e-57	2.98365e-56
TGME49_204510	1392.99	1.64197	0.075687	21.6942	2.32691e-104	4.18581e-103
TGME49_282150	582.206	1.64116	0.0912812	17.9791	2.83959e-72	2.90484e-71
TGME49_221700	1097.17	1.63988	0.078162	20.9805	9.88668e-98	1.58845e-96
TGME49_207950	1525.08	1.63985	0.0701997	23.3598	1.09575e-120	2.53103e-119
TGME49_234340	91.4999	1.63855	0.212219	7.72107	1.15362e-14	2.79258e-14
TGME49_306730	95.8116	1.63595	0.20113	8.13376	4.16176e-16	1.06777e-15
TGME49_275320	2569.89	1.63479	0.0614105	26.6206	3.91788e-156	1.41274e-154
TGME49_214270	4116.78	1.63378	0.0556922	29.3358	3.6228e-189	1.80438e-187
TGME49_263750	1564.87	1.63339	0.0752362	21.7101	1.6462e-104	2.97473e-103
TGME49_318330	623.011	1.63275	0.0953643	17.1212	1.03109e-65	9.35853e-65
TGME49_247570	166.893	1.63206	0.159613	10.2251	1.53057e-24	5.2393e-24
TGME49_458020	8.41371	1.63121	0.709671	2.29854	0.0215311	0.0268138
TGME49_214530	1408.57	1.63067	0.0698335	23.3509	1.35085e-120	3.11126e-119
TGME49_256040	125.299	1.62597	0.184048	8.83448	1.00569e-18	2.83392e-18
TGME49_239910	5938.83	1.62579	0.0526644	30.8708	2.948e-209	1.83536e-207
TGME49_232650	902.898	1.6225	0.079152	20.4985	2.22101e-93	3.32692e-92
TGME49_234550	24491	1.62234	0.065484	24.7746	1.68442e-135	4.91691e-134
TGME49_268178	1113.34	1.61992	0.0904304	17.9135	9.25394e-72	9.39422e-71
TGME49_266760	1533.75	1.61767	0.0656171	24.6532	3.40077e-134	9.6102e-133
TGME49_293810	1271.04	1.6162	0.0743101	21.7494	7.00557e-105	1.2746e-103
TGME49_263335	54.8197	1.61564	0.279141	5.78792	7.12612e-09	1.34729e-08
TGME49_283830	290.817	1.61474	0.126787	12.7358	3.74097e-37	1.81668e-36
TGME49_459930	5.07496	1.61058	0.894295	1.80095	0.0717103	0.0848617
TGME49_314770	165.666	1.60737	0.164535	9.76917	1.52691e-22	4.90445e-22
TGME49_261240	240.757	1.60627	0.161867	9.92339	3.29363e-23	1.08012e-22
TGME49_214340	1081.48	1.60581	0.0827475	19.4061	6.85225e-84	8.68133e-83
TGME49_272520	2440.86	1.59916	0.0654018	24.4513	4.87928e-132	1.30919e-130
TGME49_298060	847.553	1.59817	0.0873821	18.2894	1.00438e-74	1.08015e-73
TGME49_245620	28645.5	1.59451	0.0642464	24.8186	5.64062e-136	1.65868e-134
TGME49_298960	85.6034	1.59332	0.211408	7.53669	4.82053e-14	1.14262e-13
TGME49_240660	561.781	1.58825	0.100573	15.792	3.53121e-56	2.64476e-55
TGME49_208390	754.833	1.58753	0.0838754	18.9272	6.80774e-80	7.97807e-79
TGME49_326800	16.5257	1.58692	0.488737	3.24698	0.00116635	0.00162012
TGME49_460790	9.29698	1.58433	0.637731	2.48432	0.0129799	0.0165261
TGME49_216400	322.492	1.58371	0.117445	13.4847	1.92452e-41	1.04901e-40
TGME49_262110	161.394	1.5806	0.164026	9.63625	5.62018e-22	1.78364e-21
TGME49_293780	1383.1	1.57717	0.0788092	20.0125	4.2902e-89	5.92523e-88
TGME49_293060	1251.87	1.57524	0.0685252	22.9878	6.17321e-117	1.35521e-115
TGME49_275650	2483.29	1.57516	0.0604364	26.0631	9.55941e-150	3.1874e-148
TGME49_251665	29.0973	1.57435	0.356299	4.41861	9.93373e-06	1.59472e-05
TGME49_258850	971.144	1.57288	0.0762025	20.6407	1.18217e-94	1.82572e-93
TGME49_255635	348.593	1.57224	0.122166	12.8698	6.66145e-38	3.30542e-37
TGME49_307030	451.857	1.56625	0.103273	15.1661	5.92656e-52	4.12838e-51
TGME49_209710	1219.36	1.56476	0.0790547	19.7934	3.39134e-87	4.56513e-86
TGME49_273030	1381.55	1.56438	0.070168	22.2947	4.15919e-110	8.12367e-109
TGME49_458940	14.7082	1.56244	0.511884	3.05234	0.00227067	0.00308683
TGME49_257990	2099.59	1.56179	0.0594307	26.2792	3.31281e-152	1.1282e-150
TGME49_459870	12.6093	1.56048	0.561364	2.77981	0.00543908	0.0071643
TGME49_261460	1910.18	1.56014	0.0677353	23.033	2.17971e-117	4.79837e-116
TGME49_310490	28681.7	1.55962	0.0699431	22.2985	3.82489e-110	7.48909e-109
TGME49_300055	5487.61	1.55876	0.0509579	30.5892	1.70385e-205	1.01328e-203
TGME49_271178	272.089	1.55799	0.122095	12.7605	2.72593e-37	1.32862e-36
TGME49_258160	528.618	1.55724	0.0999827	15.5751	1.0744e-54	7.76236e-54
TGME49_208310	1326.15	1.55718	0.073652	21.1423	3.24592e-99	5.3889e-98
TGME49_227600	26771.9	1.55642	0.0780691	19.9365	1.96519e-88	2.69082e-87
TGME49_292290	138.664	1.55568	0.177182	8.78014	1.63279e-18	4.56229e-18
TGME49_208300	1693.93	1.55383	0.0708598	21.9282	1.39782e-106	2.60872e-105
TGME49_262720	8466.64	1.55061	0.06501	23.8519	9.67511e-126	2.37234e-124
TGME49_284310	235.821	1.54815	0.133438	11.602	4.02602e-31	1.66667e-30
TGME49_228180	1636.12	1.5433	0.064651	23.8712	6.09978e-126	1.50028e-124
TGME49_248390	23105.5	1.54279	0.068592	22.4923	4.93786e-112	1.00127e-110
TGME49_460150	23.5696	1.54137	0.438689	3.51359	0.000442102	0.000633425
TGME49_301216	317.984	1.54087	0.121338	12.699	5.98939e-37	2.8962e-36
TGME49_459070	9.64438	1.54086	0.622022	2.47718	0.0132427	0.0168445
TGME49_257970	135.312	1.53981	0.179207	8.59235	8.52092e-18	2.32625e-17
TGME49_224760	103.711	1.53951	0.193368	7.96153	1.69924e-15	4.25022e-15
TGME49_297160	784.087	1.53914	0.0847395	18.1632	1.0101e-73	1.06758e-72
TGME49_286650	1103.5	1.53695	0.0727174	21.136	3.71367e-99	6.15264e-98
TGME49_254606	620.109	1.53636	0.0927588	16.563	1.29032e-61	1.0801e-60
TGME49_457830	2.65617	1.53503	1.30014	1.18067	0.237735	0.264486
TGME49_243600	3555.13	1.53467	0.0597102	25.702	1.11012e-145	3.48288e-144
TGME49_247250	1714.88	1.53317	0.0711666	21.5434	6.10589e-103	1.06706e-101
TGME49_239710	1065.79	1.52979	0.0746521	20.4923	2.52362e-93	3.77313e-92
TGME49_300631	25.4934	1.52919	0.458258	3.33696	0.000846995	0.00118979
TGME49_218358	1169.47	1.52784	0.0721845	21.1658	1.97305e-99	3.28252e-98
TGME49_314550	579.139	1.52358	0.0897289	16.9798	1.15884e-64	1.02723e-63
TGME49_310690	7.01725	1.5212	0.736924	2.06426	0.0389932	0.0473684
TGME49_252070	1434.57	1.51898	0.0725374	20.9407	2.28051e-97	3.64197e-96
TGME49_255650	1535.74	1.51817	0.0687161	22.0933	3.66543e-108	7.00475e-107
TGME49_226560	961.432	1.51686	0.0767777	19.7566	7.04197e-87	9.39991e-86
TGME49_253820	8266.35	1.51627	0.0491831	30.8292	1.06622e-208	6.58659e-207
TGME49_305750	2043.36	1.51579	0.0645386	23.4865	5.60051e-122	1.31266e-120
TGME49_267830	471.394	1.51572	0.101328	14.9585	1.37175e-50	9.27181e-50
TGME49_273468	5.36793	1.51515	0.865132	1.75135	0.0798863	0.0940624
TGME49_285840	703.317	1.51334	0.0860941	17.5777	3.64984e-69	3.53409e-68
TGME49_217550	4244.86	1.51307	0.0572151	26.4452	4.13814e-154	1.42757e-152
TGME49_259660	1926.78	1.50911	0.0685267	22.0222	1.7645e-107	3.33206e-106
TGME49_312090	17787	1.50502	0.0712381	21.1266	4.52939e-99	7.48853e-98
TGME49_299200	916.012	1.50491	0.0796866	18.8854	1.50466e-79	1.75046e-78
TGME49_255420	2509.09	1.50436	0.0608125	24.7378	4.19953e-135	1.21254e-133
TGME49_291930	5868.3	1.50201	0.0528739	28.4075	1.63531e-177	7.1212e-176
TGME49_268580	1010.8	1.50115	0.0754204	19.9038	3.77153e-88	5.14646e-87
TGME49_320050	53471	1.50082	0.0606718	24.7367	4.31419e-135	1.24115e-133
TGME49_319700	10.565	1.50051	0.594011	2.52606	0.011535	0.0147359
TGME49_235630	1273.81	1.50033	0.0733144	20.4644	4.47491e-93	6.6038e-92
TGME49_257040	2940.54	1.5001	0.0621608	24.1325	1.13947e-128	2.9011e-127
TGME49_249860	1730.36	1.49824	0.0653484	22.927	2.50262e-116	5.40471e-115
TGME49_201785	15876.6	1.49503	0.0547217	27.3206	2.41481e-164	9.34156e-163
TGME49_275980	502.951	1.49447	0.0955515	15.6405	3.85861e-55	2.81072e-54
TGME49_258462	2112.19	1.494	0.0661901	22.5714	8.28099e-113	1.71406e-111
TGME49_208570	3180.7	1.49257	0.0566694	26.3382	7.01189e-153	2.39819e-151
TGME49_223060	774.735	1.49222	0.0860447	17.3423	2.25341e-67	2.10768e-66
TGME49_269320	303.46	1.49091	0.123222	12.0994	1.06434e-33	4.75699e-33
TGME49_216435	1742.72	1.48894	0.0663635	22.4362	1.7465e-111	3.49695e-110
TGME49_205558	11501.5	1.48455	0.0724129	20.5012	2.10264e-93	3.1615e-92
TGME49_311440	1255.98	1.4804	0.0678316	21.8247	1.35334e-105	2.51393e-104
TGME49_316600	5610.04	1.47257	0.077392	19.0274	1.01228e-80	1.20401e-79
TGME49_206390	670.523	1.47146	0.091692	16.0479	5.91259e-58	4.57895e-57
TGME49_292350	6.26253	1.47038	0.74767	1.96662	0.0492276	0.0591797
TGME49_202360	312.32	1.46757	0.118148	12.4214	1.99929e-35	9.33355e-35
TGME49_249535	76.7421	1.46717	0.239986	6.11359	9.74144e-10	1.92343e-09
TGME49_231140	24611.6	1.46248	0.166159	8.80168	1.34788e-18	3.77681e-18
TGME49_301300	489.896	1.46229	0.0990544	14.7625	2.55651e-49	1.67678e-48
TGME49_251390	256.067	1.46164	0.135148	10.8152	2.91747e-27	1.08642e-26
TGME49_286020	77.4325	1.45999	0.247799	5.89183	3.81942e-09	7.32361e-09
TGME49_308093	2569.3	1.45912	0.0661662	22.0523	9.08203e-108	1.73145e-106
TGME49_247000	3050.02	1.45721	0.0541085	26.9313	9.4498e-160	3.53547e-158
TGME49_274070	586.668	1.45675	0.0906496	16.0701	4.1357e-58	3.22479e-57
TGME49_312380	578.673	1.45449	0.0923471	15.7502	6.84368e-56	5.09218e-55
TGME49_265520	3124.12	1.45383	0.0557515	26.0769	6.66307e-150	2.24042e-148
TGME49_257572	574.509	1.45066	0.0975508	14.8708	5.09633e-50	3.41283e-49
TGME49_212955	559.703	1.45027	0.118199	12.2698	1.31642e-34	6.03945e-34
TGME49_286750	2708.4	1.45021	0.0568993	25.4874	2.72072e-143	8.27535e-142
TGME49_286690	1497.9	1.44889	0.0694419	20.8647	1.12075e-96	1.77207e-95
TGME49_313130	633.421	1.44766	0.0906513	15.9696	2.08278e-57	1.59746e-56
TGME49_212860	1125.72	1.44743	0.0813936	17.7831	9.55683e-71	9.57967e-70
TGME49_290580	608.684	1.44401	0.0918353	15.7239	1.03766e-55	7.68502e-55
TGME49_287280	337.037	1.44303	0.11505	12.5427	4.36003e-36	2.06939e-35
TGME49_225005	180.778	1.44138	0.152774	9.43473	3.92021e-21	1.20343e-20
TGME49_217660	127.181	1.44137	0.17905	8.0501	8.27267e-16	2.10153e-15
TGME49_228990	126.381	1.43864	0.17337	8.2981	1.05786e-16	2.77853e-16
TGME49_265340	378.712	1.43536	0.11216	12.7974	1.69462e-37	8.31041e-37
TGME49_269900	1795.15	1.43345	0.0666227	21.5159	1.10451e-102	1.90929e-101
TGME49_230520	3168.64	1.43198	0.059865	23.9202	1.88612e-126	4.66785e-125
TGME49_248380	51.9113	1.43115	0.289803	4.93834	7.87896e-07	1.34824e-06
TGME49_460550	7.12217	1.43054	0.724209	1.97531	0.0482333	0.0580446
TGME49_299010	327.201	1.42816	0.134817	10.5933	3.19976e-26	1.15536e-25
TGME49_203600	7346.16	1.42672	0.0507251	28.1265	4.64415e-174	1.954e-172
TGME49_239600	1799.4	1.42669	0.0627943	22.7201	2.83506e-114	5.99273e-113
TGME49_461340	6.57311	1.42608	0.736684	1.93581	0.0528909	0.0633816
TGME49_228110	1248.33	1.42602	0.0706321	20.1894	1.21352e-90	1.72998e-89
TGME49_215347	372.673	1.42307	0.108523	13.113	2.77428e-39	1.42542e-38
TGME49_314800	1257.13	1.42267	0.0736688	19.3117	4.28133e-83	5.31431e-82
TGME49_216480	860.839	1.42102	0.0858602	16.5504	1.59027e-61	1.32839e-60
TGME49_267820	244.068	1.41931	0.139345	10.1856	2.30023e-24	7.84698e-24
TGME49_278120	40.0946	1.41785	0.307306	4.6138	3.95372e-06	6.47363e-06
TGME49_262960	1468.94	1.41726	0.0656339	21.5934	2.07393e-103	3.65645e-102
TGME49_230410	5689.49	1.41673	0.0700298	20.2304	5.29229e-91	7.61268e-90
TGME49_268980	9808.52	1.41664	0.048878	28.9831	1.07314e-184	5.12087e-183
TGME49_213520	1829.09	1.41569	0.0629093	22.5036	3.82687e-112	7.79956e-111
TGME49_226068	2522.84	1.41509	0.0649255	21.7956	2.55462e-105	4.69074e-104
TGME49_329300	12.6143	1.41445	0.529795	2.66981	0.00758945	0.0098824
TGME49_264700	18.1033	1.41332	0.462786	3.05394	0.00225854	0.00307086
TGME49_273980	307.656	1.41316	0.148265	9.53135	1.55256e-21	4.8538e-21
TGME49_201260	5520.4	1.41263	0.0590495	23.9228	1.77512e-126	4.40683e-125
TGME49_314310	2543.06	1.41225	0.063518	22.2339	1.61602e-109	3.13335e-108
TGME49_200260	9.62574	1.41131	0.601618	2.34585	0.0189838	0.0237565
TGME49_212260	2190.28	1.41119	0.0614237	22.9747	8.34701e-117	1.8274e-115
TGME49_271335	386.484	1.40848	0.104722	13.4498	3.08803e-41	1.67291e-40
TGME49_288680	3417.24	1.40511	0.0558785	25.1458	1.57076e-139	4.68817e-138
TGME49_224740	1328.6	1.40495	0.0905771	15.5111	2.92021e-54	2.10218e-53
TGME49_242330	35992.9	1.40375	0.068357	20.5355	1.03707e-93	1.56523e-92
TGME49_234370	748.718	1.40348	0.0888779	15.7911	3.58523e-56	2.6827e-55
TGME49_232740	437.679	1.4015	0.107491	13.0384	7.40393e-39	3.75808e-38
TGME49_310020	424.649	1.40085	0.107478	13.0338	7.85731e-39	3.98314e-38
TGME49_320040	482.828	1.40054	0.0968425	14.4621	2.10379e-47	1.31491e-46
TGME49_282055	5299.36	1.39393	0.0574478	24.2644	4.6653e-130	1.20707e-128
TGME49_260570	647.274	1.39288	0.0881337	15.8042	2.91087e-56	2.18425e-55
TGME49_243580	2660.54	1.39247	0.0572588	24.3188	1.24044e-130	3.25167e-129
TGME49_309580	842.371	1.38952	0.0784128	17.7206	2.90891e-70	2.89402e-69
TGME49_219348	10.4884	1.38931	0.59854	2.32117	0.0202777	0.0253201
TGME49_307090	131.015	1.38188	0.17134	8.06515	7.31468e-16	1.86173e-15
TGME49_307045	70.2076	1.38135	0.242451	5.69744	1.21616e-08	2.27129e-08
TGME49_205720	387.985	1.38073	0.110587	12.4854	8.97053e-36	4.23999e-35
TGME49_201840	4311.21	1.38003	0.053403	25.8417	3.01423e-147	9.68565e-146
TGME49_295970	171.592	1.37826	0.155054	8.88891	6.17118e-19	1.75136e-18
TGME49_211675	15.4944	1.37613	0.519401	2.64946	0.00806194	0.0104498
TGME49_236290	14.4692	1.375	0.542647	2.53388	0.0112807	0.0144364
TGME49_221470	6280.33	1.37455	0.0589552	23.3151	3.11499e-120	7.13315e-119
TGME49_311420	8.3084	1.37155	0.707814	1.93773	0.0526567	0.0631104
TGME49_314720	636.235	1.3702	0.0892272	15.3563	3.21514e-53	2.27342e-52
TGME49_289950	1600.22	1.3668	0.0684819	19.9586	1.2631e-88	1.73545e-87
TGME49_200310	2512.7	1.36668	0.0634103	21.5529	4.97035e-103	8.70521e-102
TGME49_267060	17887.6	1.36485	0.080983	16.8536	9.87465e-64	8.60953e-63
TGME49_200130	459.782	1.36267	0.0975964	13.9623	2.64892e-44	1.53522e-43
TGME49_277260	6878.96	1.3612	0.05344	25.4716	4.07222e-143	1.2339e-141
TGME49_265440	2481.58	1.36012	0.0603878	22.5231	2.46325e-112	5.04618e-111
TGME49_272600	1871.54	1.35697	0.0688634	19.7052	1.94481e-86	2.57445e-85
TGME49_216880	38873.2	1.35349	0.0694013	19.5024	1.04828e-84	1.34305e-83
TGME49_291970	85.3195	1.35286	0.209841	6.44706	1.14041e-10	2.34951e-10
TGME49_209850	2516.09	1.35236	0.0826986	16.3528	4.15143e-60	3.36892e-59
TGME49_208810	12.2125	1.35149	0.570013	2.37099	0.0177407	0.0222955
TGME49_235170	2466.63	1.35147	0.0567616	23.8095	2.6613e-125	6.4856e-124
TGME49_258170	4094.15	1.3514	0.0569963	23.7103	2.82607e-124	6.78342e-123
TGME49_315450	20.0256	1.35103	0.428185	3.15525	0.00160359	0.00220823
TGME49_285750	740.256	1.34971	0.0861319	15.6703	2.41343e-55	1.76608e-54
TGME49_278100	181.65	1.34888	0.146371	9.21549	3.09847e-20	9.21331e-20
TGME49_238240	3022.94	1.34854	0.0618619	21.7992	2.35866e-105	4.34091e-104
TGME49_222160	1269.79	1.3475	0.0701323	19.2137	2.84262e-82	3.46373e-81
TGME49_317720	6720.5	1.34701	0.0559425	24.0784	4.20552e-128	1.06393e-126
TGME49_457990	42.3074	1.34463	0.307772	4.36893	1.24858e-05	1.99238e-05
TGME49_263050	35462.8	1.34381	0.07796	17.2371	1.39823e-66	1.28815e-65
TGME49_210600	29.7746	1.34108	0.344012	3.89837	9.68424e-05	0.0001452
TGME49_240290	250.858	1.34002	0.131187	10.2146	1.70615e-24	5.83284e-24
TGME49_310430	3619.6	1.33614	0.0539579	24.7626	2.26898e-135	6.5991e-134
TGME49_215350	4435.96	1.33271	0.0541421	24.615	8.73315e-134	2.45917e-132
TGME49_288010	857.619	1.33244	0.0828957	16.0737	3.90374e-58	3.04989e-57
TGME49_252220	2686.33	1.32863	0.0567613	23.4073	3.60328e-121	8.39606e-120
TGME49_201270	1569.4	1.32632	0.0691073	19.1922	4.29995e-82	5.23149e-81
TGME49_312690	34.3897	1.32548	0.354797	3.73588	0.000187057	0.000274979
TGME49_262810	343.549	1.32491	0.114631	11.558	6.72321e-31	2.76885e-30
TGME49_213415	152.826	1.32332	0.157031	8.42717	3.54133e-17	9.47008e-17
TGME49_230160	29695.6	1.32294	0.0476421	27.7683	1.0484e-169	4.19833e-168
TGME49_236580	6205.83	1.32203	0.0633056	20.8833	7.59464e-97	1.20561e-95
TGME49_309570	539.974	1.32183	0.0960659	13.7597	4.45669e-43	2.50815e-42
TGME49_224560	22.3722	1.32182	0.407824	3.24116	0.00119046	0.00165246
TGME49_309865	217.578	1.32092	0.136106	9.70514	2.86682e-22	9.14193e-22
TGME49_298050	801.905	1.31912	0.079361	16.6218	4.84388e-62	4.07612e-61
TGME49_293650	660.423	1.31891	0.0916748	14.3869	6.25694e-47	3.85925e-46
TGME49_265010	547.937	1.31755	0.0985276	13.3724	8.76956e-41	4.70287e-40
TGME49_304500	6787.52	1.31703	0.04816	27.3469	1.17518e-164	4.56831e-163
TGME49_259172	473.665	1.31658	0.1034	12.7329	3.88302e-37	1.88337e-36
TGME49_206640	1943.95	1.31441	0.0673295	19.5221	7.12542e-85	9.17326e-84
TGME49_299270	730.287	1.31363	0.0848685	15.4784	4.85564e-54	3.486e-53
TGME49_242870	706.47	1.31273	0.0827026	15.8729	9.76744e-57	7.3919e-56
TGME49_309110	1778.64	1.31232	0.0633381	20.7192	2.32366e-95	3.61665e-94
TGME49_320610	619.954	1.31114	0.0896203	14.6299	1.8098e-48	1.15935e-47
TGME49_219200	1489.42	1.30992	0.0665863	19.6725	3.70936e-86	4.86983e-85
TGME49_232590	882.194	1.30861	0.0765106	17.1036	1.39442e-65	1.26418e-64
TGME49_314350	136.453	1.30777	0.171513	7.62493	2.44174e-14	5.84507e-14
TGME49_316900	1213.27	1.30625	0.0703391	18.5707	5.54699e-77	6.18238e-76
TGME49_218250	2336.45	1.30535	0.0609399	21.4203	8.64186e-102	1.47467e-100
TGME49_311280	186.121	1.30509	0.154423	8.45138	2.87877e-17	7.73723e-17
TGME49_204040	475.383	1.30493	0.097126	13.4354	3.7483e-41	2.02785e-40
TGME49_273140	1049.11	1.30447	0.0751746	17.3526	1.88599e-67	1.76817e-66
TGME49_281630	1495.38	1.30388	0.067106	19.4302	4.28831e-84	5.45903e-83
TGME49_201160	165.328	1.30301	0.165394	7.87821	3.32108e-15	8.20641e-15
TGME49_311780	1119.03	1.30263	0.0748215	17.4099	6.9424e-68	6.57055e-67
TGME49_259150	31.4743	1.30157	0.356941	3.64645	0.000265889	0.000386655
TGME49_269170	10.9605	1.30113	0.581222	2.23861	0.0251813	0.0311793
TGME49_308840	19304.4	1.29805	0.0469357	27.656	2.36057e-168	9.40568e-167
TGME49_286560	797.949	1.29795	0.0891042	14.5666	4.58012e-48	2.90366e-47
TGME49_318742	22.7112	1.29772	0.419945	3.09021	0.00200012	0.00273115
TGME49_314560	28.1328	1.29742	0.361178	3.59219	0.000327909	0.000473474
TGME49_235550	253.502	1.29734	0.140637	9.22473	2.84272e-20	8.45915e-20
TGME49_207450	1618.14	1.29672	0.0664739	19.5072	9.52774e-85	1.22462e-83
TGME49_294880	252.068	1.29662	0.126385	10.2593	1.0751e-24	3.6897e-24
TGME49_307850	1550.07	1.29537	0.0688914	18.803	7.13241e-79	8.20176e-78
TGME49_265390	1205.55	1.29525	0.0754176	17.1744	4.12726e-66	3.76318e-65
TGME49_229250	17497.6	1.29471	0.0653068	19.825	1.8117e-87	2.44702e-86
TGME49_271080	260.288	1.29433	0.125592	10.3059	6.62966e-25	2.28709e-24
TGME49_312520	298.037	1.29416	0.117954	10.9717	5.22644e-28	1.98804e-27
TGME49_203380	1960.08	1.29117	0.0658901	19.5957	1.68126e-85	2.17853e-84
TGME49_268300	313.499	1.29101	0.123213	10.4778	1.09209e-25	3.86968e-25
TGME49_242380	1997.77	1.29042	0.0626807	20.5871	3.57992e-94	5.48623e-93
TGME49_300680	4.24286	1.28952	0.983859	1.31068	0.189966	0.214212
TGME49_218780	4995.01	1.28942	0.0526688	24.4816	2.32016e-132	6.2464e-131
TGME49_219160	41.9555	1.28924	0.291391	4.42444	9.66931e-06	1.55384e-05
TGME49_212410	121.198	1.28573	0.204231	6.29549	3.06433e-10	6.20419e-10
TGME49_314660	746.974	1.28562	0.0852432	15.0818	2.13366e-51	1.46832e-50
TGME49_266400	607.216	1.28542	0.0941325	13.6554	1.87389e-42	1.04136e-41
TGME49_254510	538.852	1.28465	0.094107	13.6509	1.99293e-42	1.10673e-41
TGME49_225880	742.807	1.28419	0.0831959	15.4358	9.40865e-54	6.72444e-53
TGME49_221818	164.588	1.28344	0.166392	7.71335	1.22557e-14	2.96405e-14
TGME49_214450	10.4315	1.28261	0.572666	2.23971	0.0251098	0.0310956
TGME49_301430	850.245	1.28241	0.083245	15.4052	1.50925e-53	1.07481e-52
TGME49_255715	225.93	1.2817	0.137968	9.28987	1.54481e-20	4.64025e-20
TGME49_312990	1408.33	1.28147	0.067932	18.8641	2.25151e-79	2.61549e-78
TGME49_236595	13.237	1.27974	0.509302	2.51274	0.0119799	0.0152846
TGME49_309100	862.924	1.27877	0.0821584	15.5646	1.26605e-54	9.13873e-54
TGME49_232170	21.429	1.27671	0.430327	2.96683	0.00300884	0.0040523
TGME49_288530	856.113	1.27639	0.0788516	16.1873	6.19815e-59	4.90985e-58
TGME49_241240	21062.7	1.27451	0.044732	28.4922	1.4622e-178	6.40237e-177
TGME49_255170	251.827	1.27439	0.13619	9.35744	8.16893e-21	2.47428e-20
TGME49_224100	79.9521	1.27351	0.212959	5.98008	2.23022e-09	4.32423e-09
TGME49_225160	5804.69	1.27264	0.0534846	23.7946	3.80281e-125	9.2392e-124
TGME49_310770	2098.65	1.27238	0.0663278	19.1833	5.1082e-82	6.20538e-81
TGME49_314480	850.591	1.27221	0.087892	14.4747	1.75115e-47	1.09881e-46
TGME49_240740	667.421	1.27105	0.0879152	14.4577	2.24311e-47	1.40089e-46
TGME49_297465	227.366	1.27102	0.134126	9.47631	2.63432e-21	8.15576e-21
TGME49_248350	10.4743	1.26956	0.622448	2.03962	0.0413877	0.0501397
TGME49_255430	690.325	1.2692	0.0843278	15.0508	3.41089e-51	2.33117e-50
TGME49_257030	508.436	1.26657	0.10142	12.4883	8.64989e-36	4.09086e-35
TGME49_258030	1028.8	1.26347	0.0762009	16.5808	9.59991e-62	8.04434e-61
TGME49_289530	31694.9	1.26325	0.0766917	16.4717	5.85691e-61	4.85174e-60
TGME49_314650	223.341	1.2628	0.138141	9.14134	6.16854e-20	1.81794e-19
TGME49_218400	491.683	1.26268	0.104215	12.1161	8.68247e-34	3.89368e-33
TGME49_249935	2204.69	1.26195	0.0625739	20.1674	1.89235e-90	2.67853e-89
TGME49_260990	184.341	1.26178	0.149992	8.41232	4.01963e-17	1.07168e-16
TGME49_256050	4297.22	1.26166	0.0677626	18.6189	2.25973e-77	2.54348e-76
TGME49_290710	1377.86	1.26082	0.0691742	18.2267	3.16863e-74	3.37127e-73
TGME49_266050	1492.37	1.26019	0.0682564	18.4626	4.12666e-76	4.53592e-75
TGME49_305490	337.808	1.25843	0.116548	10.7975	3.53535e-27	1.31405e-26
TGME49_272770	798.169	1.25791	0.0783649	16.0519	5.5413e-58	4.29558e-57
TGME49_227010	403.493	1.25668	0.10918	11.5101	1.17297e-30	4.80835e-30
TGME49_209070	955.853	1.25618	0.0779834	16.1083	2.22932e-58	1.74685e-57
TGME49_202830	9888.35	1.25415	0.0474014	26.458	2.95017e-154	1.02217e-152
TGME49_223050	21053.5	1.25409	0.0536758	23.3642	9.89558e-121	2.29238e-119
TGME49_215220	16792.2	1.25329	0.0450856	27.7979	4.59295e-170	1.85793e-168
TGME49_277930	235.822	1.25264	0.139832	8.95815	3.30159e-19	9.4778e-19
TGME49_254440	18069.8	1.25149	0.0797731	15.6881	1.82427e-55	1.34235e-54
TGME49_251885	389.974	1.25133	0.11076	11.2977	1.34753e-29	5.36121e-29
TGME49_320720	549.724	1.25068	0.094751	13.1996	8.81605e-40	4.59484e-39
TGME49_323020	89.7399	1.24772	0.213418	5.84639	5.02359e-09	9.56508e-09
TGME49_321290	729.285	1.24725	0.0861981	14.4696	1.88671e-47	1.18108e-46
TGME49_285800	661.716	1.2455	0.0897649	13.8752	8.95872e-44	5.13981e-43
TGME49_310045	90.7707	1.24541	0.202098	6.16244	7.16319e-10	1.42317e-09
TGME49_460890	9.64492	1.24429	0.656512	1.8953	0.0580525	0.0692856
TGME49_313273	495.974	1.24405	0.123671	10.0594	8.34966e-24	2.79808e-23
TGME49_294670	7593.07	1.243	0.0536573	23.1655	1.0143e-118	2.26413e-117
TGME49_307605	1283.59	1.23905	0.0688824	17.9879	2.42256e-72	2.48461e-71
TGME49_230460	89.5824	1.23881	0.203453	6.0889	1.13689e-09	2.237e-09
TGME49_262670	27751.2	1.23845	0.0512644	24.158	6.15226e-129	1.58153e-127
TGME49_226410	12139.3	1.23839	0.0552098	22.4306	1.9799e-111	3.95434e-110
TGME49_226980	2681.37	1.23817	0.0556748	22.2392	1.43412e-109	2.78743e-108
TGME49_217570	41000.6	1.23809	0.067929	18.2263	3.19457e-74	3.39434e-73
TGME49_201630	1279.39	1.23674	0.074273	16.6513	2.96223e-62	2.51128e-61
TGME49_215260	1445.62	1.23672	0.0711309	17.3866	1.04306e-67	9.81361e-67
TGME49_253030	895.752	1.2343	0.0867892	14.2218	6.70897e-46	4.05643e-45
TGME49_261570	43031.2	1.23349	0.0664411	18.5652	6.15144e-77	6.84648e-76
TGME49_240525	9.07355	1.23304	0.685501	1.79873	0.0720606	0.0852384
TGME49_300130	194.067	1.23298	0.150616	8.18625	2.69488e-16	6.95674e-16
TGME49_223258	109.862	1.23266	0.18973	6.49693	8.1975e-11	1.70208e-10
TGME49_295060	475.445	1.23228	0.101069	12.1924	3.41181e-34	1.54921e-33
TGME49_264060	912.915	1.23215	0.0784814	15.6999	1.51365e-55	1.11584e-54
TGME49_229670	30015	1.23184	0.0703465	17.511	1.18e-68	1.12751e-67
TGME49_262935	698.377	1.22965	0.0873714	14.0739	5.49751e-45	3.23796e-44
TGME49_235140	4074.61	1.22938	0.0603392	20.3745	2.81623e-92	4.1179e-91
TGME49_245460	31306.1	1.2286	0.0667823	18.3971	1.38701e-75	1.51205e-74
TGME49_267600	1139.6	1.22855	0.0749976	16.3811	2.6077e-60	2.13574e-59
TGME49_226240	727.451	1.2279	0.0868899	14.1317	2.4221e-45	1.44582e-44
TGME49_310790	14851.3	1.22768	0.0508622	24.1374	1.01171e-128	2.58407e-127
TGME49_286160	1223.18	1.22586	0.08465	14.4815	1.58704e-47	9.98196e-47
TGME49_242730	1674.31	1.22538	0.0666295	18.391	1.55068e-75	1.68356e-74
TGME49_294785	373.619	1.22485	0.104725	11.6958	1.33884e-31	5.61242e-31
TGME49_273690	1288.09	1.22452	0.0695547	17.6052	2.24878e-69	2.1881e-68
TGME49_261530	232.422	1.22445	0.129406	9.46211	3.01798e-21	9.30378e-21
TGME49_266675	170.75	1.22402	0.152155	8.04457	8.65497e-16	2.19515e-15
TGME49_310380	313.811	1.22398	0.127172	9.62457	6.29681e-22	1.99599e-21
TGME49_262930	892.677	1.22374	0.0768491	15.9239	4.32558e-57	3.28604e-56
TGME49_311450	303.742	1.22032	0.117019	10.4284	1.83867e-25	6.46903e-25
TGME49_261450	1688.44	1.21943	0.0731231	16.6764	1.94749e-62	1.6563e-61
TGME49_259580	552.142	1.21856	0.107083	11.3796	5.2858e-30	2.12955e-29
TGME49_272230	346.579	1.21745	0.113958	10.6833	1.21877e-26	4.44705e-26
TGME49_203430	102.572	1.2174	0.18917	6.43549	1.23075e-10	2.52975e-10
TGME49_316890	9.13965	1.21715	0.638169	1.90725	0.0564886	0.0674697
TGME49_305810	1443.47	1.21504	0.0659024	18.4369	6.6433e-76	7.27204e-75
TGME49_202790	601.016	1.21422	0.0965849	12.5716	3.02729e-36	1.43941e-35
TGME49_288520	492.683	1.21291	0.0958239	12.6577	1.01445e-36	4.8788e-36
TGME49_251800	1191.66	1.21261	0.0728436	16.6467	3.19553e-62	2.70331e-61
TGME49_206490	633.238	1.21177	0.0944064	12.8357	1.03493e-37	5.10673e-37
TGME49_287510	12.8445	1.21171	0.519846	2.33089	0.0197591	0.0246958
TGME49_308040	1487.65	1.21024	0.0672595	17.9936	2.18546e-72	2.24721e-71
TGME49_314760	46.5019	1.21018	0.288814	4.19018	2.78735e-05	4.33921e-05
TGME49_292920	3792.57	1.21009	0.0573912	21.0849	1.09419e-98	1.78315e-97
TGME49_263330	316.552	1.20997	0.113151	10.6934	1.09238e-26	3.99685e-26
TGME49_213610	3824.87	1.20987	0.0640082	18.9018	1.10247e-79	1.28632e-78
TGME49_202010	849.113	1.20921	0.0828298	14.5987	2.86361e-48	1.82561e-47
TGME49_278160	1244.19	1.20891	0.0719245	16.808	2.13079e-63	1.83769e-62
TGME49_315127	12.8853	1.20865	0.531272	2.27502	0.0229047	0.0284577
TGME49_275970	153.211	1.20864	0.16902	7.15085	8.62408e-13	1.94855e-12
TGME49_214510	17.7586	1.20802	0.454339	2.65885	0.00784083	0.0101848
TGME49_205030	1410.48	1.20653	0.0716946	16.8287	1.5033e-63	1.30499e-62
TGME49_255260	59600.5	1.20616	0.0467333	25.8095	6.93934e-147	2.22087e-145
TGME49_305520	38740.9	1.20555	0.0507591	23.7505	1.08568e-124	2.62174e-123
TGME49_239270	1109.93	1.20554	0.0746212	16.1555	1.03902e-58	8.1899e-58
TGME49_205460	1190.97	1.20548	0.0743231	16.2194	3.67563e-59	2.92911e-58
TGME49_243490	395.708	1.20442	0.108297	11.1215	9.86299e-29	3.82473e-28
TGME49_294240	6.92422	1.20383	0.760808	1.5823	0.11358	0.131635
TGME49_255340	1511.12	1.2037	0.0789143	15.2533	1.565e-52	1.09784e-51
TGME49_295730	952.229	1.20362	0.077472	15.5362	1.97233e-54	1.42111e-53
TGME49_223710	1098.87	1.20224	0.0771009	15.593	8.11701e-55	5.88041e-54
TGME49_224810	176.656	1.20129	0.148488	8.09011	5.96095e-16	1.52399e-15
TGME49_215400	813.252	1.20087	0.0867655	13.8404	1.45475e-43	8.29844e-43
TGME49_306720	54.9776	1.19947	0.262528	4.5689	4.90285e-06	7.99649e-06
TGME49_301170	35.3035	1.19929	0.333478	3.59631	0.000322767	0.000466557
TGME49_240390	11.4615	1.19913	0.595101	2.015	0.0439042	0.0530029
TGME49_283760	515.093	1.19906	0.101486	11.8151	3.26301e-32	1.39426e-31
TGME49_242610	339.628	1.19483	0.114976	10.392	2.69749e-25	9.44062e-25
TGME49_264220	416.898	1.19423	0.101156	11.8058	3.64211e-32	1.55375e-31
TGME49_202300	1102.65	1.19422	0.0731849	16.3179	7.36615e-60	5.94138e-59
TGME49_275860	14929.6	1.19212	0.0472756	25.2164	2.64429e-140	7.92193e-139
TGME49_255380	24.1586	1.19202	0.388386	3.06916	0.00214663	0.00292419
TGME49_225850	1768.27	1.19192	0.0619083	19.253	1.33202e-82	1.6381e-81
TGME49_320410	11.7925	1.19066	0.550035	2.1647	0.0304108	0.0373353
TGME49_254660	1447.08	1.19057	0.0696302	17.0984	1.52483e-65	1.38084e-64
TGME49_289600	8199.03	1.19051	0.0485503	24.5212	8.7789e-133	2.37956e-131
TGME49_230640	300.145	1.18995	0.119345	9.97075	2.04676e-23	6.76791e-23
TGME49_238000	892.931	1.18932	0.0749279	15.8728	9.77918e-57	7.39376e-56
TGME49_203230	109.01	1.1891	0.197703	6.01461	1.80325e-09	3.51862e-09
TGME49_305930	1267.12	1.18859	0.085614	13.8831	8.0148e-44	4.60158e-43
TGME49_313470	430.932	1.18789	0.100435	11.8274	2.81718e-32	1.2083e-31
TGME49_221675	3058	1.18499	0.0807502	14.6748	9.35472e-49	6.03137e-48
TGME49_232430	1352.39	1.18419	0.0684593	17.2977	4.89126e-67	4.53766e-66
TGME49_314055	7.77073	1.18366	0.688099	1.72019	0.0853973	0.100196
TGME49_314362	70.0131	1.18277	0.235221	5.02834	4.94736e-07	8.56517e-07
TGME49_203810	1430.28	1.18208	0.0647306	18.2616	1.67349e-74	1.79007e-73
TGME49_262690	39022.3	1.18147	0.0648106	18.2297	3.0023e-74	3.19857e-73
TGME49_213720	195.255	1.18084	0.146182	8.07786	6.5914e-16	1.68301e-15
TGME49_289840	6.36872	1.18057	0.749024	1.57615	0.114991	0.133193
TGME49_282090	725.379	1.18057	0.0824708	14.3149	1.76508e-46	1.0795e-45
TGME49_212290	30314.9	1.17921	0.0573056	20.5775	4.36464e-94	6.67597e-93
TGME49_308950	2573.89	1.17886	0.0586705	20.0929	8.51248e-90	1.19852e-88
TGME49_301370	328.107	1.17666	0.115544	10.1837	2.34559e-24	7.9983e-24
TGME49_242800	1907.17	1.1766	0.0612171	19.2201	2.51326e-82	3.0671e-81
TGME49_244170	321.639	1.17472	0.115984	10.1283	4.13633e-24	1.39968e-23
TGME49_249250	23207.7	1.17363	0.0539645	21.7483	7.1742e-105	1.3023e-103
TGME49_231190	935.279	1.17353	0.0792849	14.8015	1.43293e-49	9.4895e-49
TGME49_236910	3177.26	1.1734	0.0553297	21.2075	8.14848e-100	1.36419e-98
TGME49_234470	1252.32	1.17267	0.0743367	15.7751	4.61566e-56	3.45049e-55
TGME49_316350	1105.07	1.17206	0.0803434	14.5882	3.33942e-48	2.12215e-47
TGME49_270530	948.631	1.1712	0.0744208	15.7375	8.36643e-56	6.21361e-55
TGME49_255410	3081.45	1.1702	0.0544586	21.4879	2.02056e-102	3.47022e-101
TGME49_268685	626.869	1.16827	0.0849455	13.7531	4.87724e-43	2.74289e-42
TGME49_314810	31678.3	1.16249	0.0685483	16.9587	1.6602e-64	1.46513e-63
TGME49_212200	629.177	1.1621	0.090387	12.8569	7.86721e-38	3.89887e-37
TGME49_320070	1449.45	1.16169	0.0676582	17.17	4.45205e-66	4.05467e-65
TGME49_207150	18.8606	1.16167	0.448773	2.58854	0.00963844	0.0124065
TGME49_295960	778.486	1.16107	0.0824257	14.0863	4.60957e-45	2.7291e-44
TGME49_264250	8.94621	1.16054	0.657738	1.76444	0.0776586	0.0915476
TGME49_305820	693.762	1.1601	0.0915604	12.6703	8.64234e-37	4.16641e-36
TGME49_271850	77.4228	1.15987	0.216744	5.35133	8.73122e-08	1.56604e-07
TGME49_458050	13.9292	1.1598	0.506238	2.29101	0.0219627	0.0273299
TGME49_257020	950.613	1.15974	0.0819032	14.1598	1.62355e-45	9.73519e-45
TGME49_211390	247.04	1.15955	0.127865	9.06851	1.2066e-19	3.52343e-19
TGME49_261590	836.389	1.15816	0.0786277	14.7297	4.15536e-49	2.70319e-48
TGME49_222245	1636.15	1.15766	0.0751732	15.3999	1.63891e-53	1.16404e-52
TGME49_264420	425.128	1.1572	0.104549	11.0685	1.78323e-28	6.85177e-28
TGME49_271182	318.301	1.1556	0.122082	9.4657	2.91611e-21	9.00367e-21
TGME49_232690	1296.15	1.15477	0.075836	15.2272	2.33327e-52	1.62961e-51
TGME49_210810	1965.72	1.15263	0.0620063	18.5889	3.95046e-77	4.42152e-76
TGME49_234450	19702.9	1.15192	0.0595922	19.33	3.00384e-83	3.75786e-82
TGME49_224730	577.614	1.15134	0.0892151	12.9052	4.20452e-38	2.09411e-37
TGME49_217560	1893.02	1.1479	0.0607811	18.8858	1.49293e-79	1.73935e-78
TGME49_272530	748.865	1.1476	0.0868677	13.2109	7.58814e-40	3.96004e-39
TGME49_209945	961.632	1.14672	0.0844544	13.578	5.40781e-42	2.97822e-41
TGME49_239760	22338.3	1.14611	0.0601124	19.0662	4.82119e-81	5.74291e-80
TGME49_270250	429172	1.14481	0.0576022	19.8745	6.76613e-88	9.20125e-87
TGME49_284680	61.4777	1.1446	0.253799	4.50987	6.48667e-06	1.05215e-05
TGME49_210230	1322.52	1.14342	0.0678927	16.8416	1.20897e-63	1.05178e-62
TGME49_225580	1424.38	1.14063	0.0770435	14.805	1.35931e-49	9.01195e-49
TGME49_316310	19670.1	1.14042	0.0510776	22.3272	2.01117e-110	3.97693e-109
TGME49_203630	21338.8	1.14025	0.0599773	19.0113	1.37397e-80	1.62692e-79
TGME49_247930	250.533	1.13936	0.147452	7.72699	1.10121e-14	2.66734e-14
TGME49_257180	1121.67	1.13925	0.0771171	14.773	2.18754e-49	1.43832e-48
TGME49_261560	64.2897	1.13907	0.24336	4.6806	2.8603e-06	4.72311e-06
TGME49_216130	1993.83	1.13603	0.0598977	18.9662	3.24241e-80	3.82231e-79
TGME49_283800	939.143	1.13595	0.0867354	13.0967	3.43681e-39	1.76128e-38
TGME49_294270	700.503	1.13567	0.0814544	13.9424	3.49901e-44	2.02348e-43
TGME49_253470	2540.55	1.13321	0.0574226	19.7346	1.08897e-86	1.44875e-85
TGME49_289050	3978.84	1.13289	0.0531402	21.3189	7.58608e-101	1.28079e-99
TGME49_279405	303.815	1.13213	0.121737	9.29982	1.40685e-20	4.23062e-20
TGME49_320230	140.199	1.13081	0.163695	6.90803	4.91429e-12	1.07706e-11
TGME49_226370	954.345	1.13004	0.0792246	14.2638	3.67774e-46	2.23896e-45
TGME49_319650	601.136	1.12966	0.0921929	12.2533	1.61347e-34	7.38102e-34
TGME49_273950	387.756	1.12957	0.114367	9.87667	5.25515e-23	1.71141e-22
TGME49_247230	2910.44	1.128	0.0582737	19.3569	1.78359e-83	2.25253e-82
TGME49_306030	2074.29	1.12774	0.05902	19.1078	2.17561e-81	2.61106e-80
TGME49_260610	419.603	1.1271	0.105272	10.7065	9.48451e-27	3.47664e-26
TGME49_215300	799.09	1.12674	0.0879328	12.8136	1.37603e-37	6.76888e-37
TGME49_211020	918.954	1.12602	0.0755647	14.9014	3.22615e-50	2.17139e-49
TGME49_286450	148867	1.12512	0.0628312	17.907	1.03933e-71	1.05374e-70
TGME49_312105	249.329	1.12473	0.132874	8.46464	2.5694e-17	6.92208e-17
TGME49_268950	3361.09	1.12449	0.064832	17.3446	2.16518e-67	2.02754e-66
TGME49_305770	417.106	1.12346	0.113107	9.93273	2.99941e-23	9.85662e-23
TGME49_255690	317.291	1.12269	0.118858	9.44564	3.53255e-21	1.08691e-20
TGME49_460440	13.0938	1.12198	0.517099	2.16975	0.0300258	0.0368854
TGME49_261030	481.751	1.12194	0.0965436	11.6211	3.22051e-31	1.33738e-30
TGME49_226580	3889.36	1.12173	0.0522215	21.4802	2.38464e-102	4.07795e-101
TGME49_268765	304.725	1.12162	0.121344	9.24328	2.39047e-20	7.14005e-20
TGME49_207160	31.5724	1.12088	0.354498	3.16187	0.00156759	0.00215978
TGME49_249950	808.91	1.12076	0.0829888	13.5049	1.46225e-41	7.99772e-41
TGME49_270655	18.0733	1.12029	0.445286	2.51588	0.0118736	0.0151612
TGME49_219230	2596.21	1.11989	0.0642639	17.4264	5.19983e-68	4.93303e-67
TGME49_227020	2100.71	1.11978	0.0618799	18.096	3.42362e-73	3.55708e-72
TGME49_307830	8350.34	1.11846	0.0488815	22.8811	7.1653e-116	1.54325e-114
TGME49_241150	856.386	1.11801	0.0774021	14.4442	2.72549e-47	1.69683e-46
TGME49_268750	538.378	1.11801	0.0986284	11.3355	8.75e-30	3.49868e-29
TGME49_207840	22857.5	1.11761	0.0543549	20.5613	6.0926e-94	9.28336e-93
TGME49_299070	1257.16	1.11737	0.0727447	15.3601	3.02925e-53	2.1448e-52
TGME49_225990	494.839	1.117	0.0953572	11.7139	1.08209e-31	4.55531e-31
TGME49_320690	977.022	1.11627	0.0808795	13.8016	2.49302e-43	1.41401e-42
TGME49_223750	1432.6	1.11481	0.0677331	16.4588	7.25333e-61	6.00226e-60
TGME49_305940	696.741	1.11432	0.081874	13.6101	3.48539e-42	1.92882e-41
TGME49_226860	7218.69	1.11408	0.0488245	22.818	3.0363e-115	6.50438e-114
TGME49_289630	4297.17	1.11407	0.0561362	19.8459	1.19521e-87	1.61983e-86
TGME49_256010	816.324	1.11325	0.0856516	12.9974	1.26532e-38	6.36572e-38
TGME49_313640	7872.96	1.11291	0.0673374	16.5274	2.32872e-61	1.93712e-60
TGME49_314570	207.606	1.11259	0.144782	7.68459	1.53491e-14	3.69426e-14
TGME49_279355	12.2391	1.11228	0.568534	1.9564	0.0504177	0.0605453
TGME49_217010	1421.34	1.11154	0.0668671	16.6231	4.74539e-62	3.99746e-61
TGME49_225080	36681.3	1.11099	0.0634449	17.5112	1.17723e-68	1.12621e-67
TGME49_268630	373.422	1.11066	0.109779	10.1172	4.63306e-24	1.5671e-23
TGME49_313445	437.212	1.11055	0.103641	10.7154	8.62001e-27	3.16411e-26
TGME49_215130	937.569	1.11034	0.0918661	12.0865	1.24545e-33	5.55711e-33
TGME49_289360	874.537	1.11008	0.0864284	12.844	9.29991e-38	4.59745e-37
TGME49_232520	590.801	1.10984	0.0890128	12.4684	1.11069e-35	5.22807e-35
TGME49_318600	1013.28	1.10923	0.0766817	14.4654	2.00387e-47	1.25344e-46
TGME49_260375	53.1732	1.10905	0.272619	4.06812	4.73931e-05	7.27278e-05
TGME49_265310	4192.47	1.10809	0.0524713	21.1181	5.42038e-99	8.90618e-98
TGME49_311500	733.884	1.10773	0.084334	13.1351	2.0729e-39	1.07196e-38
TGME49_251855	85.0053	1.10731	0.206364	5.36583	8.05777e-08	1.44818e-07
TGME49_271610	2479.64	1.10707	0.0734573	15.0709	2.51693e-51	1.73058e-50
TGME49_236570	5292.88	1.10626	0.0593438	18.6416	1.47825e-77	1.66858e-76
TGME49_458960	7.30371	1.10625	0.716364	1.54425	0.122528	0.14151
TGME49_208500	2252.84	1.10623	0.0604831	18.29	9.94551e-75	1.07102e-73
TGME49_212840	694.607	1.10601	0.089743	12.3242	6.71184e-35	3.08993e-34
TGME49_245432	7594.52	1.10594	0.0617183	17.9191	8.36047e-72	8.49803e-71
TGME49_255890	638.618	1.10514	0.0866714	12.7509	3.08189e-37	1.50028e-36
TGME49_227620	239325	1.10399	0.0567321	19.4598	2.40752e-84	3.07954e-83
TGME49_204340	10766.3	1.10279	0.046128	23.9072	2.57835e-126	6.36125e-125
TGME49_300190	20627.7	1.10141	0.0702748	15.673	2.31538e-55	1.69589e-54
TGME49_230830	143.362	1.1008	0.170358	6.46169	1.0354e-10	2.13815e-10
TGME49_288550	1008.23	1.10058	0.0766275	14.3628	8.85773e-47	5.44235e-46
TGME49_270650	466.908	1.09982	0.0988288	11.1286	9.10818e-29	3.53547e-28
TGME49_232960	1668.99	1.09765	0.066152	16.5929	7.84148e-62	6.5847e-61
TGME49_220630	5877.6	1.09675	0.0498298	22.01	2.31086e-107	4.34322e-106
TGME49_213580	13160.8	1.09666	0.0502528	21.8229	1.40617e-105	2.606e-104
TGME49_314690	264.256	1.0964	0.127134	8.62395	6.46858e-18	1.7708e-17
TGME49_266460	3034.14	1.0963	0.0700447	15.6514	3.25069e-55	2.37223e-54
TGME49_281570	700.025	1.0954	0.0893604	12.2582	1.51783e-34	6.94748e-34
TGME49_222170	9775.85	1.09529	0.0525283	20.8514	1.47926e-96	2.3343e-95
TGME49_269140	1935.32	1.09524	0.0651524	16.8105	2.04465e-63	1.76914e-62
TGME49_215600	842.82	1.09493	0.0853605	12.8271	1.15642e-37	5.70269e-37
TGME49_203060	4586.09	1.09436	0.0504076	21.7102	1.64331e-104	2.97473e-103
TGME49_312600	6775.11	1.0943	0.073485	14.8915	3.74196e-50	2.51219e-49
TGME49_270700	4885.77	1.0941	0.0617453	17.7195	2.96417e-70	2.94532e-69
TGME49_226100	148.354	1.09336	0.175108	6.24391	4.26755e-10	8.59007e-10
TGME49_216930	2342.38	1.09251	0.0696879	15.6771	2.16841e-55	1.58971e-54
TGME49_231120	1240.57	1.09248	0.0674482	16.1973	5.26491e-59	4.17889e-58
TGME49_244520	493.446	1.09042	0.0965209	11.2972	1.35459e-29	5.3866e-29
TGME49_293510	3041.05	1.09033	0.0579257	18.823	4.89505e-79	5.64525e-78
TGME49_255370	589.66	1.08972	0.0875116	12.4522	1.35961e-35	6.37339e-35
TGME49_251690	5128.81	1.08887	0.0564747	19.2807	7.79885e-83	9.65047e-82
TGME49_458780	4.73658	1.08821	0.903709	1.20416	0.228529	0.254956
TGME49_231940	1017.55	1.087	0.0775344	14.0196	1.18239e-44	6.90288e-44
TGME49_225940	2150.34	1.08413	0.05921	18.31	6.89267e-75	7.43271e-74
TGME49_209700	1671.62	1.08335	0.0674833	16.0536	5.39306e-58	4.18474e-57
TGME49_242340	17633.9	1.08153	0.0730759	14.8001	1.46339e-49	9.67781e-49
TGME49_289940	650.038	1.08132	0.0874594	12.3637	4.10856e-35	1.90024e-34
TGME49_267400	22007.8	1.08063	0.0745178	14.5016	1.18283e-47	7.45729e-47
TGME49_267308	37.3468	1.08054	0.309345	3.493	0.000477629	0.000683099
TGME49_212090	1379.29	1.07948	0.0774288	13.9416	3.5389e-44	2.04507e-43
TGME49_289750	21393.7	1.07857	0.0584756	18.4448	5.74299e-76	6.29517e-75
TGME49_206680	620.511	1.07849	0.0941373	11.4565	2.18035e-30	8.8604e-30
TGME49_223010	1038.93	1.07824	0.0844959	12.7608	2.71392e-37	1.32358e-36
TGME49_270840	905.905	1.0779	0.0756015	14.2577	4.01449e-46	2.4421e-45
TGME49_209610	1459.34	1.07695	0.0680297	15.8306	1.91272e-56	1.43797e-55
TGME49_210830	377.737	1.0768	0.110802	9.7182	2.52197e-22	8.05192e-22
TGME49_200360	21842.2	1.07628	0.0535688	20.0916	8.7432e-90	1.22667e-88
TGME49_222970	1186.71	1.07587	0.0714566	15.0562	3.14271e-51	2.14972e-50
TGME49_227280	181818	1.07559	0.0440606	24.4115	1.29123e-131	3.45295e-130
TGME49_207020	208.103	1.07307	0.139619	7.68568	1.52181e-14	3.66384e-14
TGME49_275802	2677.96	1.07291	0.055181	19.4434	3.31347e-84	4.23157e-83
TGME49_250810	25025.9	1.07287	0.0674452	15.9073	5.64125e-57	4.28144e-56
TGME49_240880	761.27	1.07169	0.0881873	12.1524	5.56914e-34	2.51163e-33
TGME49_307990	583.375	1.07111	0.0992166	10.7956	3.61021e-27	1.34062e-26
TGME49_261710	2178.22	1.07107	0.0601201	17.8155	5.3571e-71	5.38345e-70
TGME49_217640	2042.18	1.07058	0.0611158	17.5172	1.05931e-68	1.01462e-67
TGME49_216410	755.657	1.07027	0.0905661	11.8175	3.16876e-32	1.35544e-31
TGME49_222090	1129.52	1.06788	0.0723629	14.7573	2.76189e-49	1.80851e-48
TGME49_305920	785.389	1.06638	0.081059	13.1556	1.57937e-39	8.18868e-39
TGME49_263710	758.302	1.06532	0.0855488	12.4528	1.35107e-35	6.33707e-35
TGME49_208540	633.006	1.0653	0.0868704	12.2631	1.42917e-34	6.55297e-34
TGME49_244110	6773.19	1.0651	0.0581043	18.3308	4.69676e-75	5.07161e-74
TGME49_300030	1084.4	1.06481	0.0751697	14.1654	1.50005e-45	9.00141e-45
TGME49_219750	5151.71	1.06468	0.0647	16.4556	7.64039e-61	6.30946e-60
TGME49_229405	225.02	1.06436	0.131014	8.12397	4.51181e-16	1.1561e-15
TGME49_315320	21735	1.06405	0.0470973	22.5927	5.11772e-113	1.06483e-111
TGME49_278230	365.051	1.06401	0.106114	10.027	1.15965e-23	3.86017e-23
TGME49_277080	64755.8	1.06304	0.0591641	17.9676	3.49336e-72	3.56448e-71
TGME49_250880	3330.92	1.06282	0.0675823	15.7263	9.98853e-56	7.41141e-55
TGME49_200590	1049.08	1.06252	0.0831212	12.7828	2.04574e-37	1.00077e-36
TGME49_249510	499.024	1.0597	0.0947278	11.1868	4.73384e-29	1.85285e-28
TGME49_221210	15778.7	1.05847	0.0532746	19.8682	7.66881e-88	1.0411e-86
TGME49_267050	1443.62	1.05835	0.0757979	13.9628	2.62874e-44	1.52463e-43
TGME49_240285	76.0517	1.05807	0.247861	4.26882	1.96508e-05	3.09236e-05
TGME49_253570	713.931	1.05758	0.0954173	11.0837	1.50493e-28	5.79083e-28
TGME49_200270	1141.99	1.05702	0.0693545	15.2408	1.89529e-52	1.3272e-51
TGME49_209930	811.601	1.05642	0.0768918	13.7391	5.92412e-43	3.32929e-42
TGME49_297925	205.265	1.05609	0.137978	7.65403	1.9478e-14	4.67249e-14
TGME49_236030	506.085	1.05543	0.10028	10.5248	6.63827e-26	2.36585e-25
TGME49_315530	913.006	1.05528	0.0787574	13.3991	6.1187e-41	3.29236e-40
TGME49_268850	16546.5	1.05427	0.0554387	19.0168	1.23699e-80	1.4669e-79
TGME49_216980	443.784	1.05372	0.0978012	10.7741	4.56226e-27	1.68943e-26
TGME49_208830	11390.6	1.05304	0.0456754	23.0548	1.31741e-117	2.90816e-116
TGME49_306630	412.485	1.05177	0.101217	10.3912	2.71793e-25	9.50382e-25
TGME49_240500	881.992	1.05148	0.0753795	13.9492	3.18359e-44	1.84241e-43
TGME49_255710	27.2568	1.04964	0.360542	2.91128	0.00359955	0.00481046
TGME49_219218	293.306	1.04817	0.121162	8.65097	5.10631e-18	1.40221e-17
TGME49_224020	1442.28	1.04798	0.0728031	14.3946	5.59076e-47	3.4537e-46
TGME49_248100	869.956	1.04714	0.0801214	13.0695	4.92194e-39	2.51429e-38
TGME49_239780	920.281	1.04433	0.0775467	13.4671	2.44247e-41	1.3277e-40
TGME49_217951	999.815	1.0443	0.082484	12.6606	9.77412e-37	4.7035e-36
TGME49_235360	255.492	1.04387	0.126759	8.23512	1.79375e-16	4.66986e-16
TGME49_251790	1351.88	1.04275	0.0677105	15.4001	1.63327e-53	1.16106e-52
TGME49_219140	4106.14	1.04212	0.0578798	18.0049	1.7828e-72	1.83555e-71
TGME49_294180	573.976	1.04178	0.0893008	11.666	1.9025e-31	7.94604e-31
TGME49_232700	301.703	1.0415	0.118747	8.77072	1.77522e-18	4.95333e-18
TGME49_305480	469.937	1.04149	0.097291	10.7049	9.64956e-27	3.53551e-26
TGME49_263240	1511.37	1.04133	0.0715878	14.5462	6.17031e-48	3.90868e-47
TGME49_244000	1031.6	1.0407	0.0798655	13.0306	8.19218e-39	4.14762e-38
TGME49_294780	735.395	1.04055	0.0824842	12.6152	1.74138e-36	8.33459e-36
TGME49_309810	35280.9	1.04023	0.0749824	13.8729	9.24092e-44	5.2979e-43
TGME49_289590	52.8526	1.03892	0.259888	3.99759	6.39908e-05	9.70765e-05
TGME49_207930	2386.28	1.03836	0.0762992	13.6091	3.53666e-42	1.95448e-41
TGME49_311020	438.185	1.03662	0.0990962	10.4608	1.3079e-25	4.61999e-25
TGME49_269250	1401.14	1.03645	0.0744474	13.9219	4.66282e-44	2.68872e-43
TGME49_238073	415.693	1.03494	0.106951	9.67676	3.78538e-22	1.20326e-21
TGME49_291810	1170.68	1.03447	0.0732781	14.117	2.98345e-45	1.77294e-44
TGME49_316560	10.9926	1.03426	0.575015	1.79867	0.0720713	0.0852384
TGME49_307570	1404.04	1.03335	0.0716128	14.4297	3.36392e-47	2.09103e-46
TGME49_251950	1221.51	1.03287	0.0783045	13.1904	9.96702e-40	5.19132e-39
TGME49_226970	23626	1.03007	0.0557761	18.468	3.73394e-76	4.1213e-75
TGME49_286670	176.011	1.02954	0.150623	6.83525	8.18625e-12	1.77369e-11
TGME49_248820	19.295	1.02913	0.446833	2.30316	0.02127	0.0265051
TGME49_269175	302.921	1.0281	0.116347	8.83649	9.8772e-19	2.78427e-18
TGME49_293400	1783.32	1.02738	0.0685307	14.9916	8.3329e-51	5.66594e-50
TGME49_205250	18826.7	1.02692	0.0501738	20.4673	4.21444e-93	6.23096e-92
TGME49_205410	294.841	1.02639	0.115953	8.85184	8.60898e-19	2.43108e-18
TGME49_247470	3483.55	1.02539	0.0633036	16.1979	5.21834e-59	4.14606e-58
TGME49_295950	523.411	1.02499	0.0914879	11.2035	3.91756e-29	1.53561e-28
TGME49_291630	1642.24	1.02488	0.0665472	15.4008	1.61563e-53	1.14955e-52
TGME49_249300	9728.89	1.0243	0.0498772	20.5364	1.01906e-93	1.54097e-92
TGME49_238490	23.5055	1.02416	0.401447	2.55116	0.0107364	0.0137664
TGME49_214210	5154.55	1.02404	0.0530067	19.319	3.71914e-83	4.62368e-82
TGME49_310710	1322.22	1.02369	0.0693445	14.7624	2.56177e-49	1.67884e-48
TGME49_203610	1027.92	1.02279	0.0761233	13.436	3.72029e-41	2.01406e-40
TGME49_260250	1709.91	1.02142	0.0640103	15.9572	2.53869e-57	1.94153e-56
TGME49_259260	7661.54	1.02137	0.051835	19.7042	1.98399e-86	2.62195e-85
TGME49_229930	4734.43	1.02112	0.0566989	18.0094	1.64322e-72	1.69622e-71
TGME49_249760	616.597	1.02075	0.0980488	10.4106	2.21756e-25	7.78835e-25
TGME49_275480	3200.88	1.02035	0.0554778	18.392	1.52148e-75	1.65412e-74
TGME49_239330	32067.8	1.02029	0.0638271	15.9853	1.61824e-57	1.24476e-56
TGME49_222410	745.654	1.02004	0.0828501	12.3119	7.81375e-35	3.59099e-34
TGME49_223070	5076.78	1.0199	0.0601479	16.9566	1.72093e-64	1.51705e-63
TGME49_290210	167.931	1.01942	0.148423	6.86833	6.49562e-12	1.41353e-11
TGME49_219640	585.012	1.01865	0.0896424	11.3634	6.35968e-30	2.54951e-29
TGME49_306390	3636.53	1.01796	0.0694744	14.6523	1.3018e-48	8.37965e-48
TGME49_328900	13.4397	1.01795	0.517184	1.96825	0.0490398	0.0589795
TGME49_220212	197.677	1.01781	0.147343	6.90772	4.92521e-12	1.07916e-11
TGME49_267480	714.178	1.01669	0.0803729	12.6496	1.12404e-36	5.40256e-36
TGME49_259890	25.1022	1.01625	0.371176	2.73792	0.00618299	0.00810532
TGME49_214760	660.725	1.01595	0.0904517	11.232	2.83983e-29	1.11811e-28
TGME49_221865	12.5675	1.01574	0.521207	1.94883	0.0513155	0.0615493
TGME49_210320	63.9252	1.01548	0.254879	3.98419	6.77114e-05	0.000102545
TGME49_278240	56.6676	1.01509	0.252568	4.01909	5.84244e-05	8.89708e-05
TGME49_311750	782.324	1.01436	0.0778787	13.0248	8.83787e-39	4.46318e-38
TGME49_315170	411.203	1.01317	0.101407	9.99103	1.66833e-23	5.52804e-23
TGME49_320430	1367.24	1.01307	0.0756684	13.3883	7.08001e-41	3.80192e-40
TGME49_209290	30714.6	1.01189	0.0584855	17.3016	4.57736e-67	4.2514e-66
TGME49_290340	1645.9	1.01174	0.0672852	15.0367	4.22391e-51	2.88188e-50
TGME49_231080	20344.7	1.01117	0.06118	16.5277	2.31727e-61	1.9296e-60
TGME49_240400	258.924	1.0109	0.127051	7.95665	1.76754e-15	4.41691e-15
TGME49_223490	898.961	1.01074	0.0801117	12.6166	1.71012e-36	8.18985e-36
TGME49_243350	2616.12	1.00985	0.0594318	16.9917	9.4626e-65	8.41601e-64
TGME49_314415	406.909	1.00965	0.100755	10.0208	1.2349e-23	4.10893e-23
TGME49_216760	628.096	1.00913	0.0875805	11.5223	1.0183e-30	4.18289e-30
TGME49_267450	1859.42	1.00793	0.0658453	15.3076	6.80255e-53	4.79306e-52
TGME49_226280	607.717	1.00774	0.0920123	10.9522	6.48463e-28	2.45725e-27
TGME49_246100	1338.37	1.00756	0.0773356	13.0284	8.43098e-39	4.26581e-38
TGME49_316660	1739.08	1.00675	0.0672861	14.9622	1.29656e-50	8.77851e-50
TGME49_255680	278.86	1.00525	0.120218	8.36189	6.17228e-17	1.63195e-16
TGME49_217580	743.717	1.00474	0.0851344	11.8018	3.82028e-32	1.62627e-31
TGME49_254120	7906.3	1.00417	0.0733393	13.6921	1.13251e-42	6.33774e-42
TGME49_286735	174.667	1.00312	0.147808	6.78662	1.14789e-11	2.46964e-11
TGME49_287490	36.9142	1.00192	0.319755	3.1334	0.00172794	0.00237168
TGME49_249740	2138.39	1.00171	0.0854372	11.7245	9.54655e-32	4.02521e-31
TGME49_249800	173.369	1.00163	0.156823	6.38706	1.69108e-10	3.45191e-10
TGME49_277920	2035.66	1.00098	0.0704694	14.2045	8.59731e-46	5.18637e-45
TGME49_233400	567.833	1.00087	0.0931767	10.7417	6.48583e-27	2.39064e-26
TGME49_223430	170.863	1.00065	0.153397	6.52329	6.87798e-11	1.43408e-10
TGME49_259220	743.074	1.00055	0.0809839	12.355	4.57925e-35	2.11425e-34
TGME49_255350	582.282	0.999372	0.0873453	11.4416	2.59011e-30	1.04988e-29
TGME49_306195	359.97	0.998334	0.106635	9.36218	7.81109e-21	2.36859e-20
TGME49_258610	1470	0.997457	0.0692452	14.4047	4.83357e-47	2.99058e-46
TGME49_295760	483.436	0.996546	0.0946821	10.5252	6.61384e-26	2.3582e-25
TGME49_250900	117.166	0.996462	0.177056	5.62795	1.82363e-08	3.37338e-08
TGME49_277230	577.614	0.996101	0.0925282	10.7654	5.01534e-27	1.85291e-26
TGME49_202880	249.297	0.996077	0.131016	7.60274	2.89933e-14	6.91552e-14
TGME49_285980	7021.69	0.995707	0.0546435	18.2219	3.46046e-74	3.67196e-73
TGME49_244150	683.546	0.995695	0.0865383	11.5058	1.23298e-30	5.05173e-30
TGME49_313940	14.0905	0.995654	0.493418	2.01787	0.0436047	0.0526653
TGME49_217760	892.568	0.995641	0.083841	11.8754	1.58961e-32	6.87271e-32
TGME49_228400	1245.21	0.995182	0.0720155	13.819	1.95816e-43	1.11621e-42
TGME49_262710	10237	0.994967	0.052623	18.9075	9.90081e-80	1.15688e-78
TGME49_239310	1096.63	0.994727	0.070828	14.0443	8.3535e-45	4.90199e-44
TGME49_215500	378.815	0.994721	0.107754	9.2314	2.67107e-20	7.96053e-20
TGME49_249790	482.339	0.994185	0.112662	8.82448	1.09967e-18	3.09546e-18
TGME49_233340	918.731	0.99367	0.0748407	13.2771	3.14193e-40	1.65705e-39
TGME49_316450	1098.29	0.993493	0.0734978	13.5173	1.23622e-41	6.7754e-41
TGME49_251440	901.337	0.993137	0.0855877	11.6037	3.94526e-31	1.63409e-30
TGME49_320620	262.704	0.992696	0.134519	7.37958	1.58789e-13	3.69349e-13
TGME49_315720	646.576	0.991142	0.0853797	11.6086	3.72508e-31	1.54449e-30
TGME49_243510	442.886	0.990427	0.103947	9.52819	1.60054e-21	5.00184e-21
TGME49_285850	886.811	0.989674	0.0814474	12.1511	5.6611e-34	2.55166e-33
TGME49_240590	2898.8	0.988834	0.0683144	14.4747	1.74988e-47	1.09881e-46
TGME49_247630	263.359	0.988425	0.126611	7.80677	5.867e-15	1.43505e-14
TGME49_247510	4861.79	0.98809	0.0660456	14.9607	1.32561e-50	8.96759e-50
TGME49_312140	1009.06	0.98804	0.0797064	12.396	2.74708e-35	1.27871e-34
TGME49_312470	1272.9	0.987491	0.0677107	14.584	3.55187e-48	2.25537e-47
TGME49_217460	4368.5	0.986814	0.0503353	19.6048	1.40741e-85	1.82666e-84
TGME49_268570	2450.1	0.985897	0.0591294	16.6736	2.04054e-62	1.73359e-61
TGME49_281500	239.794	0.985801	0.134371	7.33639	2.19425e-13	5.06986e-13
TGME49_278830	10573.5	0.984781	0.0476118	20.6836	4.87104e-95	7.55201e-94
TGME49_313070	584.67	0.983637	0.0876782	11.2187	3.29996e-29	1.29544e-28
TGME49_306910	1045.16	0.982831	0.07402	13.2779	3.1096e-40	1.64217e-39
TGME49_209420	6655.85	0.98011	0.0524013	18.7039	4.60059e-78	5.22997e-77
TGME49_228170	13493.9	0.980063	0.0677111	14.4742	1.76418e-47	1.10612e-46
TGME49_315260	471.152	0.979376	0.0941317	10.4043	2.36962e-25	8.3114e-25
TGME49_234610	2044.84	0.978825	0.058802	16.6461	3.22873e-62	2.7285e-61
TGME49_294430	650.42	0.978581	0.0881084	11.1066	1.16562e-28	4.50695e-28
TGME49_215480	1249.23	0.976989	0.0701824	13.9207	4.74185e-44	2.73231e-43
TGME49_289170	2171.27	0.976404	0.0668847	14.5983	2.87881e-48	1.83383e-47
TGME49_291840	3402.56	0.976032	0.0746081	13.0821	4.16675e-39	2.13262e-38
TGME49_251760	3967.03	0.974796	0.0604131	16.1355	1.43664e-58	1.12905e-57
TGME49_268400	255.319	0.974107	0.135184	7.20579	5.77075e-13	1.31092e-12
TGME49_221310	409.944	0.973764	0.107306	9.07463	1.14059e-19	3.33433e-19
TGME49_220540	281.136	0.973602	0.13089	7.4383	1.01991e-13	2.38628e-13
TGME49_210960	871.853	0.973502	0.0775056	12.5604	3.48585e-36	1.65547e-35
TGME49_248130	551.975	0.972162	0.0972442	9.99712	1.56898e-23	5.20532e-23
TGME49_221200	1815.96	0.972045	0.0773233	12.5712	3.04133e-36	1.44522e-35
TGME49_304955	10909.3	0.971976	0.0491452	19.7776	4.64051e-87	6.22562e-86
TGME49_208780	831.087	0.971761	0.0829988	11.7081	1.15804e-31	4.85962e-31
TGME49_228780	547.14	0.971702	0.0946681	10.2643	1.02056e-24	3.50555e-24
TGME49_262530	1500.18	0.971339	0.0728234	13.3383	1.38594e-40	7.39753e-40
TGME49_280440	1399.98	0.971275	0.0711029	13.6601	1.7565e-42	9.78851e-42
TGME49_213350	21540.3	0.970705	0.0651601	14.8972	3.43535e-50	2.31024e-49
TGME49_304520	1643.54	0.970291	0.0651705	14.8885	3.91522e-50	2.6263e-49
TGME49_215490	11248.5	0.969812	0.0468189	20.7141	2.58425e-95	4.0144e-94
TGME49_253780	852.264	0.969582	0.0808025	11.9994	3.57821e-33	1.5702e-32
TGME49_297270	317.749	0.969374	0.113479	8.54232	1.31552e-17	3.57063e-17
TGME49_218310	4587.02	0.9683	0.0506976	19.0995	2.5477e-81	3.05303e-80
TGME49_279440	358.768	0.967926	0.110404	8.76712	1.83291e-18	5.10716e-18
TGME49_244320	27973.8	0.967841	0.0626659	15.4444	8.22263e-54	5.88734e-53
TGME49_314710	1612.45	0.96669	0.062897	15.3694	2.62515e-53	1.8612e-52
TGME49_231420	9.35889	0.966454	0.601476	1.6068	0.108097	0.125609
TGME49_273815	525.654	0.96627	0.108922	8.8712	7.23643e-19	2.04711e-18
TGME49_207990	1172.29	0.965687	0.0684966	14.0983	3.88889e-45	2.30584e-44
TGME49_214290	3991.77	0.964821	0.0554633	17.3957	8.89661e-68	8.38027e-67
TGME49_211030	4490.58	0.96467	0.0650138	14.8379	8.32826e-50	5.54452e-49
TGME49_253650	3815.54	0.963936	0.0535313	18.007	1.71797e-72	1.77109e-71
TGME49_270240	22573.4	0.963914	0.051876	18.5811	4.56935e-77	5.09988e-76
TGME49_221590	9363.54	0.962924	0.0479539	20.0802	1.09969e-89	1.53475e-88
TGME49_215360	3048.07	0.962592	0.0637637	15.0962	1.71433e-51	1.18077e-50
TGME49_203460	75.8425	0.962568	0.215995	4.45645	8.33291e-06	1.34124e-05
TGME49_259600	724.061	0.962386	0.0934365	10.2999	7.05433e-25	2.43043e-24
TGME49_257100	418.184	0.962354	0.104611	9.19934	3.60145e-20	1.0689e-19
TGME49_270670	132.029	0.962302	0.192419	5.00108	5.70104e-07	9.84007e-07
TGME49_310180	3697.09	0.961517	0.059399	16.1874	6.18575e-59	4.9049e-58
TGME49_235515	791.64	0.958206	0.0803311	11.9282	8.43592e-33	3.67154e-32
TGME49_307020	1354.68	0.958141	0.0679226	14.1064	3.47049e-45	2.0593e-44
TGME49_258110	542.154	0.956716	0.0951798	10.0517	9.03192e-24	3.02291e-23
TGME49_222040	831.837	0.956704	0.0787593	12.1472	5.93642e-34	2.67424e-33
TGME49_281510	971.303	0.956425	0.0735641	13.0013	1.20344e-38	6.05826e-38
TGME49_251930	1441.52	0.956164	0.0718726	13.3036	2.20576e-40	1.16951e-39
TGME49_271100	1103.74	0.954353	0.073257	13.0275	8.53997e-39	4.31821e-38
TGME49_215460	26818.3	0.953783	0.066542	14.3335	1.3505e-46	8.27856e-46
TGME49_320500	14.5305	0.953032	0.492963	1.93328	0.0532023	0.0637164
TGME49_244620	10.9232	0.951739	0.567982	1.67565	0.0938071	0.109627
TGME49_235990	722.848	0.951381	0.0851328	11.1753	5.38961e-29	2.10848e-28
TGME49_220330	814.298	0.950846	0.0785538	12.1044	1.00107e-33	4.48427e-33
TGME49_206630	1048.75	0.950703	0.0761948	12.4773	9.93335e-36	4.68673e-35
TGME49_268740	712.706	0.950011	0.0833068	11.4038	4.00393e-30	1.61802e-29
TGME49_275840	414.701	0.94988	0.106011	8.96024	3.23972e-19	9.30355e-19
TGME49_225380	344.351	0.949613	0.109515	8.67107	4.2807e-18	1.17793e-17
TGME49_275770	842.07	0.949507	0.0801039	11.8534	2.06542e-32	8.88734e-32
TGME49_288600	1412.63	0.949068	0.0683385	13.8878	7.51568e-44	4.31813e-43
TGME49_318590	858.47	0.948609	0.0777192	12.2056	2.90174e-34	1.32137e-33
TGME49_291600	4902.84	0.948243	0.0578717	16.3853	2.43656e-60	1.99763e-59
TGME49_289740	4135.03	0.94775	0.060421	15.6858	1.89205e-55	1.39094e-54
TGME49_289640	661.308	0.946291	0.0894069	10.5841	3.5319e-26	1.27356e-25
TGME49_220500	3577.8	0.94616	0.0576346	16.4165	1.45661e-60	1.19915e-59
TGME49_237860	91.5991	0.945999	0.201875	4.68605	2.78526e-06	4.60396e-06
TGME49_294890	1256.2	0.945881	0.0730905	12.9412	2.63383e-38	1.31592e-37
TGME49_264880	858.762	0.944889	0.0771704	12.2442	1.80483e-34	8.24696e-34
TGME49_286760	453.892	0.944863	0.105243	8.97793	2.75899e-19	7.94307e-19
TGME49_241710	199.342	0.944766	0.145082	6.51193	7.41904e-11	1.54447e-10
TGME49_313820	1081.45	0.944296	0.0723573	13.0505	6.31684e-39	3.21654e-38
TGME49_300380	1049.26	0.943967	0.0794377	11.8831	1.4486e-32	6.26705e-32
TGME49_288990	596.682	0.942939	0.0883516	10.6726	1.3678e-26	4.97715e-26
TGME49_297880	11213.4	0.942014	0.0486342	19.3694	1.39962e-83	1.7704e-82
TGME49_307610	719.094	0.941502	0.0864169	10.8949	1.21911e-27	4.58693e-27
TGME49_233500	4137.54	0.941042	0.0622003	15.1292	1.03914e-51	7.19453e-51
TGME49_266340	7.60131	0.940816	0.68966	1.36417	0.172513	0.195723
TGME49_253020	1288.17	0.940283	0.0737116	12.7562	2.87763e-37	1.4017e-36
TGME49_257490	991.332	0.939368	0.075894	12.3774	3.46561e-35	1.60754e-34
TGME49_244610	736.947	0.938848	0.0844978	11.1109	1.11009e-28	4.29431e-28
TGME49_294230	3827.23	0.938725	0.0741256	12.664	9.36449e-37	4.5091e-36
TGME49_312960	1315.47	0.938013	0.0741958	12.6424	1.23231e-36	5.91224e-36
TGME49_289180	420.865	0.935823	0.111931	8.3607	6.23494e-17	1.64687e-16
TGME49_244020	1258.2	0.935489	0.0673082	13.8986	6.46075e-44	3.71738e-43
TGME49_206460	890.553	0.935118	0.0892734	10.4748	1.12816e-25	3.99393e-25
TGME49_253420	886.803	0.934867	0.0770458	12.1339	6.98315e-34	3.14045e-33
TGME49_262100	2316.49	0.934298	0.0617309	15.135	9.51564e-52	6.59392e-51
TGME49_215230	1618.08	0.933836	0.0661761	14.1114	3.2322e-45	1.91933e-44
TGME49_261600	1861.39	0.932817	0.0692004	13.4799	2.05286e-41	1.1182e-40
TGME49_312830	651.754	0.932081	0.0919666	10.135	3.86411e-24	1.30867e-23
TGME49_232750	2654.19	0.93205	0.0571866	16.2984	1.01345e-59	8.1495e-59
TGME49_211240	603.996	0.931731	0.090155	10.3348	4.90574e-25	1.69752e-24
TGME49_226960	11802.6	0.931634	0.0464207	20.0694	1.36767e-89	1.90541e-88
TGME49_254610	661.799	0.931559	0.0931933	9.99599	1.58686e-23	5.26245e-23
TGME49_260260	14921.3	0.930819	0.141995	6.55531	5.55257e-11	1.16321e-10
TGME49_272190	200.834	0.930385	0.151708	6.13274	8.63807e-10	1.70938e-09
TGME49_266870	502.608	0.92715	0.0934061	9.92601	3.20836e-23	1.05346e-22
TGME49_313385	466.266	0.92642	0.102756	9.0157	1.95621e-19	5.66258e-19
TGME49_228360	2084.62	0.92575	0.0709482	13.0482	6.50268e-39	3.30695e-38
TGME49_318660	4496.07	0.925732	0.0537059	17.2371	1.39991e-66	1.28821e-65
TGME49_211330	338.939	0.924731	0.110731	8.35118	6.75851e-17	1.7834e-16
TGME49_284570	753.703	0.924695	0.0835791	11.0637	1.88144e-28	7.22563e-28
TGME49_206320	1448.12	0.924411	0.0712938	12.9662	1.90188e-38	9.53213e-38
TGME49_310250	421.367	0.923252	0.101152	9.12733	7.0207e-20	2.06298e-19
TGME49_239790	1773.36	0.922831	0.0669361	13.7867	3.0627e-43	1.7322e-42
TGME49_294200	30290.2	0.922749	0.044657	20.663	7.45409e-95	1.15343e-93
TGME49_223130	347.069	0.921151	0.109943	8.37845	5.3631e-17	1.41988e-16
TGME49_243390	419.061	0.920768	0.102223	9.00742	2.1097e-19	6.09799e-19
TGME49_208800	1873.11	0.919709	0.0760725	12.0899	1.19421e-33	5.33148e-33
TGME49_262170	1991.8	0.919406	0.0675536	13.61	3.4915e-42	1.93087e-41
TGME49_235010	23.1909	0.918486	0.390775	2.35042	0.0187521	0.0234888
TGME49_251680	12477.1	0.918095	0.0568326	16.1544	1.05782e-58	8.3298e-58
TGME49_210255	2179.44	0.917898	0.0689455	13.3134	1.93533e-40	1.02955e-39
TGME49_273350	1012.87	0.917704	0.0738254	12.4307	1.78006e-35	8.32473e-35
TGME49_221450	709.643	0.916951	0.084067	10.9074	1.06283e-27	4.00836e-27
TGME49_263595	689.938	0.916407	0.091542	10.0108	1.36663e-23	4.54157e-23
TGME49_219840	13.9953	0.916049	0.535462	1.71076	0.0871251	0.102088
TGME49_209680	542.332	0.915918	0.100186	9.14219	6.12011e-20	1.80434e-19
TGME49_249570	3987.65	0.915791	0.0559223	16.3761	2.83205e-60	2.31235e-59
TGME49_282190	2008.47	0.91384	0.0724711	12.6097	1.86675e-36	8.9239e-36
TGME49_244570	280.175	0.913297	0.118764	7.69002	1.47117e-14	3.54621e-14
TGME49_263860	631.833	0.912769	0.093839	9.72697	2.31375e-22	7.39601e-22
TGME49_278510	3683.41	0.912314	0.0542292	16.8233	1.64758e-63	1.42868e-62
TGME49_232630	4725.82	0.911572	0.052033	17.5191	1.02437e-68	9.83523e-68
TGME49_254770	1507.85	0.910897	0.0663347	13.7318	6.54468e-43	3.67286e-42
TGME49_308930	870.609	0.910786	0.0756264	12.0432	2.10564e-33	9.3273e-33
TGME49_244040	466.698	0.910182	0.0970703	9.37652	6.81841e-21	2.07389e-20
TGME49_219790	932.489	0.909525	0.0793671	11.4597	2.10191e-30	8.55033e-30
TGME49_211015	573.707	0.908844	0.0956111	9.50564	1.9883e-21	6.17971e-21
TGME49_276990	940.031	0.908041	0.0746537	12.1634	4.86978e-34	2.20121e-33
TGME49_310390	3662.49	0.907747	0.0601084	15.1018	1.57502e-51	1.08576e-50
TGME49_217220	1497.53	0.907015	0.066968	13.544	8.59718e-42	4.72163e-41
TGME49_222340	174.59	0.906835	0.14745	6.15011	7.74291e-10	1.53644e-09
TGME49_289960	238.617	0.906352	0.132392	6.84596	7.59637e-12	1.64947e-11
TGME49_232290	47.6849	0.905992	0.289752	3.12678	0.0017673	0.0024232
TGME49_266880	918.964	0.905732	0.083599	10.8342	2.36931e-27	8.85188e-27
TGME49_304870	23.9257	0.905257	0.407014	2.22414	0.0261388	0.0323097
TGME49_292260	38.918	0.904923	0.297841	3.03827	0.00237938	0.00323019
TGME49_305800	767.691	0.904839	0.0786701	11.5017	1.29364e-30	5.29755e-30
TGME49_240440	733.801	0.90448	0.0839505	10.774	4.56837e-27	1.69013e-26
TGME49_210690	41949.7	0.903999	0.0552711	16.3557	3.95986e-60	3.22001e-59
TGME49_228130	1960.32	0.902195	0.0665853	13.5494	7.98274e-42	4.3872e-41
TGME49_233390	1068.6	0.901618	0.0713069	12.6442	1.20464e-36	5.78298e-36
TGME49_258480	1719.39	0.900974	0.0671494	13.4175	4.77814e-41	2.58149e-40
TGME49_263420	752.765	0.900868	0.0834454	10.7959	3.59913e-27	1.33713e-26
TGME49_271240	1040.33	0.90074	0.0731597	12.312	7.81006e-35	3.59099e-34
TGME49_225360	348.11	0.89918	0.110139	8.16407	3.23934e-16	8.34066e-16
TGME49_293850	20.2778	0.898883	0.415502	2.16337	0.0305128	0.037449
TGME49_237000	1742.08	0.898334	0.065069	13.8059	2.34931e-43	1.3344e-42
TGME49_228770	1620.35	0.898044	0.066959	13.4119	5.15363e-41	2.78059e-40
TGME49_270380	27818.1	0.897925	0.0796707	11.2705	1.83619e-29	7.27989e-29
TGME49_215930	171.097	0.896939	0.155404	5.77167	7.8492e-09	1.47978e-08
TGME49_215090	600.277	0.896435	0.0908265	9.86975	5.63039e-23	1.82988e-22
TGME49_258458	1558.71	0.896247	0.0808483	11.0855	1.47472e-28	5.6773e-28
TGME49_243570	25884.7	0.896161	0.0682959	13.1217	2.47197e-39	1.27337e-38
TGME49_221260	681.546	0.896147	0.0934232	9.59234	8.61095e-22	2.71765e-21
TGME49_202590	676.508	0.895927	0.0865364	10.3532	4.04824e-25	1.40507e-24
TGME49_291010	337.947	0.895023	0.1196	7.48346	7.23911e-14	1.70373e-13
TGME49_278670	1130.4	0.894258	0.0718046	12.454	1.32926e-35	6.23843e-35
TGME49_235710	856.297	0.893427	0.0781674	11.4297	2.97273e-30	1.20313e-29
TGME49_222390	401.067	0.891452	0.10324	8.63479	5.88361e-18	1.61344e-17
TGME49_204490	1386.96	0.890764	0.0786135	11.3309	9.22256e-30	3.68394e-29
TGME49_250220	1044.17	0.89031	0.0747653	11.9081	1.07448e-32	4.66116e-32
TGME49_236110	985.913	0.890288	0.0762697	11.6729	1.75346e-31	7.33123e-31
TGME49_297710	1457.15	0.890189	0.0666397	13.3582	1.06066e-40	5.66895e-40
TGME49_232610	550.065	0.889623	0.0883672	10.0673	7.70307e-24	2.58793e-23
TGME49_305600	377.098	0.889531	0.103852	8.56537	1.0773e-17	2.93405e-17
TGME49_262620	17860.2	0.889325	0.0462476	19.2297	2.09014e-82	2.55465e-81
TGME49_223680	3421.12	0.887942	0.0544609	16.3042	9.2104e-60	7.41391e-59
TGME49_242650	254.998	0.887586	0.126172	7.03474	1.99635e-12	4.45005e-12
TGME49_206550	123.255	0.88682	0.181823	4.87738	1.07505e-06	1.82627e-06
TGME49_215385	257.443	0.886758	0.130614	6.78914	1.12807e-11	2.4283e-11
TGME49_225170	764.028	0.886189	0.0851618	10.4059	2.32936e-25	8.17378e-25
TGME49_289730	1033.2	0.884798	0.0742173	11.9217	9.12135e-33	3.96552e-32
TGME49_288330	774.768	0.884064	0.0828323	10.6729	1.36257e-26	4.9604e-26
TGME49_239880	40.9831	0.883637	0.287952	3.0687	0.00214995	0.00292802
TGME49_212800	519.802	0.881882	0.0935328	9.42858	4.15669e-21	1.27452e-20
TGME49_254350	12.9735	0.881503	0.525678	1.67689	0.0935645	0.10936
TGME49_213730	2547.83	0.881491	0.0585462	15.0563	3.13723e-51	2.14781e-50
TGME49_233350	2373.24	0.880974	0.0760665	11.5816	5.10646e-31	2.10846e-30
TGME49_216170	710.287	0.880856	0.0820271	10.7386	6.70534e-27	2.46926e-26
TGME49_314410	1811.01	0.880739	0.0764434	11.5215	1.02851e-30	4.22266e-30
TGME49_312970	17.5243	0.880551	0.457978	1.92269	0.0545184	0.0652142
TGME49_252850	26.9704	0.877398	1.00193	0.875707	0.381189	0.412483
TGME49_224520	2074.68	0.876738	0.0592529	14.7965	1.54223e-49	1.01907e-48
TGME49_272660	5194.36	0.876008	0.0501422	17.4705	2.40479e-68	2.28685e-67
TGME49_310960	1735.11	0.875268	0.0635898	13.7643	4.17963e-43	2.35555e-42
TGME49_273730	683.947	0.875078	0.0831203	10.5278	6.4291e-26	2.29335e-25
TGME49_266470	600.876	0.874997	0.104328	8.38694	4.98946e-17	1.3236e-16
TGME49_236820	878.801	0.873834	0.0777952	11.2325	2.82389e-29	1.11239e-28
TGME49_207130	13.6009	0.873681	0.570848	1.5305	0.125894	0.14523
TGME49_265830	589.112	0.872898	0.0974033	8.96169	3.1975e-19	9.18893e-19
TGME49_224820	847.193	0.872735	0.0781779	11.1634	6.15559e-29	2.40225e-28
TGME49_264000	757.362	0.871809	0.080588	10.8181	2.82569e-27	1.05322e-26
TGME49_234490	1281.19	0.871501	0.0691513	12.6028	2.03754e-36	9.72866e-36
TGME49_319695	305.806	0.871305	0.12144	7.1748	7.24142e-13	1.63987e-12
TGME49_219290	878.287	0.871009	0.0811453	10.7339	7.05222e-27	2.5958e-26
TGME49_234505	1811.31	0.870484	0.0651391	13.3635	9.8843e-41	5.28644e-40
TGME49_295945	32.5813	0.870288	0.375143	2.31988	0.0203472	0.0253989
TGME49_278270	903.503	0.870204	0.0903666	9.62971	5.98963e-22	1.89938e-21
TGME49_254340	122.923	0.869338	0.196672	4.42024	9.85923e-06	1.58372e-05
TGME49_233860	380.614	0.86925	0.112469	7.72878	1.08579e-14	2.6316e-14
TGME49_295690	390.916	0.86898	0.101696	8.5449	1.28649e-17	3.49423e-17
TGME49_233720	269.707	0.867973	0.129876	6.68307	2.33988e-11	4.97505e-11
TGME49_288560	1492.27	0.867743	0.0711585	12.1945	3.32492e-34	1.51062e-33
TGME49_218540	1454.26	0.867486	0.06684	12.9785	1.61918e-38	8.1306e-38
TGME49_308580	826.268	0.866878	0.0769638	11.2635	1.98812e-29	7.86659e-29
TGME49_227150	5096.23	0.866712	0.057352	15.1122	1.3466e-51	9.29903e-51
TGME49_259160	248.883	0.866345	0.126612	6.84253	7.78045e-12	1.68806e-11
TGME49_278565	23.5425	0.866166	0.387045	2.23789	0.025228	0.0312322
TGME49_273060	868.334	0.865965	0.096994	8.92802	4.33707e-19	1.23923e-18
TGME49_316770	698.52	0.865839	0.0823902	10.509	7.85234e-26	2.79354e-25
TGME49_275760	69.3246	0.865792	0.23366	3.70534	0.000211105	0.000309246
TGME49_252630	3089.03	0.865461	0.0559115	15.4791	4.79869e-54	3.44822e-53
TGME49_244910	982.97	0.86483	0.0733486	11.7907	4.36015e-32	1.85213e-31
TGME49_284630	1382.8	0.864502	0.0699136	12.3653	4.02721e-35	1.8637e-34
TGME49_254470	13406.3	0.864311	0.0446753	19.3465	2.18049e-83	2.74075e-82
TGME49_239620	458.422	0.864282	0.107869	8.01234	1.12546e-15	2.83911e-15
TGME49_232300	20683.3	0.863854	0.0653493	13.219	6.813e-40	3.56252e-39
TGME49_266070	19455.4	0.863831	0.0532759	16.2143	3.99746e-59	3.18239e-58
TGME49_295320	551.066	0.863803	0.0902146	9.57498	1.01876e-21	3.20635e-21
TGME49_214350	3520.23	0.863701	0.0535271	16.1358	1.43018e-58	1.12509e-57
TGME49_259690	452.156	0.86352	0.100409	8.60005	7.96844e-18	2.17617e-17
TGME49_310510	167.164	0.8635	0.154543	5.58743	2.30458e-08	4.24825e-08
TGME49_223580	456.474	0.862398	0.0960998	8.97398	2.85993e-19	8.2307e-19
TGME49_208710	315.641	0.862255	0.119919	7.19033	6.46352e-13	1.46537e-12
TGME49_305090	1497.37	0.861945	0.0795396	10.8367	2.3071e-27	8.62349e-27
TGME49_253320	649.322	0.861636	0.0878333	9.8099	1.02067e-22	3.28635e-22
TGME49_305610	671.485	0.86119	0.087028	9.89556	4.35184e-23	1.42189e-22
TGME49_252880	1462.1	0.860691	0.0812398	10.5945	3.16185e-26	1.14219e-25
TGME49_255320	506.633	0.860244	0.0986447	8.72062	2.76672e-18	7.65289e-18
TGME49_315210	10199.1	0.859725	0.048578	17.6978	4.35861e-70	4.30406e-69
TGME49_227350	594.73	0.859202	0.0971639	8.84281	9.33387e-19	2.63298e-18
TGME49_266930	389.432	0.859141	0.10275	8.36147	6.19399e-17	1.63714e-16
TGME49_277880	180.684	0.85822	0.144597	5.93528	2.93353e-09	5.65079e-09
TGME49_248320	554.543	0.857919	0.0894758	9.58828	8.9566e-22	2.82562e-21
TGME49_310140	478.632	0.857887	0.0964295	8.89652	5.76231e-19	1.63882e-18
TGME49_318290	328.91	0.856278	0.109303	7.83396	4.72726e-15	1.16055e-14
TGME49_202568	388.646	0.854693	0.107168	7.97527	1.52051e-15	3.80917e-15
TGME49_294250	985.047	0.854568	0.0846529	10.095	5.81541e-24	1.96119e-23
TGME49_263327	94.8133	0.853057	0.217134	3.92872	8.54007e-05	0.000128407
TGME49_227970	4279.05	0.852664	0.0582317	14.6426	1.50193e-48	9.62901e-48
TGME49_311390	456.871	0.852461	0.095925	8.88674	6.29259e-19	1.78454e-18
TGME49_262070	1718.82	0.852368	0.065604	12.9926	1.34726e-38	6.76942e-38
TGME49_262520	185.566	0.851951	0.143867	5.92178	3.18478e-09	6.12884e-09
TGME49_209830	142.191	0.851275	0.164403	5.17798	2.24296e-07	3.94312e-07
TGME49_205630	118.878	0.8511	0.188792	4.50813	6.54006e-06	1.0606e-05
TGME49_238110	815.995	0.850924	0.0782611	10.8729	1.55207e-27	5.83143e-27
TGME49_239690	319.523	0.850723	0.117347	7.24965	4.17838e-13	9.56274e-13
TGME49_232640	2575.22	0.850568	0.0610244	13.9382	3.71321e-44	2.14424e-43
TGME49_288720	30940	0.849488	0.0597872	14.2085	8.1116e-46	4.89707e-45
TGME49_266140	2373.28	0.848302	0.0574592	14.7635	2.51736e-49	1.65246e-48
TGME49_232440	12440.2	0.848034	0.0496059	17.0954	1.60555e-65	1.45063e-64
TGME49_260180	4887.02	0.846618	0.0653336	12.9584	2.10601e-38	1.05419e-37
TGME49_227920	838.372	0.845463	0.0804513	10.509	7.85185e-26	2.79354e-25
TGME49_258730	3902.21	0.844969	0.0527253	16.0259	8.43111e-58	6.51673e-57
TGME49_227080	367.872	0.84406	0.113695	7.42393	1.13696e-13	2.65391e-13
TGME49_255620	54.7521	0.843824	0.259822	3.2477	0.00116343	0.00161691
TGME49_263320	6163.4	0.84352	0.0545244	15.4705	5.48722e-54	3.93588e-53
TGME49_266480	261.794	0.843447	0.124109	6.79603	1.07542e-11	2.31935e-11
TGME49_201520	2538.11	0.843353	0.0609197	13.8437	1.38891e-43	7.93421e-43
TGME49_305840	347.231	0.842958	0.110013	7.66233	1.82594e-14	4.38677e-14
TGME49_225240	1906.21	0.84131	0.0644389	13.0559	5.87972e-39	2.99779e-38
TGME49_204530	51140.9	0.841237	0.0436052	19.2921	6.25495e-83	7.75205e-82
TGME49_211040	5688.39	0.840985	0.0648455	12.9691	1.8323e-38	9.18917e-38
TGME49_320180	908.748	0.840475	0.0836339	10.0495	9.23807e-24	3.0906e-23
TGME49_277970	444.29	0.838784	0.0994382	8.43523	3.30564e-17	8.86064e-17
TGME49_286720	1879.96	0.838612	0.0639659	13.1103	2.87436e-39	1.47589e-38
TGME49_263430	375.549	0.838476	0.103818	8.07642	6.66936e-16	1.70237e-15
TGME49_222660	1994.4	0.838405	0.0633398	13.2366	5.39176e-40	2.82863e-39
TGME49_257090	18054.9	0.837525	0.0608074	13.7734	3.68449e-43	2.07944e-42
TGME49_236800	412.01	0.837277	0.101999	8.20868	2.23627e-16	5.79162e-16
TGME49_259520	682.881	0.837229	0.0937523	8.93022	4.25144e-19	1.2152e-18
TGME49_217450	574.835	0.836266	0.103689	8.06517	7.31312e-16	1.86173e-15
TGME49_254040	84.5676	0.835924	0.211408	3.95409	7.68269e-05	0.000115844
TGME49_309730	10103.4	0.835279	0.05469	15.273	1.15752e-52	8.13425e-52
TGME49_276900	662.525	0.835202	0.0826688	10.103	5.35856e-24	1.80942e-23
TGME49_237890	1011.83	0.834685	0.0715252	11.6698	1.81833e-31	7.59845e-31
TGME49_227870	644.594	0.834566	0.0864743	9.65103	4.86651e-22	1.5463e-21
TGME49_228160	5130.36	0.834432	0.0530765	15.7213	1.08087e-55	7.99761e-55
TGME49_215450	1028.98	0.834308	0.0711802	11.7211	9.94054e-32	4.18912e-31
TGME49_316130	42.7492	0.834277	0.346466	2.40796	0.0160418	0.0202562
TGME49_269150	675.582	0.833793	0.0825203	10.1041	5.29803e-24	1.78974e-23
TGME49_281450	603.417	0.833481	0.0920351	9.05612	1.35175e-19	3.93716e-19
TGME49_284598	1127.43	0.832558	0.0755028	11.0268	2.83649e-28	1.08569e-27
TGME49_279330	499.278	0.83208	0.0944872	8.80628	1.29369e-18	3.62751e-18
TGME49_257060	1058.79	0.831725	0.080476	10.3351	4.89047e-25	1.69297e-24
TGME49_306670	6615.67	0.831563	0.051784	16.0583	5.00122e-58	3.88826e-57
TGME49_232710	40300.6	0.830639	0.0691351	12.0147	2.97345e-33	1.30914e-32
TGME49_234390	712.232	0.829754	0.0898838	9.2314	2.67116e-20	7.96053e-20
TGME49_297170	363.178	0.829591	0.112066	7.40273	1.33417e-13	3.10877e-13
TGME49_224235	781.739	0.829266	0.0793844	10.4462	1.5249e-25	5.37459e-25
TGME49_248940	805.993	0.829001	0.076811	10.7927	3.72541e-27	1.38147e-26
TGME49_248520	1608.47	0.828615	0.063373	13.0752	4.56393e-39	2.33291e-38
TGME49_247920	1626.17	0.828338	0.0709132	11.681	1.59402e-31	6.67162e-31
TGME49_263020	260.165	0.82668	0.132631	6.23296	4.57717e-10	9.19242e-10
TGME49_267840	1183.28	0.826373	0.0708833	11.6582	2.08349e-31	8.69284e-31
TGME49_314100	3208.39	0.825568	0.0570406	14.4733	1.78589e-47	1.11885e-46
TGME49_228470	39505.5	0.825449	0.0662623	12.4573	1.27638e-35	6.00089e-35
TGME49_306520	1813.1	0.82482	0.0683063	12.0753	1.42642e-33	6.3539e-33
TGME49_255670	404.589	0.824459	0.105471	7.81691	5.41356e-15	1.32577e-14
TGME49_234520	1454.06	0.824301	0.0649375	12.6938	6.40299e-37	3.09432e-36
TGME49_266410	853.198	0.824171	0.081582	10.1024	5.3926e-24	1.82015e-23
TGME49_257530	13617.8	0.823552	0.0617094	13.3457	1.25568e-40	6.70678e-40
TGME49_225450	438.386	0.821823	0.098736	8.32343	8.54525e-17	2.24817e-16
TGME49_305870	616.591	0.821714	0.0886631	9.26783	1.89978e-20	5.69576e-20
TGME49_226420	2604.19	0.821694	0.0586591	14.008	1.39355e-44	8.1297e-44
TGME49_227790	736.127	0.821495	0.0824386	9.96493	2.17024e-23	7.16727e-23
TGME49_298020	1460.07	0.821264	0.0720644	11.3962	4.3657e-30	1.76153e-29
TGME49_220140	334.986	0.821144	0.115768	7.09303	1.31203e-12	2.9444e-12
TGME49_265260	1087.13	0.820156	0.0733984	11.174	5.46372e-29	2.13643e-28
TGME49_318620	1262	0.81992	0.0721543	11.3634	6.36017e-30	2.54951e-29
TGME49_277010	379.313	0.81924	0.103126	7.94404	1.95699e-15	4.88114e-15
TGME49_306310	1195.3	0.818889	0.0718056	11.4042	3.98195e-30	1.60995e-29
TGME49_283590	288.839	0.818746	0.118088	6.93334	4.11006e-12	9.03533e-12
TGME49_293610	660.459	0.817763	0.0842762	9.70337	2.917e-22	9.29824e-22
TGME49_240600	4213.1	0.817572	0.0555075	14.729	4.19611e-49	2.72747e-48
TGME49_252320	642.879	0.816925	0.0879299	9.29065	1.53356e-20	4.60819e-20
TGME49_203080	1593.97	0.816455	0.076363	10.6918	1.11229e-26	4.06786e-26
TGME49_272460	1841.43	0.816134	0.0705112	11.5745	5.5471e-31	2.28804e-30
TGME49_265160	24.0957	0.816125	0.376954	2.16505	0.0303838	0.0373079
TGME49_289580	1470.3	0.815285	0.0703861	11.583	5.02354e-31	2.0753e-30
TGME49_263570	3572	0.814501	0.0624134	13.0501	6.34615e-39	3.2294e-38
TGME49_267390	1068.22	0.813929	0.0717198	11.3487	7.52524e-30	3.0135e-29
TGME49_203890	10.6218	0.813326	0.566054	1.43683	0.150765	0.172349
TGME49_213770	1263.45	0.810944	0.0669022	12.1213	8.14187e-34	3.65742e-33
TGME49_262750	176.529	0.810421	0.145303	5.57745	2.44065e-08	4.49388e-08
TGME49_224110	1877.97	0.80972	0.0691381	11.7116	1.11115e-31	4.67271e-31
TGME49_289010	716.778	0.809711	0.0810109	9.99509	1.60147e-23	5.30871e-23
TGME49_265860	185.364	0.809683	0.139748	5.79389	6.87748e-09	1.3012e-08
TGME49_321640	709.281	0.80936	0.092692	8.73171	2.50841e-18	6.95531e-18
TGME49_250360	708.612	0.808934	0.0840757	9.6215	6.48779e-22	2.0549e-21
TGME49_254380	458.835	0.808411	0.102023	7.92378	2.30398e-15	5.71976e-15
TGME49_227570	3098.94	0.808375	0.0613197	13.183	1.0999e-39	5.7176e-39
TGME49_232760	1441.63	0.807598	0.0749938	10.7689	4.82879e-27	1.78482e-26
TGME49_260790	440.727	0.807559	0.110866	7.28409	3.23845e-13	7.43723e-13
TGME49_290240	1244.56	0.807351	0.0720418	11.2067	3.78024e-29	1.48252e-28
TGME49_297510	902.312	0.807218	0.0770489	10.4767	1.10531e-25	3.91478e-25
TGME49_318340	545.627	0.80695	0.0962242	8.38614	5.02347e-17	1.33174e-16
TGME49_219190	1405.91	0.806338	0.0711388	11.3347	8.8321e-30	3.52974e-29
TGME49_294420	400.839	0.806059	0.101669	7.92829	2.22177e-15	5.52255e-15
TGME49_223420	1209.97	0.805207	0.0673831	11.9497	6.51648e-33	2.84703e-32
TGME49_254620	17646.8	0.804623	0.0725371	11.0926	1.36302e-28	5.25237e-28
TGME49_244100	1029.5	0.803992	0.0827295	9.71833	2.51885e-22	8.04519e-22
TGME49_304490	1540.24	0.803019	0.0668239	12.0169	2.89484e-33	1.27806e-32
TGME49_220100	2360.33	0.802994	0.072161	11.1278	9.18768e-29	3.56459e-28
TGME49_278245	10.9748	0.802949	0.569916	1.40889	0.158868	0.180963
TGME49_208010	953.023	0.802942	0.074143	10.8296	2.49137e-27	9.30354e-27
TGME49_298980	1381.13	0.80219	0.0665442	12.055	1.82562e-33	8.10494e-33
TGME49_259630	7593.72	0.801695	0.0657974	12.1843	3.76947e-34	1.70967e-33
TGME49_262860	1097.78	0.801563	0.0779608	10.2816	8.52791e-25	2.93306e-24
TGME49_314470	557.877	0.801457	0.098215	8.16023	3.3439e-16	8.59598e-16
TGME49_239100	41780.3	0.801369	0.0708163	11.3162	1.0914e-29	4.35521e-29
TGME49_238250	22984.7	0.800953	0.0642102	12.4739	1.03598e-35	4.88215e-35
TGME49_203240	2291.73	0.800837	0.0591955	13.5287	1.05906e-41	5.81242e-41
TGME49_235398	893.78	0.800719	0.0770023	10.3986	2.51518e-25	8.8142e-25
TGME49_258560	694.475	0.799946	0.0868956	9.20583	3.39038e-20	1.00663e-19
TGME49_246770	2835.05	0.798369	0.05385	14.8258	9.97827e-50	6.63193e-49
TGME49_310520	428.076	0.798028	0.110473	7.22377	5.05672e-13	1.15167e-12
TGME49_311830	95.5327	0.797969	0.199466	4.00052	6.32038e-05	9.59739e-05
TGME49_302000	11.9513	0.797544	0.631639	1.26266	0.206712	0.231882
TGME49_226600	797.205	0.797209	0.0810787	9.83253	8.15456e-23	2.63412e-22
TGME49_210790	1352.07	0.796874	0.0652921	12.2048	2.93155e-34	1.33418e-33
TGME49_299780	17868.4	0.79575	0.0459859	17.3042	4.37148e-67	4.06492e-66
TGME49_224290	2508.83	0.795382	0.05568	14.2849	2.71926e-46	1.66052e-45
TGME49_205210	61.4161	0.792454	0.244517	3.24089	0.00119158	0.00165372
TGME49_204020	43600	0.791331	0.0756383	10.462	1.29049e-25	4.56051e-25
TGME49_227420	603.696	0.79015	0.0872128	9.06002	1.30431e-19	3.80179e-19
TGME49_262380	1117.8	0.789328	0.0735372	10.7337	7.06942e-27	2.60093e-26
TGME49_263360	547.14	0.789136	0.0912877	8.6445	5.40426e-18	1.48352e-17
TGME49_313900	2816.46	0.788525	0.0718759	10.9706	5.28985e-28	2.01024e-27
TGME49_228080	643.848	0.787947	0.0869242	9.06476	1.24876e-19	3.64386e-19
TGME49_254600	370.18	0.785558	0.105617	7.43778	1.02388e-13	2.39487e-13
TGME49_223140	2167.22	0.785125	0.0650166	12.0758	1.41824e-33	6.32273e-33
TGME49_203030	1850.81	0.785018	0.0613509	12.7955	1.7364e-37	8.51006e-37
TGME49_218520	49188.6	0.784713	0.042227	18.5832	4.39649e-77	4.91383e-76
TGME49_285170	176.37	0.784211	0.148538	5.27953	1.29516e-07	2.30639e-07
TGME49_210770	258.197	0.783433	0.129942	6.02911	1.6486e-09	3.2224e-09
TGME49_249360	2793.57	0.783056	0.0559627	13.9925	1.73336e-44	1.009e-43
TGME49_312065	1130.52	0.782348	0.0784828	9.96839	2.09598e-23	6.9249e-23
TGME49_288620	2097.4	0.782199	0.0607744	12.8705	6.59488e-38	3.27443e-37
TGME49_313010	4445.56	0.781345	0.0500829	15.601	7.16223e-55	5.2029e-54
TGME49_222850	5207.38	0.78108	0.0570757	13.685	1.24837e-42	6.97145e-42
TGME49_253090	559.037	0.781051	0.0925917	8.43543	3.29973e-17	8.84777e-17
TGME49_220870	1165.16	0.78088	0.0739767	10.5558	4.77788e-26	1.71663e-25
TGME49_298030	439.957	0.779954	0.105756	7.37501	1.64334e-13	3.81801e-13
TGME49_217900	1081.2	0.779671	0.0772772	10.0893	6.16263e-24	2.07653e-23
TGME49_254650	1229.61	0.779666	0.0737602	10.5703	4.09237e-26	1.47299e-25
TGME49_261520	2433.76	0.779244	0.056619	13.7629	4.2592e-43	2.3987e-42
TGME49_278040	812.253	0.778953	0.0819413	9.50623	1.97702e-21	6.15184e-21
TGME49_236620	1552.49	0.77882	0.0698476	11.1503	7.13859e-29	2.77906e-28
TGME49_231920	966.014	0.778702	0.0788293	9.87833	5.16845e-23	1.68387e-22
TGME49_313750	396.095	0.778697	0.100986	7.71096	1.24871e-14	3.01911e-14
TGME49_252230	931.379	0.77846	0.0745492	10.4422	1.59033e-25	5.60023e-25
TGME49_314042	367.298	0.778191	0.105648	7.36588	1.75984e-13	4.08629e-13
TGME49_229290	308.782	0.77815	0.120019	6.48357	8.95751e-11	1.85409e-10
TGME49_288320	316.239	0.777176	0.117127	6.63535	3.23736e-11	6.84492e-11
TGME49_236040	23825.8	0.777019	0.0585742	13.2656	3.66686e-40	1.93262e-39
TGME49_281400	952.978	0.776688	0.0843115	9.21213	3.19725e-20	9.49997e-20
TGME49_270000	425.532	0.776588	0.101105	7.68098	1.57882e-14	3.7988e-14
TGME49_201380	7100.75	0.776136	0.052518	14.7785	2.01717e-49	1.32849e-48
TGME49_266330	9.84193	0.775653	0.617246	1.25663	0.208886	0.234221
TGME49_321540	1381.49	0.775143	0.0709597	10.9237	8.87882e-28	3.35811e-27
TGME49_306680	418.507	0.774588	0.105444	7.34596	2.04295e-13	4.72302e-13
TGME49_318580	1693.16	0.773595	0.0657122	11.7725	5.41223e-32	2.29537e-31
TGME49_225310	2195.5	0.773534	0.0595185	12.9965	1.28045e-38	6.43778e-38
TGME49_260440	7170.17	0.773023	0.0614674	12.5761	2.85623e-36	1.36051e-35
TGME49_200470	2056.16	0.772156	0.0651405	11.8537	2.05909e-32	8.8649e-32
TGME49_257050	908.841	0.769753	0.0824019	9.34145	9.50236e-21	2.87052e-20
TGME49_283878	411.035	0.769143	0.101756	7.55871	4.07097e-14	9.68983e-14
TGME49_306290	1123.49	0.769116	0.0766902	10.0289	1.13809e-23	3.79157e-23
TGME49_269130	281.902	0.767882	0.122533	6.26674	3.68681e-10	7.44367e-10
TGME49_261620	624.464	0.767792	0.087238	8.80112	1.35458e-18	3.79425e-18
TGME49_224460	27296.3	0.767279	0.0441964	17.3606	1.6387e-67	1.53996e-66
TGME49_235540	6950.05	0.766489	0.0591209	12.9648	1.93773e-38	9.70568e-38
TGME49_214380	742.695	0.766122	0.0808625	9.47437	2.68368e-21	8.30535e-21
TGME49_319670	958.298	0.764998	0.0736875	10.3816	3.00545e-25	1.04826e-24
TGME49_266750	2545.52	0.76476	0.061663	12.4022	2.54109e-35	1.18421e-34
TGME49_243615	564.395	0.764575	0.0925366	8.26241	1.42766e-16	3.72895e-16
TGME49_313390	37621.7	0.7643	0.0736866	10.3723	3.31423e-25	1.15383e-24
TGME49_212830	14.6433	0.763379	0.487672	1.56535	0.1175	0.136
TGME49_248500	944.604	0.763324	0.0771863	9.88937	4.62943e-23	1.51197e-22
TGME49_244530	13675.5	0.762641	0.0458074	16.6489	3.08425e-62	2.61194e-61
TGME49_250920	84.1309	0.762556	0.2196	3.47248	0.000515667	0.000735519
TGME49_236190	828.853	0.762532	0.0775975	9.82676	8.63504e-23	2.78594e-22
TGME49_315680	700.256	0.762177	0.0842258	9.04921	1.44001e-19	4.19119e-19
TGME49_215470	37640.1	0.761707	0.0632845	12.0362	2.29227e-33	1.01427e-32
TGME49_270790	345.918	0.761138	0.110742	6.87305	6.28424e-12	1.3694e-11
TGME49_248677	55.9267	0.760502	0.248673	3.05824	0.00222642	0.00302771
TGME49_318220	12.7011	0.759921	0.523341	1.45206	0.146486	0.167698
TGME49_227948	3692.6	0.759798	0.0518813	14.6449	1.45125e-48	9.3116e-48
TGME49_313980	171.047	0.759763	0.152065	4.99629	5.84435e-07	1.00809e-06
TGME49_286050	315.885	0.759374	0.115892	6.55242	5.66113e-11	1.18564e-10
TGME49_261060	329.646	0.759305	0.111352	6.81897	9.16935e-12	1.98292e-11
TGME49_237870	342.921	0.758931	0.113499	6.68666	2.28318e-11	4.8571e-11
TGME49_311720	34537	0.7581	0.0453621	16.7122	1.06806e-62	9.152e-62
TGME49_215020	320.078	0.757199	0.111529	6.78926	1.12709e-11	2.42685e-11
TGME49_257350	6243.73	0.755818	0.0590283	12.8043	1.55064e-37	7.61369e-37
TGME49_221610	1006.47	0.7547	0.0767379	9.83477	7.97489e-23	2.57817e-22
TGME49_259000	125.521	0.753858	0.174804	4.31259	1.61355e-05	2.5538e-05
TGME49_279360	4574.55	0.753521	0.0545904	13.8032	2.4385e-43	1.38407e-42
TGME49_214940	46749.2	0.752296	0.042444	17.7244	2.71628e-70	2.70914e-69
TGME49_225920	1428.25	0.752125	0.0677734	11.0977	1.28784e-28	4.96989e-28
TGME49_270960	604.528	0.751175	0.0894544	8.3973	4.5687e-17	1.2136e-16
TGME49_221670	2866.11	0.751125	0.0549583	13.6672	1.59439e-42	8.89132e-42
TGME49_313350	769.613	0.751055	0.0790243	9.50411	2.01766e-21	6.26852e-21
TGME49_226830	8121.56	0.750807	0.0514136	14.6033	2.67715e-48	1.7081e-47
TGME49_263550	1950.96	0.750794	0.0602945	12.4521	1.3621e-35	6.38129e-35
TGME49_242570	2859.52	0.750752	0.0563528	13.3224	1.71613e-40	9.1416e-40
TGME49_292100	2161.63	0.750552	0.0635073	11.8184	3.13772e-32	1.34288e-31
TGME49_238010	19451.1	0.750343	0.158829	4.72423	2.3099e-06	3.84533e-06
TGME49_227140	164.664	0.750228	0.158003	4.74819	2.0524e-06	3.431e-06
TGME49_461190	9.5843	0.749679	0.656631	1.1417	0.253577	0.281285
TGME49_245650	454.223	0.749525	0.115147	6.50929	7.55062e-11	1.57104e-10
TGME49_214560	1410.38	0.749312	0.0686193	10.9199	9.2648e-28	3.50077e-27
TGME49_232250	15872.3	0.749183	0.0507234	14.77	2.28827e-49	1.50332e-48
TGME49_217430	1002.3	0.748039	0.0777236	9.62435	6.31038e-22	1.9995e-21
TGME49_263170	170.326	0.747615	0.159559	4.68549	2.79284e-06	4.61459e-06
TGME49_314358	274.827	0.74749	0.124721	5.99328	2.05652e-09	3.99717e-09
TGME49_202620	16831.8	0.746466	0.0444082	16.8092	2.08979e-63	1.80428e-62
TGME49_201390	50518.4	0.745806	0.0502336	14.8468	7.30197e-50	4.86533e-49
TGME49_210800	1100.92	0.745772	0.0775493	9.61675	6.79457e-22	2.15121e-21
TGME49_227440	1342	0.745286	0.0696628	10.6985	1.03473e-26	3.78941e-26
TGME49_280760	548.156	0.745013	0.0918295	8.11301	4.93825e-16	1.26496e-15
TGME49_248200	765.452	0.744585	0.082323	9.04467	1.50113e-19	4.36589e-19
TGME49_214490	1045.02	0.744375	0.0744436	9.99918	1.53669e-23	5.10031e-23
TGME49_224470	2125.82	0.744	0.0602254	12.3536	4.65879e-35	2.14973e-34
TGME49_268880	1229.92	0.743817	0.0672366	11.0627	1.90349e-28	7.30679e-28
TGME49_230030	317.742	0.743638	0.121317	6.12972	8.80349e-10	1.74082e-09
TGME49_254603	372.187	0.743602	0.105477	7.04988	1.7907e-12	3.99276e-12
TGME49_260680	1066.1	0.742237	0.0702596	10.5642	4.36609e-26	1.5701e-25
TGME49_300000	26104	0.741824	0.0717394	10.3405	4.6194e-25	1.59983e-24
TGME49_208440	4188.36	0.74129	0.0572667	12.9445	2.52358e-38	1.26242e-37
TGME49_234180	4837.47	0.741094	0.0537223	13.7949	2.73553e-43	1.54936e-42
TGME49_211400	377.437	0.74075	0.1041	7.11578	1.11285e-12	2.50447e-12
TGME49_234510	1985.22	0.739947	0.0637278	11.6111	3.62084e-31	1.50205e-30
TGME49_272630	102.467	0.739762	0.196555	3.76364	0.00016746	0.000247356
TGME49_255330	441.878	0.7392	0.0983678	7.51465	5.70615e-14	1.34773e-13
TGME49_215940	973.172	0.739162	0.0724626	10.2006	1.97034e-24	6.73022e-24
TGME49_253530	377.917	0.737956	0.11099	6.64886	2.95372e-11	6.25682e-11
TGME49_265230	291.883	0.737885	0.116248	6.34749	2.1886e-10	4.44808e-10
TGME49_312440	9.29604	0.737024	0.610897	1.20646	0.227639	0.254034
TGME49_211300	572.097	0.736383	0.0915802	8.04086	8.92108e-16	2.26192e-15
TGME49_262890	154.986	0.735466	0.153074	4.80464	1.55029e-06	2.60639e-06
TGME49_288570	979.17	0.734935	0.0728242	10.0919	5.9986e-24	2.02212e-23
TGME49_270140	604.326	0.732858	0.0895203	8.1865	2.68929e-16	6.94457e-16
TGME49_264050	523.161	0.731957	0.0939575	7.7903	6.68512e-15	1.63316e-14
TGME49_270300	1423.89	0.731722	0.0718687	10.1814	2.40125e-24	8.18458e-24
TGME49_232815	1206.05	0.731527	0.0697935	10.4813	1.05283e-25	3.73222e-25
TGME49_248480	21892.9	0.731514	0.0550939	13.2776	3.12353e-40	1.64844e-39
TGME49_224980	1172.26	0.731086	0.0692958	10.5502	5.06764e-26	1.81746e-25
TGME49_207920	742.93	0.731064	0.080517	9.07963	1.08941e-19	3.18588e-19
TGME49_230430	526.704	0.730537	0.0915921	7.97598	1.51178e-15	3.78847e-15
TGME49_292600	363.605	0.730303	0.121194	6.02591	1.68156e-09	3.28525e-09
TGME49_218570	1219.57	0.730157	0.0742844	9.82921	8.42773e-23	2.72126e-22
TGME49_223040	3742.57	0.72965	0.0518238	14.0794	5.08107e-45	2.99934e-44
TGME49_273720	1465.38	0.728742	0.0648153	11.2434	2.49661e-29	9.84926e-29
TGME49_211670	1492.85	0.728413	0.0644667	11.2991	1.32641e-29	5.27982e-29
TGME49_246560	1978.97	0.728385	0.0663689	10.9748	5.0526e-28	1.92375e-27
TGME49_210390	356.921	0.726744	0.118493	6.13322	8.61153e-10	1.70455e-09
TGME49_273320	4617.97	0.726306	0.052381	13.8658	1.02068e-43	5.84744e-43
TGME49_215710	637.829	0.725833	0.089272	8.13058	4.27242e-16	1.09546e-15
TGME49_216600	983.603	0.725494	0.0761855	9.52273	1.68684e-21	5.26122e-21
TGME49_226640	337.451	0.725285	0.120577	6.01511	1.79763e-09	3.50939e-09
TGME49_291150	206.018	0.724959	0.137163	5.28536	1.25457e-07	2.23661e-07
TGME49_314900	1972.93	0.724799	0.0614348	11.7979	4.00388e-32	1.7017e-31
TGME49_261050	786.855	0.72386	0.0782755	9.24759	2.29621e-20	6.87139e-20
TGME49_222860	7186.61	0.723244	0.052997	13.6469	2.10721e-42	1.16938e-41
TGME49_240780	666.383	0.722976	0.0823752	8.77662	1.68456e-18	4.70201e-18
TGME49_267510	1372.15	0.722664	0.0654875	11.0351	2.58657e-28	9.91455e-28
TGME49_213480	59.3607	0.72186	0.244035	2.95801	0.0030963	0.00416445
TGME49_273640	808.849	0.721158	0.0779135	9.25587	2.12486e-20	6.36339e-20
TGME49_275440	138271	0.720868	0.050164	14.3702	7.95582e-47	4.89197e-46
TGME49_279370	1001.53	0.720284	0.0725676	9.9257	3.21838e-23	1.05631e-22
TGME49_218530	1182.03	0.719794	0.076292	9.43472	3.92031e-21	1.20343e-20
TGME49_208320	782.318	0.7179	0.0823668	8.71589	2.88478e-18	7.97393e-18
TGME49_216250	375.193	0.716203	0.10261	6.97984	2.95513e-12	6.54879e-12
TGME49_208450	22133.1	0.716179	0.0524799	13.6467	2.11145e-42	1.17092e-41
TGME49_289190	425.62	0.715805	0.107989	6.62851	3.39094e-11	7.16015e-11
TGME49_285230	1337.44	0.715734	0.0662368	10.8057	3.23536e-27	1.20367e-26
TGME49_248630	976.721	0.715426	0.0761921	9.38977	6.01308e-21	1.83174e-20
TGME49_214850	181.37	0.715049	0.159135	4.49335	7.01104e-06	1.13356e-05
TGME49_253640	3495.75	0.714326	0.0541667	13.1875	1.03506e-39	5.38407e-39
TGME49_319740	366.926	0.713238	0.111428	6.40087	1.54495e-10	3.16172e-10
TGME49_288840	5321.53	0.712331	0.0542359	13.134	2.10378e-39	1.08723e-38
TGME49_219760	678.677	0.712247	0.0870353	8.18343	2.75882e-16	7.11952e-16
TGME49_232550	2121.52	0.711944	0.067452	10.5548	4.82525e-26	1.73287e-25
TGME49_291900	1114.11	0.711833	0.0723956	9.83255	8.1527e-23	2.63412e-22
TGME49_277510	1222.37	0.711311	0.0708421	10.0408	1.0086e-23	3.36861e-23
TGME49_259550	4393.93	0.711245	0.0538358	13.2114	7.54351e-40	3.93933e-39
TGME49_263040	19902.5	0.711059	0.135373	5.25258	1.49985e-07	2.66079e-07
TGME49_230420	3378.43	0.710733	0.0560544	12.6794	7.69618e-37	3.71477e-36
TGME49_247020	1211.59	0.709036	0.0683766	10.3696	3.41067e-25	1.18688e-24
TGME49_299980	4255.62	0.708794	0.052533	13.4924	1.73441e-41	9.47978e-41
TGME49_280530	145.756	0.708764	0.166362	4.26037	2.04089e-05	3.20849e-05
TGME49_310030	5539.06	0.708534	0.055322	12.8074	1.48965e-37	7.31878e-37
TGME49_244420	610.776	0.707809	0.0902419	7.84347	4.38269e-15	1.07828e-14
TGME49_258105	175.595	0.706671	0.153598	4.60077	4.20925e-06	6.88496e-06
TGME49_249870	1185.14	0.705978	0.0745488	9.47001	2.7983e-21	8.64327e-21
TGME49_215420	511.226	0.705306	0.103497	6.81477	9.44123e-12	2.03982e-11
TGME49_281990	826.3	0.705016	0.0845578	8.33768	7.57645e-17	1.99593e-16
TGME49_240295	148.492	0.704955	0.15658	4.50221	6.72509e-06	1.08861e-05
TGME49_252390	3988.59	0.704036	0.057128	12.3238	6.74169e-35	3.10188e-34
TGME49_266060	37842.4	0.703582	0.0539405	13.0437	6.90518e-39	3.5094e-38
TGME49_264030	2833.86	0.70356	0.0612749	11.482	1.62448e-30	6.62853e-30
TGME49_300320	253.594	0.703427	0.125547	5.60291	2.10786e-08	3.88832e-08
TGME49_239720	873.897	0.70337	0.0817151	8.60759	7.46131e-18	2.03907e-17
TGME49_263630	4604.31	0.703285	0.0679739	10.3464	4.34566e-25	1.50699e-24
TGME49_226940	389.805	0.7032	0.103141	6.81785	9.24115e-12	1.99736e-11
TGME49_221880	230.316	0.700817	0.126968	5.51964	3.397e-08	6.21173e-08
TGME49_213900	3645.73	0.700449	0.0529482	13.2289	5.97251e-40	3.13125e-39
TGME49_243280	737.461	0.700327	0.0802793	8.72363	2.69421e-18	7.46008e-18
TGME49_209600	7074.59	0.700286	0.0533572	13.1245	2.38376e-39	1.22953e-38
TGME49_204130	17544.1	0.70018	0.0475391	14.7285	4.22969e-49	2.74706e-48
TGME49_307980	445.352	0.699843	0.0980468	7.13785	9.48044e-13	2.13779e-12
TGME49_316120	64.2598	0.699191	0.230786	3.02961	0.0024487	0.00331865
TGME49_266610	30.1205	0.699169	0.43828	1.59526	0.110655	0.128431
TGME49_228210	2325.11	0.699025	0.0618933	11.294	1.4043e-29	5.58146e-29
TGME49_210682	445.096	0.697933	0.116049	6.01412	1.80864e-09	3.52828e-09
TGME49_232230	25758.2	0.697811	0.0529059	13.1896	1.00659e-39	5.2394e-39
TGME49_309290	1021.68	0.697747	0.0709376	9.83608	7.87223e-23	2.54601e-22
TGME49_304890	1314.1	0.696875	0.0665695	10.4684	1.20683e-25	4.26673e-25
TGME49_230910	132.834	0.696635	0.176654	3.9435	8.03006e-05	0.000120944
TGME49_313280	775.859	0.696564	0.0826528	8.42759	3.52858e-17	9.44233e-17
TGME49_270770	1004.56	0.696454	0.0714842	9.74277	1.98084e-22	6.34457e-22
TGME49_235660	666.319	0.696273	0.087203	7.98451	1.41077e-15	3.53868e-15
TGME49_277680	1558.14	0.695444	0.0644221	10.7951	3.6299e-27	1.34731e-26
TGME49_263642	52.9719	0.69544	0.258416	2.69116	0.00712033	0.00929281
TGME49_219832	341.257	0.695124	0.119535	5.81523	6.05518e-09	1.14917e-08
TGME49_244560	27268.6	0.694238	0.0494364	14.0431	8.49617e-45	4.97838e-44
TGME49_292360	863.842	0.693936	0.078239	8.86944	7.35117e-19	2.07883e-18
TGME49_315410	94.1856	0.693337	0.205758	3.36968	0.000752566	0.00106277
TGME49_209790	539.276	0.693181	0.0909335	7.62295	2.47949e-14	5.93186e-14
TGME49_239795	1741.34	0.693084	0.0657137	10.547	5.2437e-26	1.87723e-25
TGME49_263530	1831.25	0.69299	0.073233	9.4628	2.9981e-21	9.24965e-21
TGME49_313660	268.057	0.692603	0.128432	5.39274	6.93896e-08	1.25304e-07
TGME49_205380	2440.92	0.692264	0.0607453	11.3962	4.36909e-30	1.76201e-29
TGME49_248980	940.466	0.691262	0.0768091	8.99975	2.26242e-19	6.52996e-19
TGME49_248400	1547.69	0.691189	0.0645478	10.7082	9.31906e-27	3.41868e-26
TGME49_273860	4073.91	0.691144	0.0588125	11.7517	6.92494e-32	2.92913e-31
TGME49_242820	6838.96	0.689679	0.0499236	13.8147	2.07841e-43	1.18306e-42
TGME49_260825	562.77	0.689619	0.0955154	7.21997	5.19975e-13	1.18391e-12
TGME49_202760	581.349	0.689485	0.0965232	7.1432	9.11801e-13	2.05898e-12
TGME49_259240	15413.1	0.688864	0.15427	4.4653	7.99574e-06	1.2888e-05
TGME49_214410	7596.48	0.688832	0.0535877	12.8543	8.13761e-38	4.03037e-37
TGME49_207640	2112.97	0.687774	0.0770129	8.93064	4.23533e-19	1.21103e-18
TGME49_214750	2188.77	0.687047	0.0597954	11.49	1.48176e-30	6.05237e-30
TGME49_249310	317.239	0.686857	0.12018	5.71522	1.09561e-08	2.05192e-08
TGME49_222000	999.685	0.68668	0.076788	8.94255	3.80307e-19	1.08938e-18
TGME49_250770	27143.6	0.686421	0.0574018	11.9582	5.88341e-33	2.57468e-32
TGME49_305320	379.952	0.686259	0.108777	6.30885	2.81119e-10	5.70471e-10
TGME49_253740	705.607	0.686131	0.0865391	7.92857	2.21689e-15	5.51215e-15
TGME49_205020	199.399	0.686015	0.152188	4.50767	6.55419e-06	1.06246e-05
TGME49_295460	688.246	0.685882	0.0820307	8.36129	6.20366e-17	1.63916e-16
TGME49_221330	1632.69	0.685688	0.0648306	10.5766	3.82505e-26	1.37802e-25
TGME49_233830	233.235	0.685242	0.137112	4.99766	5.80296e-07	1.00116e-06
TGME49_202280	93.1325	0.685136	0.205265	3.33782	0.000844393	0.00118656
TGME49_228300	342.847	0.685125	0.120738	5.67446	1.39125e-08	2.58918e-08
TGME49_213020	756.571	0.684859	0.0788373	8.687	3.7215e-18	1.02618e-17
TGME49_245520	644.415	0.684808	0.0864704	7.91956	2.38345e-15	5.91335e-15
TGME49_278220	228.08	0.684764	0.127447	5.37292	7.74734e-08	1.39491e-07
TGME49_201720	369.885	0.684653	0.110028	6.22253	4.89204e-10	9.80747e-10
TGME49_229480	18453	0.684332	0.0553297	12.3683	3.88161e-35	1.79736e-34
TGME49_278900	203.297	0.684321	0.137444	4.97889	6.39492e-07	1.1002e-06
TGME49_203700	1009.97	0.684293	0.0850149	8.0491	8.34031e-16	2.11736e-15
TGME49_202350	736.842	0.683976	0.0896212	7.63185	2.31409e-14	5.54115e-14
TGME49_214370	959.545	0.68334	0.0726847	9.40143	5.38251e-21	1.64216e-20
TGME49_235635	252.748	0.683214	0.126719	5.39156	6.98497e-08	1.26078e-07
TGME49_249190	1050.87	0.683027	0.0712053	9.59236	8.60917e-22	2.71765e-21
TGME49_292200	4222.35	0.682198	0.0611819	11.1503	7.13512e-29	2.77906e-28
TGME49_267725	621.985	0.68196	0.0867004	7.86571	3.66997e-15	9.05449e-15
TGME49_274150	764.92	0.681758	0.0858373	7.94245	1.98223e-15	4.93945e-15
TGME49_263639	51.7781	0.68147	0.26397	2.58162	0.00983377	0.0126355
TGME49_286730	1262.13	0.681356	0.0698721	9.75147	1.81813e-22	5.82809e-22
TGME49_244870	521.4	0.681163	0.104886	6.49435	8.33936e-11	1.73018e-10
TGME49_219130	1296.74	0.680686	0.0677427	10.0481	9.36482e-24	3.13038e-23
TGME49_236153	83.0246	0.68007	0.221823	3.06582	0.00217072	0.00295498
TGME49_295350	14542.9	0.680047	0.0659867	10.3058	6.63272e-25	2.28715e-24
TGME49_239752	3095.93	0.679843	0.0566499	12.0008	3.51935e-33	1.54607e-32
TGME49_217540	3424.53	0.679797	0.0634322	10.7169	8.4794e-27	3.11537e-26
TGME49_313950	106.118	0.679475	0.1807	3.76023	0.000169755	0.000250514
TGME49_260470	3142.47	0.679439	0.0547892	12.401	2.58192e-35	1.20253e-34
TGME49_247320	365.993	0.679235	0.106361	6.3861	1.70169e-10	3.47266e-10
TGME49_318510	1364.05	0.679206	0.076393	8.89095	6.05903e-19	1.72014e-18
TGME49_202630	2171.09	0.678228	0.0592168	11.4533	2.26338e-30	9.19309e-30
TGME49_285930	1279.16	0.678095	0.0668457	10.1442	3.51735e-24	1.19276e-23
TGME49_205710	2579.2	0.677256	0.0577325	11.7309	8.84655e-32	3.73401e-31
TGME49_278250	261.957	0.676979	0.129909	5.21118	1.87639e-07	3.31038e-07
TGME49_261780	9632.27	0.676793	0.0469634	14.4111	4.40899e-47	2.73213e-46
TGME49_270100	419.105	0.675712	0.104232	6.48276	9.00602e-11	1.86365e-10
TGME49_249370	13394.5	0.675378	0.0609398	11.0827	1.52217e-28	5.85435e-28
TGME49_320200	584.196	0.674642	0.0956942	7.04998	1.78937e-12	3.99091e-12
TGME49_289700	2087.36	0.674314	0.0757203	8.90533	5.32296e-19	1.51549e-18
TGME49_235610	266.024	0.673699	0.123785	5.44251	5.25354e-08	9.53221e-08
TGME49_207440	30435.7	0.673419	0.0704623	9.55715	1.21044e-21	3.79465e-21
TGME49_280570	188.33	0.673368	0.142864	4.71336	2.43661e-06	4.05203e-06
TGME49_288360	5891.96	0.673032	0.0668384	10.0695	7.53236e-24	2.53165e-23
TGME49_243590	371.358	0.672517	0.105833	6.35452	2.09072e-10	4.25133e-10
TGME49_293490	234.128	0.672427	0.136167	4.93826	7.88228e-07	1.34852e-06
TGME49_320120	772.943	0.671627	0.0780045	8.61011	7.29902e-18	1.9954e-17
TGME49_223410	4699.36	0.671196	0.0620227	10.8218	2.71431e-27	1.01266e-26
TGME49_293340	3565.23	0.670192	0.062781	10.6751	1.33135e-26	4.84897e-26
TGME49_237240	2293.9	0.668934	0.0574667	11.6404	2.56844e-31	1.06826e-30
TGME49_236640	1564.73	0.668078	0.0635656	10.5101	7.76435e-26	2.7647e-25
TGME49_294960	648.128	0.667419	0.0866535	7.70216	1.33782e-14	3.2316e-14
TGME49_212140	743.663	0.667222	0.0864596	7.71715	1.1896e-14	2.87881e-14
TGME49_244120	813.506	0.666655	0.0798727	8.34647	7.03364e-17	1.85415e-16
TGME49_222110	1804.79	0.666441	0.0603088	11.0505	2.18056e-28	8.36634e-28
TGME49_249390	10423.8	0.665644	0.0473644	14.0537	7.31194e-45	4.29395e-44
TGME49_285950	648.296	0.665311	0.0843823	7.88448	3.15849e-15	7.80949e-15
TGME49_220890	4951.02	0.665013	0.0502315	13.2389	5.22784e-40	2.74625e-39
TGME49_283450	32.6787	0.664368	0.340482	1.95125	0.0510267	0.0612213
TGME49_268590	2457.22	0.66434	0.0585441	11.3477	7.61474e-30	3.04781e-29
TGME49_297360	934.009	0.664318	0.0856301	7.75799	8.62849e-15	2.09763e-14
TGME49_258130	591.293	0.664037	0.0863797	7.68741	1.50139e-14	3.61577e-14
TGME49_312340	765.899	0.663768	0.0813379	8.16063	3.33288e-16	8.57595e-16
TGME49_305290	3585.01	0.663561	0.0585211	11.3388	8.42575e-30	3.37072e-29
TGME49_229740	252.402	0.663559	0.122973	5.39597	6.81543e-08	1.23129e-07
TGME49_234350	518.489	0.662581	0.104115	6.36396	1.96623e-10	4.00432e-10
TGME49_231050	56.3425	0.662233	0.263538	2.51285	0.0119759	0.015282
TGME49_217665	1565.43	0.662041	0.0672657	9.84219	7.40817e-23	2.3969e-22
TGME49_234280	693.242	0.661764	0.081052	8.16468	3.22282e-16	8.30079e-16
TGME49_246130	10345.5	0.661716	0.0664522	9.95777	2.33235e-23	7.68672e-23
TGME49_228370	673.159	0.661535	0.0819567	8.07176	6.92924e-16	1.76588e-15
TGME49_215510	2308.31	0.661298	0.0635263	10.4098	2.23626e-25	7.85055e-25
TGME49_274290	493.919	0.66089	0.0950625	6.95217	3.59719e-12	7.92535e-12
TGME49_291940	772.748	0.660749	0.0800653	8.25263	1.54944e-16	4.04041e-16
TGME49_204550	714.166	0.660673	0.0798325	8.27574	1.27656e-16	3.34195e-16
TGME49_207710	936.738	0.660134	0.0758993	8.6975	3.39269e-18	9.36487e-18
TGME49_248880	3932.31	0.659437	0.0631258	10.4464	1.52206e-25	5.36693e-25
TGME49_245680	34074.1	0.65838	0.0625216	10.5304	6.25475e-26	2.23316e-25
TGME49_269885	2983.28	0.658318	0.0713167	9.23092	2.68326e-20	7.9936e-20
TGME49_290260	1047.32	0.657668	0.077434	8.49327	2.00905e-17	5.429e-17
TGME49_215380	755.885	0.657314	0.0817472	8.04081	8.9248e-16	2.26214e-15
TGME49_267360	141.689	0.657192	0.160293	4.09994	4.1325e-05	6.36857e-05
TGME49_297810	5110.29	0.655807	0.0616821	10.632	2.11446e-26	7.65568e-26
TGME49_294440	614.903	0.65555	0.0883638	7.41876	1.18219e-13	2.75706e-13
TGME49_270010	698.218	0.65485	0.0816889	8.01639	1.08898e-15	2.74885e-15
TGME49_222020	762.583	0.654762	0.086592	7.56146	3.98569e-14	9.48967e-14
TGME49_293670	2862.57	0.654578	0.0548455	11.9349	7.78248e-33	3.39456e-32
TGME49_270520	4772.91	0.653754	0.0631873	10.3463	4.35064e-25	1.50806e-24
TGME49_243340	364.597	0.653712	0.109045	5.9949	2.03613e-09	3.95947e-09
TGME49_251490	789.95	0.653358	0.0866483	7.54034	4.68742e-14	1.11206e-13
TGME49_206330	689.077	0.652878	0.0821628	7.94615	1.92399e-15	4.80034e-15
TGME49_241175	146.657	0.652656	0.157332	4.14828	3.3498e-05	5.18946e-05
TGME49_290605	539.412	0.65234	0.0920759	7.08481	1.39237e-12	3.12104e-12
TGME49_263280	529.932	0.651443	0.0917932	7.09686	1.27623e-12	2.86568e-12
TGME49_214620	672.556	0.651329	0.0900448	7.23339	4.71068e-13	1.07501e-12
TGME49_235560	302.869	0.651001	0.121773	5.34603	8.99052e-08	1.61218e-07
TGME49_225150	6483.78	0.649855	0.0552344	11.7654	5.88434e-32	2.49295e-31
TGME49_315780	1770.27	0.649457	0.0687509	9.44653	3.50242e-21	1.07805e-20
TGME49_294630	2979.27	0.649081	0.0615299	10.549	5.13201e-26	1.83807e-25
TGME49_244390	2221.09	0.648426	0.0614113	10.5587	4.62828e-26	1.66363e-25
TGME49_313180	5883.71	0.648187	0.053078	12.212	2.68293e-34	1.22243e-33
TGME49_300360	561.172	0.648174	0.101096	6.41149	1.44101e-10	2.95127e-10
TGME49_311670	170.048	0.647911	0.149502	4.33378	1.46568e-05	2.32715e-05
TGME49_270610	932.685	0.647772	0.0734514	8.81905	1.1543e-18	3.24467e-18
TGME49_226710	7941.74	0.647711	0.0536428	12.0745	1.44015e-33	6.41149e-33
TGME49_207100	481.982	0.646876	0.0977726	6.61613	3.68735e-11	7.77368e-11
TGME49_250870	2017.17	0.646386	0.0591398	10.9298	8.30261e-28	3.14167e-27
TGME49_269050	1737.54	0.646384	0.0711896	9.07974	1.08834e-19	3.18508e-19
TGME49_310330	1125.88	0.64629	0.0764301	8.45596	2.76811e-17	7.44736e-17
TGME49_316300	604.05	0.646252	0.0864361	7.47665	7.62413e-14	1.79382e-13
TGME49_223910	1150.17	0.646072	0.0694402	9.304	1.35258e-20	4.06896e-20
TGME49_261010	3245.32	0.645247	0.0531346	12.1436	6.20109e-34	2.79189e-33
TGME49_285490	500.77	0.64466	0.0932569	6.91273	4.75406e-12	1.04223e-11
TGME49_290840	503.283	0.644502	0.0983735	6.55158	5.69313e-11	1.19203e-10
TGME49_222010	717.132	0.644244	0.0886801	7.26481	3.73577e-13	8.56453e-13
TGME49_286710	2468.81	0.643984	0.0562503	11.4485	2.39167e-30	9.70921e-30
TGME49_245435	154.901	0.643767	0.158176	4.06994	4.70258e-05	7.21781e-05
TGME49_299040	861.419	0.643386	0.0768885	8.36778	5.87127e-17	1.55391e-16
TGME49_231960	6637.23	0.643372	0.0552104	11.6531	2.21273e-31	9.21278e-31
TGME49_299180	260.771	0.643364	0.123927	5.19145	2.08658e-07	3.67145e-07
TGME49_310070	2074.45	0.642287	0.0652171	9.84844	6.96144e-23	2.25511e-22
TGME49_313710	543.503	0.642254	0.0957768	6.70574	2.00391e-11	4.2744e-11
TGME49_231410	6346.09	0.642242	0.0590815	10.8704	1.59434e-27	5.98458e-27
TGME49_297845	1467.61	0.642134	0.0685784	9.3635	7.71369e-21	2.33995e-20
TGME49_200330	1012.82	0.641913	0.0754259	8.51051	1.73177e-17	4.68131e-17
TGME49_206400	228.173	0.641902	0.132122	4.85839	1.18344e-06	2.00571e-06
TGME49_247220	13201.1	0.641494	0.0530154	12.1001	1.05449e-33	4.71562e-33
TGME49_232670	7425.89	0.64082	0.0464831	13.7861	3.09184e-43	1.74744e-42
TGME49_218410	29728.4	0.640435	0.074191	8.63226	6.01534e-18	1.64843e-17
TGME49_252260	244.947	0.63936	0.125926	5.07726	3.82917e-07	6.67863e-07
TGME49_265990	557.203	0.639163	0.092361	6.92026	4.50801e-12	9.89379e-12
TGME49_229420	1559.75	0.638838	0.0641461	9.95911	2.30115e-23	7.58704e-23
TGME49_200250	4591.82	0.638291	0.0527576	12.0986	1.07478e-33	4.80095e-33
TGME49_244430	351.807	0.638059	0.107041	5.96091	2.50844e-09	4.84483e-09
TGME49_239930	659.436	0.637347	0.0876333	7.27289	3.51878e-13	8.07405e-13
TGME49_271050	176601	0.636716	0.051257	12.422	1.9846e-35	9.27037e-35
TGME49_320450	1727.68	0.635798	0.0633859	10.0306	1.1184e-23	3.72888e-23
TGME49_279430	2040.59	0.635229	0.0863902	7.35302	1.93778e-13	4.4841e-13
TGME49_240910	1291.28	0.633876	0.0702262	9.02621	1.77718e-19	5.15369e-19
TGME49_207460	1026.55	0.633419	0.0766003	8.26914	1.34928e-16	3.52884e-16
TGME49_211410	781.731	0.633021	0.0830349	7.62355	2.46797e-14	5.90609e-14
TGME49_254335	61.0169	0.632767	0.247014	2.56167	0.010417	0.0133656
TGME49_213710	1029.56	0.632728	0.0720765	8.77856	1.65574e-18	4.6248e-18
TGME49_261580	133.655	0.63268	0.164206	3.85296	0.000116697	0.000173889
TGME49_286440	1037.84	0.632672	0.0751606	8.4176	3.84281e-17	1.02557e-16
TGME49_236070	2320.57	0.632108	0.0705642	8.95792	3.30851e-19	9.49424e-19
TGME49_316710	5676.09	0.631523	0.062815	10.0537	8.84784e-24	2.96254e-23
TGME49_320600	11824.4	0.630652	0.0483507	13.0433	6.9386e-39	3.52414e-38
TGME49_318310	2443.6	0.629812	0.0584567	10.774	4.56717e-27	1.69013e-26
TGME49_216870	454.244	0.628874	0.0976508	6.44003	1.19448e-10	2.45901e-10
TGME49_201110	431.796	0.62879	0.101124	6.218	5.03531e-10	1.00896e-09
TGME49_288630	7935.31	0.628595	0.0519059	12.1103	9.31929e-34	4.17691e-33
TGME49_263270	1101.56	0.628553	0.074791	8.40412	4.31082e-17	1.14632e-16
TGME49_270680	11.1804	0.628547	0.576955	1.08942	0.275968	0.30485
TGME49_310760	1312.26	0.6285	0.0715681	8.78185	1.60813e-18	4.49497e-18
TGME49_312310	500.096	0.628037	0.0985143	6.37509	1.82858e-10	3.72971e-10
TGME49_285700	311.036	0.627861	0.119292	5.26324	1.41537e-07	2.51429e-07
TGME49_208850	796.109	0.627544	0.105159	5.9676	2.40762e-09	4.65462e-09
TGME49_315940	1130.44	0.627505	0.0719063	8.7267	2.622e-18	7.26268e-18
TGME49_218370	1132.28	0.625594	0.0772958	8.0935	5.7972e-16	1.48355e-15
TGME49_283540	9874.41	0.625374	0.0476707	13.1186	2.57527e-39	1.32488e-38
TGME49_273100	168.854	0.62519	0.148012	4.22392	2.40085e-05	3.74998e-05
TGME49_305455	182.232	0.625163	0.147716	4.23219	2.31432e-05	3.61979e-05
TGME49_291340	10.8391	0.624935	0.571079	1.0943	0.273821	0.302647
TGME49_233080	2124.05	0.624406	0.0583114	10.7081	9.32211e-27	3.41868e-26
TGME49_293410	524.24	0.624021	0.0939565	6.6416	3.10296e-11	6.56773e-11
TGME49_222920	1690.99	0.62376	0.0677546	9.20617	3.37978e-20	1.00386e-19
TGME49_309610	449.249	0.623531	0.101166	6.16344	7.11828e-10	1.41496e-09
TGME49_201170	6837.44	0.623479	0.0521794	11.9487	6.59172e-33	2.87832e-32
TGME49_268890	1454.86	0.622312	0.0714498	8.70978	3.04473e-18	8.41313e-18
TGME49_315820	447.823	0.621233	0.101448	6.12365	9.14533e-10	1.80797e-09
TGME49_235930	9926.78	0.620894	0.0514859	12.0595	1.72861e-33	7.67856e-33
TGME49_305910	606.728	0.620715	0.0943675	6.57763	4.78e-11	1.00215e-10
TGME49_297130	1862.81	0.620415	0.0606141	10.2355	1.37493e-24	4.7126e-24
TGME49_263700	27316.6	0.620219	0.0651227	9.52384	1.66891e-21	5.20938e-21
TGME49_202800	246.668	0.620175	0.133417	4.6484	3.34512e-06	5.50656e-06
TGME49_255930	456.197	0.61998	0.0983934	6.30103	2.95676e-10	5.99096e-10
TGME49_219210	772.23	0.619794	0.0898259	6.89995	5.20223e-12	1.13829e-11
TGME49_207970	221.703	0.619426	0.133239	4.64899	3.33562e-06	5.49206e-06
TGME49_233930	394.622	0.619381	0.101484	6.10326	1.03925e-09	2.04893e-09
TGME49_313930	775.798	0.619193	0.0874468	7.0808	1.43328e-12	3.21107e-12
TGME49_286680	1296.12	0.618866	0.0736972	8.39742	4.56383e-17	1.21271e-16
[truncated: 5,971 more rows]

## Sheet: up1.0 stats
GeneID	baseMean	log2FoldChange	lfcSE	stat	pvalue	padj
TGME49_292275	238.594	11.61	1.18338	9.81089	1.01072e-22	3.25696e-22	SAG-related sequence SRS36E
TGME49_304450	76.137	8.99844	1.19328	7.5409	4.66741e-14	1.10764e-13	cation-transporting ATPase
TGME49_270580	1126.16	7.81547	0.249853	31.2803	8.64531e-215	5.60118e-213	HECT-domain (ubiquitin-transferase) domain-containing protein
TGME49_297488	746.5	7.58385	0.283993	26.7044	4.18822e-157	1.53101e-155	hypothetical protein
TGME49_255210	889.163	7.47336	0.251085	29.7642	1.13437e-194	6.02651e-193	ATPase, AAA family protein
TGME49_268230	2724.73	7.42472	0.148295	50.0673	0	0	hypothetical protein
TGME49_200595	140.396	7.1711	0.562871	12.7402	3.53355e-37	1.71701e-36	hypothetical protein
TGME49_268225	1329.5	7.1549	0.187886	38.081	0	0	hypothetical protein
TGME49_231992	319.5	6.83874	0.33882	20.184	1.35427e-90	1.92718e-89	hypothetical protein
TGME49_285470	5395.63	6.76671	0.0931681	72.629	0	0	patched family protein
TGME49_242760	285.818	6.67887	0.339349	19.6814	3.11093e-86	4.09092e-85	hypothetical protein
TGME49_220060	139.888	6.50835	0.458047	14.2089	8.06476e-46	4.87248e-45	hypothetical protein
TGME49_281460	355.589	6.50534	0.289823	22.4459	1.40291e-111	2.82319e-110	hypothetical protein
TGME49_459720	6.78972	6.47517	1.32378	4.8914	1.00119e-06	1.70371e-06	5.8S ribosomal RNA
TGME49_292270	12.5229	6.38016	1.25976	5.06459	4.09272e-07	7.12143e-07	SAG-related sequence SRS36C
TGME49_277240	6.33858	6.37637	2.17173	2.93607	0.00332395	0.00445861	NTPase I
TGME49_255215	1483.49	6.37263	0.142968	44.574	0	0	hypothetical protein
TGME49_459950	32.8392	6.28799	0.880539	7.14107	9.26094e-13	2.08948e-12	28S ribosomal RNA
TGME49_281030	5.8007	6.24736	1.34831	4.63347	3.59582e-06	5.90462e-06	hypothetical protein
TGME49_300980	285.293	6.23841	0.298834	20.8759	8.87736e-97	1.40643e-95	hypothetical protein
TGME49_322020	5.42174	6.14851	1.38238	4.44776	8.67696e-06	1.39606e-05	hypothetical protein
TGME49_217722	5.39834	6.14385	1.3715	4.47968	7.47567e-06	1.20643e-05	hypothetical protein
TGME49_292280	259.838	6.04725	0.293064	20.6346	1.34332e-94	2.06658e-93	SAG-related sequence SRS36D
TGME49_297492	848.409	6.02229	0.169389	35.553	7.47511e-277	7.09157e-275	hypothetical protein
TGME49_231470	92.0997	5.76819	0.450247	12.8112	1.41981e-37	6.97991e-37	hypothetical protein
TGME49_253770	53.0299	5.74874	0.59113	9.72499	2.35924e-22	7.53841e-22	hypothetical protein
TGME49_320190	1300.25	5.74719	0.12922	44.4761	0	0	SAG-related sequence SRS16B
TGME49_222080	7.31618	5.59366	1.31486	4.2542	2.09796e-05	3.29626e-05	hypothetical protein
TGME49_270595	541.45	5.45986	0.176347	30.9609	1.80978e-210	1.15377e-208	UBA/TS-N domain-containing protein
TGME49_300370	72.5703	5.41751	0.460044	11.7761	5.1845e-32	2.19996e-31	hypothetical protein
TGME49_306334	118.751	5.24764	0.363119	14.4516	2.44984e-47	1.5288e-46	hypothetical protein
TGME49_298820	69.4163	5.23745	0.446336	11.7343	8.49994e-32	3.58961e-31	hypothetical protein
TGME49_457390	10.6505	5.22715	1.13078	4.62262	3.78932e-06	6.21595e-06	28S ribosomal RNA
TGME49_315345	31.791	5.22377	0.652442	8.00648	1.18036e-15	2.97479e-15	SAG-related sequence SRS52F
TGME49_278390	498.782	5.1914	0.170654	30.4206	2.9306e-203	1.7172e-201	Toxoplasma gondii family A protein
TGME49_296231	2133.93	5.16654	0.0942646	54.8089	0	0	hypothetical protein
TGME49_253760	145.289	5.13991	0.302294	17.003	7.80092e-65	6.96143e-64	hypothetical protein
TGME49_214580	442.541	5.11089	0.175282	29.1582	6.58204e-187	3.25791e-185	tetratricopeptide repeat-containing protein
TGME49_462900	5.14122	5.07111	1.38165	3.67032	0.000242248	0.000353631	small subunit ribosomal RNA
TGME49_217724	32.4672	5.02629	0.622439	8.07515	6.73932e-16	1.71968e-15	hypothetical protein
TGME49_216680	6520.47	5.0002	0.0644003	77.6425	0	0	ankyrin repeat-containing protein
TGME49_313440	7112.66	4.96594	0.067656	73.3999	0	0	hypothetical protein
TGME49_261022	2098.51	4.91416	0.0872428	56.3274	0	0	dynein heavy chain family protein
TGME49_220720	315.687	4.82361	0.192053	25.1161	3.32045e-139	9.87339e-138	hypothetical protein
TGME49_285730	2011.45	4.82003	0.0880348	54.7514	0	0	TBC domain containing protein
TGME49_311335	2745.76	4.76438	0.0778411	61.2065	0	0	dual specificity phosphatase, catalytic domain-containing protein
TGME49_458420	7.65223	4.7481	1.17389	4.04475	5.23781e-05	8.01769e-05	28S ribosomal RNA
TGME49_234380	14513.5	4.7037	0.0542243	86.7453	0	0	hypothetical protein
TGME49_324800	7.45792	4.70237	1.16979	4.01984	5.82382e-05	8.87211e-05	tryptophanyl-tRNA synthetase
TGME49_298090	3.94689	4.67708	1.44584	3.23486	0.00121703	0.00168757	Toxoplasma gondii family B protein
TGME49_216140	902.884	4.62732	0.114014	40.5857	0	0	tetratricopeptide repeat-containing protein
TGME49_278930	1119.82	4.56373	0.107247	42.5534	0	0	Tubulin-tyrosine ligase family protein
TGME49_213445	2370.9	4.55967	0.0826514	55.1674	0	0	hypothetical protein
TGME49_315520	204.252	4.53912	0.223924	20.2708	2.3264e-91	3.37074e-90	calcium binding egf domain-containing protein
TGME49_320270	48.9277	4.49772	0.448402	10.0306	1.1188e-23	3.72888e-23	hypothetical protein
TGME49_205770	6.4576	4.48654	1.19009	3.7699	0.000163311	0.000241407	hypothetical protein
TGME49_239510	805.621	4.45781	0.117021	38.0942	0	0	hypothetical protein
TGME49_329600	47.8541	4.36508	0.436113	10.0091	1.39081e-23	4.62e-23	hypothetical protein
TGME49_211370	145.206	4.35448	0.248845	17.4988	1.46326e-68	1.39316e-67	tetratricopeptide repeat-containing protein
TGME49_457410	5.8872	4.33373	1.21298	3.5728	0.00035318	0.00050849	28S ribosomal RNA
TGME49_459310	3.12638	4.32884	1.49662	2.89241	0.00382303	0.00509631	28S ribosomal RNA
TGME49_287440	636.11	4.31645	0.130246	33.1408	7.67672e-241	5.7713e-239	hypothetical protein
TGME49_240770	361.423	4.30391	0.168798	25.4975	2.10309e-143	6.42126e-142	cytochrome b5 family heme/steroid binding domain-containing protein
TGME49_230905	421.355	4.23275	0.147165	28.7619	6.4258e-182	2.94294e-180	hydrolase, alpha/beta fold family protein
TGME49_249040	16.2176	4.21255	0.721555	5.83815	5.27831e-09	1.00341e-08	hypothetical protein
TGME49_462910	20102.7	4.18446	0.353995	11.8207	3.05265e-32	1.30718e-31	large subunit ribosomal RNA
TGME49_240755	221.369	4.17505	0.194216	21.4969	1.66468e-102	2.86519e-101	hypothetical protein
TGME49_307480	41.7957	4.14463	0.750562	5.52204	3.35087e-08	6.12877e-08	Toxoplasma gondii family B protein
TGME49_244710	172.691	4.14026	0.21987	18.8305	4.24332e-79	4.90073e-78	hypothetical protein
TGME49_210235	197.67	4.13523	0.205334	20.139	3.35902e-90	4.7461e-89	hypothetical protein
TGME49_457710	4.85277	4.0675	1.30131	3.1257	0.0017738	0.00243169	5.8S ribosomal RNA
TGME49_460250	11.6724	3.99676	0.80558	4.96135	7.00048e-07	1.20256e-06	18S ribosomal RNA
TGME49_287430	788.123	3.99644	0.10693	37.3745	1.01511e-305	1.09316e-303	hypothetical protein
TGME49_300621	641.06	3.97163	0.30263	13.1237	2.40879e-39	1.24163e-38	ribosomal protein L2
TGME49_275355	29.8082	3.9569	0.495324	7.98852	1.36569e-15	3.42885e-15	SAG-related sequence SRS47A
TGME49_457960	6.8388	3.95086	1.03823	3.80537	0.000141594	0.000210162	28S ribosomal RNA
TGME49_312930	120.403	3.94637	0.24774	15.9295	3.95486e-57	3.01015e-56	cystathione gamma lyase, putative
TGME49_264660	3060.4	3.8966	0.171413	22.7323	2.14998e-114	4.56886e-113	SAG-related sequence SRS44
TGME49_311460	1805.77	3.8891	0.0852987	45.5939	0	0	hypothetical protein
TGME49_262590	427.958	3.88774	0.146682	26.5045	8.59728e-155	3.0049e-153	hypothetical protein
TGME49_312905	6121.37	3.88468	0.0559802	69.3937	0	0	hypothetical protein
TGME49_457730	4.24324	3.86227	1.2901	2.99378	0.00275542	0.00372295	28S ribosomal RNA
TGME49_273110	178.345	3.84595	0.203316	18.9161	8.40234e-80	9.83234e-79	SAG-related sequence SRS30D
TGME49_289350	2211.16	3.82763	0.0733204	52.2042	0	0	ATP-binding cassette G family transporter ABCG84
TGME49_254060	47.9081	3.80833	0.386007	9.86596	5.84751e-23	1.89812e-22	SAG-related sequence SRS14A
TGME49_278400	136.476	3.80347	0.230686	16.4876	4.50123e-61	3.7326e-60	Toxoplasma gondii family A protein
TGME49_460600	13.9631	3.74865	0.699736	5.35723	8.4507e-08	1.51752e-07	18S ribosomal RNA
TGME49_293840	2058.1	3.73392	0.0798843	46.7416	0	0	hypothetical protein
TGME49_322500	60.7309	3.71244	0.364456	10.1862	2.28405e-24	7.79513e-24	hypothetical protein
TGME49_462890	7.75277	3.70012	0.911798	4.05804	4.94853e-05	7.58508e-05	small subunit ribosomal RNA
TGME49_458890	7.768	3.69592	0.920155	4.01663	5.9037e-05	8.98692e-05	5.8S ribosomal RNA
TGME49_306338	1645.21	3.68535	0.0773761	47.629	0	0	dynein gamma chain, flagellar outer arm, putative
TGME49_217720	330.116	3.67787	0.149452	24.609	1.01233e-133	2.84059e-132	hypothetical protein
TGME49_217728	43.7577	3.67073	0.392839	9.34411	9.26659e-21	2.80142e-20	hypothetical protein
TGME49_252065	1615.91	3.65606	0.0820475	44.5603	0	0	KRUF family protein
TGME49_320660	5.62842	3.64999	1.06417	3.42989	0.000603822	0.000857575	hypothetical protein
TGME49_278882	153.476	3.64944	0.207635	17.5762	3.7466e-69	3.62338e-68	GDA1/CD39 (nucleoside phosphatase) family protein
TGME49_220730	434.34	3.62572	0.324894	11.1597	6.42068e-29	2.50325e-28	hypothetical protein
TGME49_323400	25.459	3.60635	0.501308	7.19388	6.29739e-13	1.42893e-12	cytochrome c oxidase subunit iii subfamily protein
TGME49_204500	378.687	3.59274	0.138313	25.9754	9.40043e-149	3.07017e-147	hypothetical protein
TGME49_278110	383.074	3.58804	0.139191	25.7778	1.57184e-146	4.99043e-145	1,3-beta-glucan synthase component protein
TGME49_260830	695.685	3.57321	0.103481	34.53	2.84562e-261	2.43836e-259	hypothetical protein
TGME49_220070	40.7753	3.5601	0.400208	8.89563	5.80896e-19	1.6515e-18	hypothetical protein
TGME49_235500	2058.77	3.55889	0.0749854	47.461	0	0	hypothetical protein
TGME49_458100	5.21806	3.54174	1.09066	3.24733	0.00116492	0.00161843	18S ribosomal RNA
TGME49_249290	230.112	3.53841	0.17353	20.3908	2.01736e-92	2.96065e-91	hypothetical protein
TGME49_289030	6.99046	3.52735	0.96008	3.67402	0.000238765	0.000348803	hypothetical protein
TGME49_300990	88.0916	3.52352	0.265744	13.2591	3.99894e-40	2.10486e-39	Toxoplasma gondii family C protein
TGME49_213780	482.417	3.51279	0.120826	29.073	7.87206e-186	3.87237e-184	radical SAM domain-containing protein
TGME49_266950	3253.61	3.49875	0.0612319	57.1393	0	0	protein kinase, putative
TGME49_300790	21.9427	3.49681	0.536158	6.52198	6.93868e-11	1.44636e-10	hypothetical protein
TGME49_302055	4080.02	3.49367	0.381821	9.15003	5.69166e-20	1.68113e-19	ribosomal protein S12
TGME49_458640	16.788	3.47384	0.602661	5.76417	8.20608e-09	1.54596e-08	18S ribosomal RNA
TGME49_300618	11.5248	3.46089	0.7255	4.77036	1.83897e-06	3.08066e-06	ribosomal protein S19
TGME49_307070	33.8003	3.45579	1.0571	3.26912	0.00107882	0.00150273	hypothetical protein
TGME49_269310	420.324	3.44986	0.127552	27.0466	4.18943e-161	1.58979e-159	hypothetical protein
TGME49_217726	55.5671	3.44241	0.331586	10.3816	3.00574e-25	1.04826e-24	hypothetical protein
TGME49_311370	54.2422	3.44187	0.338821	10.1584	3.0409e-24	1.03251e-23	methylmalonate-semialdehyde dehydrogenase [acylating], putative
TGME49_217020	3783.46	3.43288	0.0606801	56.5734	0	0	ATPase, AFG1 family protein
TGME49_271310	62.0773	3.42975	0.316348	10.8417	2.18383e-27	8.17424e-27	hypothetical protein
TGME49_287460	438.737	3.3899	0.127397	26.609	5.34568e-156	1.91891e-154	hypothetical protein
TGME49_330000	36.3236	3.38281	0.411215	8.22639	1.92948e-16	5.01337e-16	cytochrome b
TGME49_266270	67.623	3.3776	0.300688	11.2329	2.81055e-29	1.10768e-28	short-chain-acyl-CoA dehydrogenase
TGME49_302057	168.536	3.37205	0.734662	4.58993	4.43399e-06	7.24512e-06	ribosomal protein S7
TGME49_249280	21.9619	3.36877	0.519404	6.48584	8.82369e-11	1.82781e-10	hypothetical protein
TGME49_249810	2184.38	3.32457	0.0670045	49.6171	0	0	activating signal cointegrator 1 complex subunit 3, putative
TGME49_220650	318.268	3.30371	0.146974	22.4782	6.79022e-112	1.36991e-110	hypothetical protein
TGME49_237130	37.667	3.30051	0.396189	8.33063	8.04136e-17	2.117e-16	cytochrome b, putative
TGME49_461480	28.3513	3.28862	0.464999	7.07231	1.52376e-12	3.40994e-12	28S ribosomal RNA
TGME49_244165	242.64	3.27788	0.160303	20.448	6.25636e-93	9.1987e-92	hypothetical protein
TGME49_210245	176.839	3.25885	0.186033	17.5176	1.05145e-68	1.0083e-67	hypothetical protein
TGME49_248440	907.917	3.25694	0.0901474	36.1291	7.92952e-286	7.6133e-284	hypothetical protein
TGME49_207750	3346.35	3.25099	0.0613358	53.0031	0	0	hypothetical protein
TGME49_460930	5.72929	3.23453	0.978641	3.30512	0.000949353	0.00132843	28S ribosomal RNA
TGME49_215885	5.7663	3.23008	0.983627	3.28384	0.00102402	0.00142889	hypothetical protein
TGME49_293800	9.95463	3.2227	0.744263	4.33005	1.49072e-05	2.36598e-05	transmembrane protein 65, putative
TGME49_300601	119.704	3.21994	0.605061	5.32167	1.02819e-07	1.8392e-07	ribosomal protein S11
TGME49_231400	11.3699	3.20239	0.719269	4.45229	8.49606e-06	1.36723e-05	tubulin/FtsZ family, GTPase domain-containing protein
TGME49_216290	720.719	3.17508	0.107039	29.6628	2.32135e-193	1.20907e-191	hypothetical protein
TGME49_281470	17.9993	3.17098	0.551737	5.74727	9.06965e-09	1.70623e-08	hypothetical protein
TGME49_263740	1088.48	3.16158	0.097062	32.5728	9.97013e-233	6.79077e-231	ABC transporter transmembrane region domain-containing protein
TGME49_216610	172.287	3.15071	0.182804	17.2354	1.43959e-66	1.3232e-65	ribosomal RNA large subunit methyltransferase J protein
TGME49_306688	676.947	3.15022	0.0988315	31.8746	6.00427e-223	3.98733e-221	hypothetical protein
TGME49_299015	351.553	3.11648	0.129757	24.0178	1.81034e-127	4.55099e-126	hypothetical protein
TGME49_329100	213.151	3.10621	0.168637	18.4195	9.1723e-76	1.00129e-74	Toxoplasma gondii family C protein
TGME49_231991	90.8742	3.09225	0.243725	12.6875	6.93939e-37	3.35151e-36	hypothetical protein
TGME49_321900	29.011	3.09174	0.437786	7.06221	1.63879e-12	3.66018e-12	fructose-1,6-bisphosphate aldolase
TGME49_244412	612.593	3.0899	0.104495	29.5699	3.64193e-192	1.86042e-190	hypothetical protein
TGME49_222070	1977.07	3.07498	0.0716009	42.9461	0	0	elongation factor Tu GTP binding domain-containing protein
TGME49_299570	10.0956	3.02867	0.712847	4.24869	2.15024e-05	3.37441e-05	Toxoplasma gondii family B protein
TGME49_246995	93.0422	3.01174	0.251097	11.9944	3.80332e-33	1.66806e-32	hypothetical protein
TGME49_249150	131.773	3.01014	0.208754	14.4196	3.89872e-47	2.4197e-46	PAN domain-containing protein
TGME49_304930	289.523	2.99564	0.142441	21.0308	3.42905e-98	5.55408e-97	hypothetical protein
TGME49_203340	29.6015	2.98846	0.427171	6.99594	2.63494e-12	5.85223e-12	metallo-beta-lactamase domain-containing protein
TGME49_461220	11.034	2.98474	0.6816	4.37902	1.19216e-05	1.90502e-05	28S ribosomal RNA
TGME49_210678	4.92505	2.9821	1.02927	2.8973	0.00376387	0.0050208	OTU family cysteine protease
TGME49_274170	81.0546	2.97672	0.260138	11.4429	2.55335e-30	1.0355e-29	protein kinase (incomplete catalytic triad)
TGME49_458030	12.139	2.97212	0.658676	4.51226	6.41405e-06	1.04059e-05	28S ribosomal RNA
TGME49_241130	678.334	2.96451	0.0985163	30.0916	6.24105e-199	3.47797e-197	hypothetical protein
TGME49_215540	71.4282	2.95814	0.26963	10.9711	5.26274e-28	2.00089e-27	hypothetical protein
TGME49_458520	14.4422	2.9557	0.596137	4.95809	7.11904e-07	1.22214e-06	28S ribosomal RNA
TGME49_461410	3.64194	2.94253	1.2012	2.44967	0.0142988	0.0181414	28S ribosomal RNA
TGME49_459410	17.8694	2.93253	0.542746	5.40314	6.5484e-08	1.18358e-07	18S ribosomal RNA
TGME49_249930	259.547	2.9251	0.319565	9.15335	5.51925e-20	1.63081e-19	hypothetical protein
TGME49_459440	24.8634	2.91866	0.451018	6.47127	9.71796e-11	2.0094e-10	5.8S ribosomal RNA
TGME49_296340	508.141	2.91214	0.1131	25.7484	3.35582e-146	1.06121e-144	hypothetical protein
TGME49_246760	627.435	2.90658	0.108127	26.8813	3.63688e-159	1.35431e-157	hypothetical protein
TGME49_459680	5.9013	2.90008	0.930725	3.11594	0.0018336	0.00251107	28S ribosomal RNA
TGME49_459240	7.99363	2.85571	0.785542	3.63533	0.00027762	0.0004032	28S ribosomal RNA
TGME49_281040	4.56775	2.85156	1.04436	2.73044	0.00632495	0.00828869	hypothetical protein
TGME49_458700	7.95471	2.84954	0.772712	3.68771	0.000226284	0.000330872	28S ribosomal RNA
TGME49_250720	288.442	2.84514	0.137849	20.6395	1.21305e-94	1.86979e-93	hypothetical protein
TGME49_300650	11.1944	2.83071	0.685006	4.13239	3.59009e-05	5.55053e-05	ycf24 family protein, putative
TGME49_222370	963.372	2.82504	0.0935673	30.1926	2.96474e-200	1.68757e-198	SAG-related sequence SRS13
TGME49_302060	10.0273	2.82059	0.697989	4.04102	5.32195e-05	8.13889e-05	elongation factor tu, apicoplast, putative
TGME49_458430	75.76	2.80173	0.260289	10.7639	5.09566e-27	1.88171e-26	28S ribosomal RNA
TGME49_300052	629.019	2.80093	0.105634	26.5154	6.43495e-155	2.26903e-153	hypothetical protein
TGME49_329500	5.45903	2.79148	0.937995	2.97601	0.0029203	0.00393704	hypothetical protein
TGME49_240580	313.224	2.78922	0.136859	20.3802	2.50551e-92	3.6703e-91	hypothetical protein
TGME49_274030	10.9788	2.78637	0.678587	4.10614	4.0233e-05	6.20628e-05	hypothetical protein
TGME49_231990	180.005	2.77567	0.171778	16.1584	9.90204e-59	7.81281e-58	hypothetical protein
TGME49_301690	548.247	2.75962	0.10416	26.4941	1.13283e-154	3.94216e-153	hypothetical protein
TGME49_458910	3.186	2.75859	1.29977	2.12236	0.0338072	0.0412825	28S ribosomal RNA
TGME49_461360	6.40732	2.75667	0.853927	3.22822	0.00124562	0.00172602	28S ribosomal RNA
TGME49_461250	11.7078	2.74913	0.635553	4.32556	1.52143e-05	2.41231e-05	28S ribosomal RNA
TGME49_239090	224.487	2.74441	0.15348	17.8812	1.65305e-71	1.66749e-70	SAG-related sequence SRS23
TGME49_276230	234.289	2.72958	0.1522	17.9342	6.38027e-72	6.49353e-71	Toxoplasma gondii family B protein
TGME49_301355	79.8761	2.72521	0.251897	10.8188	2.80558e-27	1.04622e-26	hypothetical protein
TGME49_300606	339.132	2.72489	0.714569	3.81333	0.000137107	0.000203617	ribosomal protein S5, putative
TGME49_237800	30.3732	2.72177	0.395972	6.87365	6.2581e-12	1.36408e-11	dense granule protein GRA11
TGME49_460130	28.037	2.71853	0.434207	6.26092	3.82702e-10	7.72284e-10	28S ribosomal RNA
TGME49_294410	146.77	2.71817	0.182798	14.8698	5.17882e-50	3.46515e-49	hypothetical protein
TGME49_458530	10.3961	2.70597	0.674041	4.01455	5.95582e-05	9.06108e-05	28S ribosomal RNA
TGME49_460270	4.13429	2.70589	1.10249	2.45435	0.014114	0.0179099	28S ribosomal RNA
TGME49_459360	49.5608	2.70571	0.351699	7.69325	1.43442e-14	3.45971e-14	28S ribosomal RNA
TGME49_460120	4.16435	2.70164	1.09858	2.45922	0.013924	0.0176857	18S ribosomal RNA
TGME49_244700	5036.06	2.7012	0.057118	47.2915	0	0	NAD(+)/NADH kinase domain-containing protein
TGME49_313020	4345.5	2.70102	0.0623313	43.3333	0	0	STAS domain-containing protein
TGME49_457480	7.1396	2.70014	0.84595	3.19185	0.00141366	0.00195309	28S ribosomal RNA
TGME49_460840	19.5494	2.69521	0.492118	5.47675	4.33199e-08	7.89066e-08	28S ribosomal RNA
TGME49_205450	71.4408	2.69138	0.272822	9.86495	5.90662e-23	1.91653e-22	hypothetical protein
TGME49_230130	35.3006	2.69125	0.390317	6.89504	5.385e-12	1.17699e-11	hypothetical protein
TGME49_458260	5.07855	2.68866	0.976144	2.75436	0.00588063	0.00772421	28S ribosomal RNA
TGME49_266640	12223.9	2.68645	0.0570083	47.1239	0	0	Acetyl-coenzyme A synthetase 2, putative
TGME49_459200	14.321	2.67857	0.563326	4.75492	1.9853e-06	3.32091e-06	28S ribosomal RNA
TGME49_458120	14.3129	2.67837	0.564368	4.74579	2.07693e-06	3.47056e-06	28S ribosomal RNA
TGME49_459350	7.14843	2.67464	0.805149	3.32192	0.000894001	0.00125317	28S ribosomal RNA
TGME49_235680	4265.58	2.67411	0.0593811	45.033	0	0	peptidase M16 inactive domain-containing protein
TGME49_302009	18.2782	2.66728	0.544675	4.89701	9.73064e-07	1.65656e-06	ORF B
TGME49_253755	107.141	2.63909	0.223548	11.8055	3.65759e-32	1.5595e-31	hypothetical protein
TGME49_313665	562.544	2.63617	0.101819	25.8907	8.46754e-148	2.743e-146	hypothetical protein
TGME49_461300	24.7741	2.63029	0.430884	6.10441	1.03179e-09	2.03474e-09	18S ribosomal RNA
TGME49_225120	12377.2	2.61985	0.0516468	50.7263	0	0	hypothetical protein
TGME49_459190	8.82039	2.61213	0.732009	3.56843	0.000359123	0.000516859	28S ribosomal RNA
TGME49_255200	76.6179	2.61188	0.248714	10.5015	8.49861e-26	3.02211e-25	Radial spoke head protein 9, putative
TGME49_203570	21.6374	2.60777	0.457851	5.69567	1.22888e-08	2.29343e-08	acyltransferase domain-containing protein
TGME49_286000	483.443	2.59553	0.109865	23.6246	2.15133e-123	5.11759e-122	hypothetical protein
TGME49_297940	4351.6	2.58973	0.0553141	46.8186	0	0	single-strand binding protein
TGME49_459480	7.69097	2.58148	0.767878	3.36184	0.000774242	0.00109142	28S ribosomal RNA
TGME49_459740	12.3206	2.57663	0.657826	3.91689	8.9698e-05	0.000134716	18S ribosomal RNA
TGME49_459460	25.856	2.57406	0.430631	5.97742	2.26703e-09	4.39347e-09	18S ribosomal RNA
TGME49_250940	1296.81	2.57206	0.075009	34.29	1.1056e-257	9.27426e-256	hypothetical protein
TGME49_231996	12.3519	2.56394	0.603609	4.24768	2.15992e-05	3.38826e-05	hypothetical protein
TGME49_457600	9.39677	2.53526	0.707631	3.58274	0.000340005	0.000490319	28S ribosomal RNA
TGME49_302050	2699.53	2.52046	0.505648	4.98462	6.20833e-07	1.06925e-06	elongation factor tu, apicoplast, putative
TGME49_307050	40.8023	2.51715	0.331757	7.58732	3.26583e-14	7.78272e-14	hypothetical protein
TGME49_293680	1661.81	2.51346	0.0694223	36.2054	5.01071e-287	4.86956e-285	hypothetical protein
TGME49_460680	26.7112	2.51271	0.424349	5.92134	3.19323e-09	6.14213e-09	18S ribosomal RNA
TGME49_249920	1178.85	2.49628	0.0751558	33.2148	6.59241e-242	5.00333e-240	diphthine synthase, putative
TGME49_223550	464.653	2.49528	0.110557	22.5701	8.51643e-113	1.75822e-111	hypothetical protein
TGME49_294990	4869.2	2.49285	0.0612209	40.7189	0	0	hypothetical protein
TGME49_461060	11.7387	2.48435	0.626792	3.96359	7.38306e-05	0.000111537	28S ribosomal RNA
TGME49_458510	6.34019	2.48098	0.861373	2.88026	0.00397343	0.00528795	18S ribosomal RNA
TGME49_458740	6.35028	2.48043	0.820618	3.02264	0.00250584	0.00339379	28S ribosomal RNA
TGME49_276810	80.041	2.47929	0.238004	10.417	2.07405e-25	7.29074e-25	hypothetical protein
TGME49_299000	804.726	2.4776	0.0965728	25.6552	3.69724e-145	1.15091e-143	hypothetical protein
TGME49_208430	1083.11	2.47343	0.0805418	30.7098	4.20635e-207	2.53942e-205	serine proteinase inhibitor PI-2, putative
TGME49_244335	69.7592	2.47167	0.260653	9.48262	2.47967e-21	7.6859e-21	hypothetical protein
TGME49_278410	9.90409	2.46896	0.663371	3.72184	0.000197777	0.000290362	Toxoplasma gondii family A protein
TGME49_258870	21196.3	2.46789	0.0456988	54.0033	0	0	hypothetical protein
TGME49_294400	3031.5	2.46732	0.0587077	42.0272	0	0	hypothetical protein
TGME49_274040	37.9925	2.46646	0.348811	7.07105	1.5377e-12	3.44019e-12	hypothetical protein
TGME49_211010	4201.13	2.45818	0.075391	32.6058	3.39847e-233	2.33469e-231	hypothetical protein
TGME49_297480	9.94953	2.45162	0.706539	3.4699	0.00052065	0.000742361	hypothetical protein
TGME49_461210	11.58	2.4505	0.608686	4.02589	5.67599e-05	8.65186e-05	28S ribosomal RNA
TGME49_278070	4.4857	2.4355	1.03685	2.34894	0.0188271	0.0235789	Toxoplasma gondii family A protein
TGME49_314695	1648.21	2.43463	0.0696421	34.9591	9.41974e-268	8.62826e-266	hypothetical protein
TGME49_457490	9.71243	2.43184	0.68039	3.57419	0.000351319	0.000505994	28S ribosomal RNA
TGME49_269300	38.5712	2.43072	0.359047	6.76992	1.28856e-11	2.76631e-11	lipase
TGME49_219240	1615.33	2.4298	0.0714176	34.0225	1.0369e-253	8.3465e-252	Peptidyl-tRNA hydrolase PTH2 domain-containing protein
TGME49_460720	6.14614	2.42057	0.868215	2.78798	0.00530377	0.00699532	28S ribosomal RNA
TGME49_460280	8.80876	2.41585	0.70314	3.4358	0.000590798	0.000839527	28S ribosomal RNA
TGME49_250710	82548.9	2.40964	0.0484698	49.7143	0	0	microneme protein MIC10
TGME49_305790	72.0919	2.40868	0.254855	9.45118	3.35027e-21	1.03162e-20	hypothetical protein
TGME49_262600	307.743	2.40418	0.130195	18.4659	3.88153e-76	4.27828e-75	hypothetical protein
TGME49_244940	62.6564	2.40344	0.273251	8.79574	1.42104e-18	3.979e-18	hypothetical protein
TGME49_218390	247.972	2.39515	0.142287	16.8332	1.39334e-63	1.21085e-62	hypothetical protein
TGME49_305230	562.02	2.39478	0.106493	22.4878	5.46856e-112	1.10607e-110	hypothetical protein
TGME49_278080	64.1939	2.39342	0.265909	9.00088	2.23919e-19	6.46526e-19	Toxoplasma gondii family A protein
TGME49_458150	4.29179	2.39312	1.00409	2.38338	0.0171544	0.0215927	28S ribosomal RNA
TGME49_460470	23.3558	2.39098	0.435079	5.4955	3.8961e-08	7.11296e-08	18S ribosomal RNA
TGME49_280070	6.90112	2.37762	0.793434	2.99662	0.00272993	0.00368914	hypothetical protein
TGME49_211630	13822.9	2.37523	0.0486321	48.8407	0	0	hypothetical protein
TGME49_285790	20.4454	2.37128	0.464277	5.10747	3.26494e-07	5.70952e-07	hypothetical protein
TGME49_265030	475.126	2.37102	0.115833	20.4693	4.04764e-93	5.99547e-92	hypothetical protein
TGME49_457330	7.66856	2.35901	0.762633	3.09324	0.00197985	0.00270485	18S ribosomal RNA
TGME49_329400	56.6513	2.35567	0.27934	8.43298	3.36967e-17	9.02619e-17	Toxoplasma gondii family C protein
TGME49_223668	500.574	2.34775	0.108172	21.7038	1.88778e-104	3.40356e-103	LYAR-type C2HC zinc finger protein
TGME49_276820	12.6448	2.34675	0.579357	4.05061	5.10853e-05	7.82129e-05	hypothetical protein
TGME49_264260	77.9452	2.34127	0.236479	9.90052	4.14108e-23	1.35413e-22	hypothetical protein
TGME49_460830	8.36847	2.34105	0.713036	3.28322	0.0010263	0.00143182	28S ribosomal RNA
TGME49_204045	41.8861	2.33568	0.322114	7.25107	4.13483e-13	9.46852e-13	hypothetical protein
TGME49_313890	85.9281	2.33312	0.22309	10.4582	1.34353e-25	4.73954e-25	hypothetical protein
TGME49_268820	16.8117	2.33127	0.526722	4.42599	9.59989e-06	1.54299e-05	hypothetical protein
TGME49_460560	7.40405	2.32117	0.762719	3.04329	0.00234008	0.00317901	18S ribosomal RNA
TGME49_246640	7.43371	2.31864	0.755304	3.06981	0.00214198	0.00291836	hypothetical protein
TGME49_271580	10.7691	2.31755	0.637271	3.63668	0.000276172	0.000401169	Toxoplasma gondii family D protein
TGME49_276980	330.214	2.30431	0.135741	16.9757	1.24244e-64	1.09889e-63	hypothetical protein
TGME49_275310	1701.09	2.30052	0.0675496	34.0568	3.22175e-254	2.61981e-252	hypothetical protein
TGME49_267980	613.119	2.29601	0.0990817	23.1729	8.54734e-119	1.9187e-117	hypothetical protein
TGME49_223470	20.4091	2.29409	0.453176	5.06225	4.14335e-07	7.20295e-07	hypothetical protein
TGME49_220640	3616.82	2.29287	0.0669596	34.2426	5.62446e-257	4.66889e-255	hypothetical protein
TGME49_280810	407.31	2.28848	0.119968	19.0757	4.01954e-81	4.79517e-80	hypothetical protein
TGME49_458380	12.031	2.28779	0.63534	3.60089	0.000317135	0.000458666	18S ribosomal RNA
TGME49_459400	8.90928	2.28629	0.683047	3.34719	0.000816352	0.00114857	28S ribosomal RNA
TGME49_254890	255.505	2.28227	0.141767	16.0987	2.60455e-58	2.03887e-57	hypothetical protein
TGME49_242750	9.65162	2.27709	0.663413	3.43238	0.000598301	0.000849886	hypothetical protein
TGME49_459060	21.6999	2.2708	0.435723	5.21157	1.87252e-07	3.30428e-07	28S ribosomal RNA
TGME49_214780	928.616	2.26723	0.0805168	28.1584	1.8891e-174	8.00756e-173	hydrolase, NUDIX family protein
TGME49_458200	15.22	2.26212	0.520158	4.3489	1.3682e-05	2.17977e-05	28S ribosomal RNA
TGME49_295720	207.88	2.25904	0.147741	15.2905	8.84956e-53	6.22987e-52	sulfite oxidase, putative
TGME49_273300	259.908	2.25175	0.134088	16.7931	2.74019e-63	2.36071e-62	hypothetical protein
TGME49_216335	1943.29	2.24427	0.0907821	24.7215	6.28032e-135	1.80028e-133	hypothetical protein
TGME49_311380	202.442	2.24251	0.156047	14.3707	7.90205e-47	4.86266e-46	hypothetical protein
TGME49_225680	695.939	2.24085	0.0935455	23.9546	8.27142e-127	2.05984e-125	hypothetical protein
TGME49_243370	6.28616	2.23188	0.810845	2.75254	0.00591354	0.00776359	hypothetical protein
TGME49_305000	47.2877	2.22998	0.306119	7.28469	3.22414e-13	7.40865e-13	hypothetical protein
TGME49_212420	50.7873	2.22573	0.314086	7.08637	1.37678e-12	3.08709e-12	hypothetical protein
TGME49_314680	338.403	2.21952	0.125386	17.7015	4.08291e-70	4.03681e-69	hypothetical protein
TGME49_279540	237.339	2.21704	0.145537	15.2335	2.11917e-52	1.48268e-51	hypothetical protein
TGME49_259900	7.80756	2.2163	0.743648	2.98031	0.00287954	0.00388472	hypothetical protein
TGME49_219828	33.4756	2.21217	0.365904	6.04577	1.48701e-09	2.91155e-09	HMG (high mobility group) box domain-containing protein
TGME49_215040	3588.84	2.21086	0.0560664	39.4329	0	0	HEAT repeat-containing protein
TGME49_459700	11.675	2.2072	0.60642	3.63973	0.000272926	0.000396671	18S ribosomal RNA
TGME49_225370	7.818	2.20219	0.741824	2.96861	0.00299153	0.00403034	hypothetical protein
TGME49_234950	1546.35	2.20127	0.0730877	30.1182	2.8022e-199	1.57259e-197	protein kinase (incomplete catalytic triad)
TGME49_283765	70.2981	2.20021	0.245433	8.96458	3.11464e-19	8.95404e-19	B9 domain-containing protein
TGME49_457320	27.6876	2.19537	0.392633	5.59141	2.25237e-08	4.15296e-08	28S ribosomal RNA
TGME49_266600	21.4426	2.1846	0.449048	4.86496	1.14481e-06	1.94188e-06	Kazal-type serine protease inhibitor domain-containing protein
TGME49_225540	5316.24	2.17731	0.0513784	42.378	0	0	hypothetical protein
TGME49_297495	627.81	2.17562	0.104852	20.7495	1.23927e-95	1.93643e-94	hypothetical protein
TGME49_318750	1279.65	2.16159	0.0710659	30.4166	3.31019e-203	1.92547e-201	deoxyribose-phosphate aldolase
TGME49_458660	16.5864	2.15923	0.49678	4.34644	1.38363e-05	2.20259e-05	28S ribosomal RNA
TGME49_235860	56.4081	2.15533	0.274653	7.84748	4.24492e-15	1.04504e-14	subtilisin SUB11
TGME49_305100	12.7244	2.1463	0.559806	3.83401	0.000126069	0.000187644	hypothetical protein
TGME49_290890	3137.76	2.14612	0.0582933	36.8158	1.03026e-296	1.03926e-294	carbonyl reductase 1, putative
TGME49_238880	1197.47	2.14078	0.0832371	25.719	7.16316e-146	2.25625e-144	hypothetical protein
TGME49_232060	535.466	2.13988	0.099368	21.5349	7.32899e-103	1.278e-101	hypothetical protein
TGME49_301390	2587.84	2.13777	0.0651535	32.8112	4.07383e-236	2.8986e-234	ribosome biogenesis protein BOP1, putative
TGME49_241300	2015.25	2.13761	0.0744651	28.7062	3.19581e-181	1.44701e-179	hypothetical protein
TGME49_460030	8.06573	2.12921	0.769902	2.76556	0.00568258	0.00747515	28S ribosomal RNA
TGME49_458560	8.82929	2.12623	0.679682	3.12827	0.00175838	0.00241137	28S ribosomal RNA
TGME49_264240	6.63647	2.11995	0.786549	2.69525	0.00703352	0.00918102	hypothetical protein
TGME49_458830	5.1503	2.11883	0.879215	2.40991	0.0159564	0.0201548	28S ribosomal RNA
TGME49_307650	1704.55	2.11824	0.0644853	32.8484	1.2004e-236	8.69634e-235	uracil-DNA glycosylase
TGME49_256965	70.5867	2.11243	0.246052	8.58531	9.05902e-18	2.47231e-17	hypothetical protein
TGME49_457800	15.9786	2.10203	0.509426	4.12626	3.68708e-05	5.69315e-05	28S ribosomal RNA
TGME49_224830	436.888	2.09009	0.105076	19.8912	4.85246e-88	6.61013e-87	hypothetical protein
TGME49_261700	95.2473	2.08668	0.22982	9.07965	1.08928e-19	3.18588e-19	hypothetical protein
TGME49_278680	7.91004	2.08303	0.717615	2.90271	0.00369946	0.00493925	hypothetical protein
TGME49_262940	156.51	2.08288	0.180199	11.5587	6.66781e-31	2.74745e-30	aspartyl proteinase (eimepsin), putative
TGME49_461080	9.403	2.08196	0.663578	3.13748	0.00170408	0.00234054	28S ribosomal RNA
TGME49_291850	43.3828	2.08142	0.312304	6.66472	2.65162e-11	5.62888e-11	ribosomal protein RPS30
TGME49_458190	7.88491	2.07427	0.709974	2.92161	0.00348227	0.00465998	18S ribosomal RNA
TGME49_319630	23.6875	2.07282	0.438138	4.73098	2.23436e-06	3.7258e-06	hypothetical protein
TGME49_460580	7.20907	2.07117	0.761623	2.71941	0.00653975	0.00855611	28S ribosomal RNA
TGME49_223855	1583.82	2.06684	0.0704385	29.3425	2.97726e-189	1.49219e-187	RNA recognition motif-containing protein
TGME49_458320	6.43786	2.06649	0.777708	2.65716	0.00788025	0.0102293	18S ribosomal RNA
TGME49_244450	344.263	2.06616	0.121919	16.9469	2.02756e-64	1.78537e-63	protein phosphatase 2C domain-containing protein
TGME49_459830	6.4229	2.06575	0.790205	2.6142	0.00894378	0.0115403	28S ribosomal RNA
TGME49_255360	228.267	2.06371	0.146122	14.1232	2.73385e-45	1.62825e-44	hypothetical protein
TGME49_458210	6.4633	2.0586	0.781292	2.63486	0.00841717	0.0108855	18S ribosomal RNA
TGME49_256060	1772.4	2.05016	0.0677767	30.2487	5.43146e-201	3.13647e-199	nucleosome assembly protein (nap) protein
TGME49_274090	143.4	2.04799	0.170551	12.0081	3.22239e-33	1.4164e-32	hypothetical protein
TGME49_320150	117.494	2.04665	0.207173	9.87891	5.13906e-23	1.67498e-22	elongation factor Tu GTP binding domain-containing protein
TGME49_461010	13.3644	2.04644	0.572059	3.57733	0.000347125	0.000500043	18S ribosomal RNA
TGME49_301480	193.163	2.03828	0.159194	12.8038	1.5615e-37	7.66233e-37	hypothetical protein
TGME49_459560	32.3123	2.03666	0.361842	5.62857	1.81711e-08	3.36287e-08	28S ribosomal RNA
TGME49_272440	113.952	2.02904	0.190132	10.6718	1.37984e-26	5.01869e-26	RNA recognition motif-containing protein
TGME49_458970	11.1812	2.02895	0.60932	3.32986	0.000868912	0.00121951	28S ribosomal RNA
TGME49_261690	586.999	2.02525	0.106986	18.9301	6.44853e-80	7.56824e-79	hypothetical protein
TGME49_291910	10.4453	2.02434	0.633523	3.19537	0.0013965	0.00193039	hypothetical protein
TGME49_235650	71.0629	2.01726	0.245503	8.21684	2.0894e-16	5.41652e-16	carrier superfamily protein
TGME49_457740	10.4613	2.01706	0.620998	3.24809	0.00116181	0.00161522	28S ribosomal RNA
TGME49_309780	897.88	2.01075	0.0824273	24.3942	1.96961e-131	5.21456e-130	hypothetical protein
TGME49_257568	815.71	2.00564	0.0816768	24.5558	3.75209e-133	1.03821e-131	hypothetical protein
TGME49_313277	348.367	2.00426	0.126302	15.8687	1.04342e-56	7.87408e-56	hypothetical protein
TGME49_461280	19.2166	1.99995	0.483471	4.13664	3.52424e-05	5.45228e-05	28S ribosomal RNA
TGME49_459670	5.49353	1.9969	0.848116	2.35451	0.0185471	0.0232466	28S ribosomal RNA
TGME49_257000	109.807	1.98687	0.193863	10.2489	1.19747e-24	4.10614e-24	hypothetical protein
TGME49_458540	20.9253	1.98355	0.498126	3.98203	6.83296e-05	0.000103442	28S ribosomal RNA
TGME49_270210	283.967	1.97837	0.133767	14.7897	1.70812e-49	1.12775e-48	kinesin motor domain-containing protein
TGME49_268620	582.874	1.97618	0.0975557	20.257	3.0848e-91	4.46148e-90	blood stage antigen 41-3 precursor, putative
TGME49_238440	85.3298	1.97593	0.234659	8.4204	3.75193e-17	1.00198e-16	SAG-related sequence SRS22A
TGME49_205500	3272.94	1.97362	0.0662209	29.8036	3.50911e-195	1.87679e-193	hypothetical protein
TGME49_226670	659.298	1.97323	0.0896144	22.0191	1.88858e-107	3.55794e-106	hypothetical protein
TGME49_311485	6.78606	1.9673	0.778548	2.52689	0.0115079	0.0147059	hypothetical protein
TGME49_290970	450.56	1.96471	0.116493	16.8654	8.08071e-64	7.05314e-63	8-amino-7-oxononanoate synthase
TGME49_243360	6.76792	1.96095	0.77298	2.53687	0.0111849	0.0143208	hypothetical protein
TGME49_202440	561.564	1.96086	0.0957496	20.4791	3.30708e-93	4.926e-92	hypothetical protein
TGME49_260205	172.039	1.96032	0.160502	12.2137	2.62566e-34	1.19702e-33	hypothetical protein
TGME49_260190	304.89	1.96006	0.126738	15.4654	5.94252e-54	4.25863e-53	microneme protein MIC13
TGME49_210330	8.76928	1.95881	0.668081	2.93199	0.00336801	0.0045139	SAG-related sequence SRS37B
TGME49_279450	682.765	1.95675	0.087212	22.4367	1.72465e-111	3.4619e-110	adenylosuccinate synthetase, putative
TGME49_272680	1569.35	1.94002	0.0667983	29.0429	1.89158e-185	9.24783e-184	hypothetical protein
TGME49_248370	846.097	1.93815	0.0831009	23.3228	2.60285e-120	5.97755e-119	prefoldin subunit 6, putative
TGME49_268610	1860.06	1.93737	0.0676726	28.6285	2.96632e-180	1.32059e-178	hypothetical protein
TGME49_287450	137.49	1.93694	0.171299	11.3074	1.20635e-29	4.80909e-29	hypothetical protein
TGME49_232955	1037.4	1.93596	0.0979008	19.7747	4.916e-87	6.58414e-86	hypothetical protein
TGME49_229910	111.478	1.93552	0.214812	9.01029	2.0552e-19	5.94263e-19	EF hand domain-containing protein
TGME49_216770	4077.67	1.9344	0.0555975	34.7929	3.11481e-265	2.75799e-263	hypothetical protein
TGME49_250930	454.978	1.93105	0.105901	18.2344	2.75246e-74	2.94026e-73	hypothetical protein
TGME49_230230	594.683	1.92801	0.0915877	21.051	2.24054e-98	3.63644e-97	hypothetical protein
TGME49_214500	1119.25	1.92794	0.0792746	24.3198	1.21055e-130	3.18379e-129	ankyrin repeat-containing protein
TGME49_244408	78.0084	1.92597	0.240624	8.0041	1.20346e-15	3.03205e-15	hypothetical protein
TGME49_280380	27695.4	1.92428	0.0507809	37.8937	0	0	poly(ADP-ribose) glycohydrolase
TGME49_318675	71.5481	1.92098	0.242072	7.93559	2.09505e-15	5.21406e-15	3'5'-cyclic nucleotide phosphodiesterase domain-containing protein
TGME49_311870	4381.7	1.92085	0.0576762	33.3041	3.36701e-243	2.60502e-241	WD domain, G-beta repeat-containing protein
TGME49_244715	31.1792	1.91922	0.377734	5.08088	3.75688e-07	6.55541e-07	hypothetical protein
TGME49_260400	1631.29	1.9153	0.0786922	24.3392	7.55012e-131	1.99228e-129	hypothetical protein
TGME49_301218	83.5003	1.91103	0.226288	8.44514	3.03686e-17	8.1539e-17	hypothetical protein
TGME49_297920	50.5745	1.91011	0.282146	6.76992	1.28853e-11	2.76631e-11	hypothetical protein
TGME49_282230	17.7269	1.90495	0.47954	3.97245	7.11383e-05	0.000107551	sulfate adenylyltransferase/adenylylsulfate kinase
TGME49_304920	45.797	1.90429	0.297621	6.39838	1.57038e-10	3.21045e-10	hypothetical protein
TGME49_243635	2084.51	1.90306	0.0659955	28.8363	7.53355e-183	3.51081e-181	hypothetical protein
TGME49_287515	323.94	1.90144	0.119004	15.978	1.81875e-57	1.39765e-56	hypothetical protein
TGME49_238140	2253.82	1.89612	0.0605973	31.2905	6.28817e-215	4.10741e-213	hypothetical protein
TGME49_278370	189.509	1.89491	0.151894	12.4753	1.01863e-35	4.80325e-35	Toxoplasma gondii family A protein
TGME49_235580	9.10674	1.89472	0.653748	2.89824	0.00375266	0.00500669	hypothetical protein
TGME49_276940	5200.94	1.89277	0.0725908	26.0746	7.08775e-150	2.37321e-148	ribosome associated membrane protein RAMP4, putative
TGME49_306510	213.814	1.89046	0.141999	13.3132	1.93953e-40	1.0311e-39	hypothetical protein
TGME49_458710	7.09924	1.88377	0.729288	2.58303	0.00979365	0.0125921	28S ribosomal RNA
TGME49_458370	8.39746	1.8836	0.68085	2.76654	0.00566542	0.00745382	18S ribosomal RNA
TGME49_242000	5046.99	1.88325	0.0509799	36.9411	1.01049e-298	1.03238e-296	DUF51 family protein
TGME49_460200	15.4587	1.88264	0.532471	3.53567	0.000406736	0.000583699	28S ribosomal RNA
TGME49_215390	302.396	1.87561	0.123344	15.2063	3.2143e-52	2.24297e-51	TIM10 family protein, putative
TGME49_216910	1722.47	1.87476	0.0645968	29.0225	3.42122e-185	1.64239e-183	hypothetical protein
TGME49_213340	16.8635	1.87121	0.496768	3.76677	0.000165373	0.000244365	GMC oxidoreductase
TGME49_229300	56.5062	1.86907	0.269043	6.94711	3.72858e-12	8.20802e-12	hypothetical protein
TGME49_227580	2405.53	1.86821	0.0626765	29.8072	3.1557e-195	1.69917e-193	transmembrane amino acid transporter protein
TGME49_460020	11.5208	1.86707	0.646887	2.88623	0.00389882	0.005193	28S ribosomal RNA
TGME49_294190	948.558	1.86451	0.0759808	24.5392	5.64629e-133	1.55156e-131	enoyl-CoA hydratase/isomerase family protein
TGME49_459880	176.407	1.86371	0.163535	11.3964	4.35829e-30	1.75943e-29	18S ribosomal RNA
TGME49_309990	2117.19	1.86241	0.0610337	30.5145	1.67536e-204	9.88957e-203	hypothetical protein
TGME49_223672	1103.67	1.85734	0.0731461	25.3922	3.0766e-142	9.2869e-141	3'(2'),5'-bisphosphate nucleotidase
TGME49_460110	5.1337	1.85448	0.874279	2.12115	0.0339092	0.0413944	28S ribosomal RNA
TGME49_272240	132.559	1.85369	0.174965	10.5946	3.15524e-26	1.14032e-25	Toxoplasma gondii family D protein
TGME49_460430	9.41727	1.85212	0.700018	2.64582	0.00814928	0.0105545	28S ribosomal RNA
TGME49_226520	1633.92	1.85151	0.0663706	27.8965	2.94352e-171	1.20912e-169	hypothetical protein
TGME49_213680	660.889	1.85034	0.0981489	18.8524	2.80763e-79	3.25204e-78	MmgE/PrpD family protein
TGME49_221830	96.037	1.85033	0.209691	8.82409	1.10354e-18	3.10416e-18	subtilisin SUB12
TGME49_248740	5929.32	1.84379	0.0755721	24.3978	1.80465e-131	4.79376e-130	hypothetical protein
TGME49_459040	5.63741	1.84257	0.861604	2.13854	0.0324731	0.0397448	28S ribosomal RNA
TGME49_273705	17.0867	1.84107	0.474803	3.87754	0.000105517	0.000157731	hypothetical protein
TGME49_459140	8.15575	1.83765	0.683361	2.68913	0.0071638	0.00934496	28S ribosomal RNA
TGME49_207600	488.909	1.83651	0.0983581	18.6717	8.41175e-78	9.52176e-77	tubulin/FtsZ family, GTPase domain-containing protein
TGME49_251660	357.891	1.83569	0.117281	15.652	3.21734e-55	2.35005e-54	hypothetical protein
TGME49_311410	722.942	1.83434	0.0896071	20.471	3.90901e-93	5.81174e-92	M phase phosphoprotein MPP10, putative
TGME49_457970	51.3361	1.83173	0.2968	6.17159	6.76045e-10	1.34719e-09	18S ribosomal RNA
TGME49_329000	21.5096	1.83052	0.436021	4.19824	2.68995e-05	4.18922e-05	hypothetical protein
TGME49_229240	37.8732	1.82923	0.330847	5.52894	3.22173e-08	5.89393e-08	hypothetical protein
TGME49_301280	350.826	1.82259	0.11803	15.4418	8.57217e-54	6.1321e-53	hypothetical protein
TGME49_288265	8.70417	1.81788	0.658403	2.76105	0.00576162	0.00757288	hypothetical protein
TGME49_286220	324.416	1.81685	0.1212	14.9905	8.4658e-51	5.7514e-50	GDP-L-fucose synthetase
TGME49_212920	843.347	1.81257	0.0799388	22.6745	8.00755e-114	1.67927e-112	hypothetical protein
TGME49_312435	78.604	1.81166	0.238076	7.60962	2.74912e-14	6.56706e-14	hypothetical protein
TGME49_294980	3017.67	1.81057	0.0832067	21.7599	5.56605e-105	1.01501e-103	hypothetical protein
TGME49_301340	2153.77	1.80887	0.0737426	24.5295	7.16386e-133	1.96181e-131	DnaJ domain-containing protein
TGME49_258500	436.483	1.80611	0.106196	17.0072	7.25735e-65	6.48361e-64	hypothetical protein
TGME49_259570	471.618	1.79605	0.112677	15.9399	3.34961e-57	2.55681e-56	CMP/dCMP deaminase, zinc-binding, putative
TGME49_461440	14.0653	1.79482	0.559697	3.20677	0.00134236	0.00185781	18S ribosomal RNA
TGME49_305460	3640.26	1.79216	0.0542763	33.0191	4.32057e-239	3.15877e-237	methionine aminopeptidase 2, putative
TGME49_216490	731.208	1.78716	0.0910803	19.6218	1.00773e-85	1.31005e-84	hypothetical protein
TGME49_220610	658.833	1.78699	0.088491	20.194	1.10532e-90	1.58138e-89	protein phosphatase 2C domain-containing protein
TGME49_251550	912.681	1.78625	0.0872623	20.4699	3.99481e-93	5.92823e-92	acyl-coa-binding protein
TGME49_288580	302.006	1.78622	0.123182	14.5007	1.19964e-47	7.55723e-47	RNA methylase, putative
TGME49_271320	111.545	1.7841	0.190937	9.34395	9.28041e-21	2.80454e-20	hypothetical protein
TGME49_461270	30.3796	1.78396	0.3953	4.51291	6.39444e-06	1.03762e-05	28S ribosomal RNA
TGME49_289670	528.126	1.77844	0.0961427	18.4979	2.14553e-76	2.37468e-75	DNA repair metallo-beta-lactamase
TGME49_203688	10.3052	1.77698	0.614711	2.89076	0.00384311	0.00512222	hypothetical protein
TGME49_309120	35602.9	1.77584	0.073166	24.2714	3.93129e-130	1.02047e-128	ribosomal protein RPL4
TGME49_286060	67.8292	1.77575	0.237968	7.46214	8.51281e-14	1.99819e-13	tricarboxylate carrier protein
TGME49_312860	2974.31	1.77176	0.0592348	29.9108	1.42298e-196	7.82051e-195	hypothetical protein
TGME49_275370	291.238	1.7697	0.128089	13.8161	2.03707e-43	1.16036e-42	SAG-related sequence SRS47C
TGME49_204070	3312.31	1.7696	0.0591416	29.9214	1.03629e-196	5.73488e-195	YT521-B family protein
TGME49_223150	410.768	1.7693	0.11175	15.8327	1.85209e-56	1.3937e-55	START domain-containing protein
TGME49_457820	42.5786	1.76807	0.298575	5.9217	3.18632e-09	6.13032e-09	18S ribosomal RNA
TGME49_460920	17.0337	1.76424	0.481504	3.66402	0.00024829	0.000361921	18S ribosomal RNA
TGME49_313418	280.544	1.75896	0.134231	13.104	3.12273e-39	1.60238e-38	hypothetical protein
TGME49_220080	25.2286	1.75807	0.435982	4.03244	5.52003e-05	8.42704e-05	Toxoplasma gondii family C protein
TGME49_273915	102.85	1.75521	0.205677	8.53382	1.41591e-17	3.83657e-17	hypothetical protein
TGME49_250910	225.226	1.75269	0.135666	12.9192	3.50921e-38	1.75219e-37	hypothetical protein
TGME49_215895	2035.91	1.75255	0.0623097	28.1264	4.65879e-174	1.954e-172	AP2 domain-containing protein
TGME49_203200	31.892	1.75093	0.356429	4.91242	8.99582e-07	1.53375e-06	hypothetical protein
TGME49_237810	5.42227	1.74974	0.840086	2.08281	0.0372686	0.0453564	hypothetical protein
TGME49_201690	412.2	1.74558	0.1095	15.9413	3.27544e-57	2.50259e-56	BT1 family protein
TGME49_253430	14152.2	1.74515	0.0479875	36.3668	1.42661e-289	1.40353e-287	asparagine synthetase, putative
TGME49_287470	978.626	1.74418	0.0787371	22.1519	9.99241e-109	1.92342e-107	hypothetical protein
TGME49_458850	9.54114	1.74308	0.663327	2.62779	0.00859418	0.0111072	18S ribosomal RNA
TGME49_222840	6825.05	1.74242	0.0604985	28.8011	2.0786e-182	9.63045e-181	Ser/Thr phosphatase family protein
TGME49_301360	22.8334	1.74006	0.403665	4.31066	1.6277e-05	2.57568e-05	hypothetical protein
TGME49_297647	492.584	1.73686	0.0973885	17.8343	3.82758e-71	3.85613e-70	hypothetical protein
TGME49_313840	96.7857	1.72737	0.216163	7.99104	1.338e-15	3.36252e-15	hypothetical protein
TGME49_250100	3599.3	1.72647	0.0603964	28.5857	1.01245e-179	4.48232e-178	hypothetical protein
TGME49_310400	1043.07	1.72518	0.0839475	20.5507	7.58815e-94	1.15401e-92	glycosyl transferase family 8 protein
TGME49_233315	25.5295	1.72234	0.390351	4.41228	1.02286e-05	1.63975e-05	hypothetical protein
TGME49_246090	2253.49	1.72143	0.0626765	27.4652	4.5703e-166	1.79412e-164	hypothetical protein
TGME49_293200	344.117	1.71844	0.116529	14.7469	3.22074e-49	2.10033e-48	hypothetical protein
TGME49_268640	924.247	1.71633	0.0804268	21.3403	4.7954e-101	8.13076e-100	BING4CT (NUC141) domain-containing protein
TGME49_213740	1190.09	1.71529	0.0710258	24.1503	7.4191e-129	1.90106e-127	hypothetical protein
TGME49_222940	169.376	1.70896	0.162	10.5491	5.12815e-26	1.83751e-25	hypothetical protein
TGME49_311000	716.974	1.70803	0.0875777	19.503	1.03578e-84	1.32917e-83	hypothetical protein
TGME49_205540	2026.12	1.70528	0.0668411	25.5124	1.43672e-143	4.40356e-142	DEAD/DEAH box helicase domain-containing protein
TGME49_318550	540.265	1.70527	0.0992019	17.1899	3.1587e-66	2.88336e-65	hypothetical protein
TGME49_288685	1123.81	1.70355	0.0788551	21.6036	1.66213e-103	2.94344e-102	Fe-S protein assembly co-chaperone HscB protein
TGME49_306620	878.705	1.70172	0.081124	20.9768	1.06792e-97	1.71232e-96	AP2 domain transcription factor AP2IX-9
TGME49_310160	114.701	1.70157	0.185353	9.18016	4.30466e-20	1.27524e-19	argonaute AGO
TGME49_275690	6099.21	1.70074	0.0576824	29.4845	4.54665e-191	2.29318e-189	ClpB, putative
TGME49_249910	1034.94	1.69883	0.0812536	20.9078	4.54796e-97	7.23407e-96	mitochondria-associated granulocyte macrophage CSF signaling molecule, putative
TGME49_293460	460.418	1.69832	0.0998943	17.0012	8.04846e-65	7.16628e-64	ATP-dependent DNA ligase domain-containing protein
TGME49_457550	25.6006	1.69791	0.419997	4.04267	5.28469e-05	8.0848e-05	28S ribosomal RNA
TGME49_205390	1171.09	1.69576	0.0832475	20.3701	3.08343e-92	4.50033e-91	hypothetical protein
TGME49_309860	254.737	1.69243	0.140857	12.0152	2.95532e-33	1.30187e-32	hypothetical protein
TGME49_268920	1768.5	1.68895	0.0703213	24.0176	1.82283e-127	4.56797e-126	inositol polyphosphate kinase
TGME49_321170	857.54	1.68539	0.082955	20.3169	9.112e-92	1.32506e-90	Toxoplasma gondii family C protein
TGME49_278060	890.374	1.6848	0.0778037	21.6545	5.51302e-104	9.87264e-103	Mre11 DNA-binding domain-containing protein
TGME49_250330	2175.53	1.68306	0.0618562	27.2092	5.05585e-163	1.94638e-161	hypothetical protein
TGME49_226540	2431.35	1.67969	0.0622122	26.9994	1.50187e-160	5.67222e-159	protein kinase
TGME49_228680	9.95938	1.67886	0.640786	2.62	0.00879295	0.0113549	mitochondrial carrier superfamily protein
TGME49_219150	1225.55	1.67774	0.0770931	21.7625	5.26117e-105	9.61611e-104	zinc finger, zz type domain-containing protein
TGME49_239020	2350.58	1.6771	0.0577653	29.033	2.52447e-185	1.22668e-183	ABC transporter transmembrane region domain-containing protein
TGME49_230180	15148.5	1.67371	0.0529725	31.5959	4.20532e-219	2.7696e-217	hypothetical protein
TGME49_309410	2118.82	1.67188	0.0600533	27.8399	1.42914e-170	5.84041e-169	AP2 domain transcription factor AP2XI-1
TGME49_242250	8.64578	1.66951	0.646888	2.58084	0.00985616	0.0126622	rhoptry kinase family protein ROP19B
TGME49_320240	6.32145	1.66516	0.775198	2.14805	0.0317101	0.0388587	SAG-related sequence SRS15B
TGME49_239630	862.678	1.66478	0.0792985	20.9938	7.47363e-98	1.20318e-96	cytidine and deoxycytidylate deaminase zinc-binding region domain-containing protein
TGME49_300613	40.3639	1.66303	0.779041	2.13471	0.0327847	0.0401138	ribosomal protein L16, putative
TGME49_251870	31.0718	1.65763	0.364408	4.54883	5.39448e-06	8.78754e-06	histone H2Bb
TGME49_272410	909.003	1.65698	0.0821453	20.1713	1.74887e-90	2.47985e-89	phosphogluconate dehydrogenase (decarboxylating), NAD binding domain-containing protein
TGME49_270950	35.4872	1.65057	0.335251	4.9234	8.50535e-07	1.45199e-06	hypothetical protein
TGME49_309790	497.829	1.64859	0.112174	14.6967	6.76691e-49	4.37707e-48	hypothetical protein
TGME49_279550	474.754	1.6467	0.10337	15.9301	3.91629e-57	2.98365e-56	hypothetical protein
TGME49_204510	1392.99	1.64197	0.075687	21.6942	2.32691e-104	4.18581e-103	WD domain, G-beta repeat-containing protein
TGME49_282150	582.206	1.64116	0.0912812	17.9791	2.83959e-72	2.90484e-71	hypothetical protein
TGME49_221700	1097.17	1.63988	0.078162	20.9805	9.88668e-98	1.58845e-96	hypothetical protein
TGME49_207950	1525.08	1.63985	0.0701997	23.3598	1.09575e-120	2.53103e-119	hypothetical protein
TGME49_234340	91.4999	1.63855	0.212219	7.72107	1.15362e-14	2.79258e-14	hypothetical protein
TGME49_306730	95.8116	1.63595	0.20113	8.13376	4.16176e-16	1.06777e-15	hypothetical protein
TGME49_275320	2569.89	1.63479	0.0614105	26.6206	3.91788e-156	1.41274e-154	penicillin amidase
TGME49_214270	4116.78	1.63378	0.0556922	29.3358	3.6228e-189	1.80438e-187	translation initiation factor IF-2, putative
TGME49_263750	1564.87	1.63339	0.0752362	21.7101	1.6462e-104	2.97473e-103	hypothetical protein
TGME49_318330	623.011	1.63275	0.0953643	17.1212	1.03109e-65	9.35853e-65	histone lysine acetyltransferase MYST-A
TGME49_247570	166.893	1.63206	0.159613	10.2251	1.53057e-24	5.2393e-24	hypothetical protein
TGME49_458020	8.41371	1.63121	0.709671	2.29854	0.0215311	0.0268138	28S ribosomal RNA
TGME49_214530	1408.57	1.63067	0.0698335	23.3509	1.35085e-120	3.11126e-119	DnaJ domain-containing protein
TGME49_256040	125.299	1.62597	0.184048	8.83448	1.00569e-18	2.83392e-18	PA14 domain-containing protein
TGME49_239910	5938.83	1.62579	0.0526644	30.8708	2.948e-209	1.83536e-207	cyclin-dependent kinase
TGME49_232650	902.898	1.6225	0.079152	20.4985	2.22101e-93	3.32692e-92	hypothetical protein
TGME49_234550	24491	1.62234	0.065484	24.7746	1.68442e-135	4.91691e-134	ribosomal protein RPL29
TGME49_268178	1113.34	1.61992	0.0904304	17.9135	9.25394e-72	9.39422e-71	hypothetical protein
TGME49_266760	1533.75	1.61767	0.0656171	24.6532	3.40077e-134	9.6102e-133	isocitrate dehydrogenase
TGME49_293810	1271.04	1.6162	0.0743101	21.7494	7.00557e-105	1.2746e-103	carboxyvinyl-carboxyphosphonate phosphorylmutase
TGME49_263335	54.8197	1.61564	0.279141	5.78792	7.12612e-09	1.34729e-08	hypothetical protein
TGME49_283830	290.817	1.61474	0.126787	12.7358	3.74097e-37	1.81668e-36	type I inorganic pyrophosphatase PPase
TGME49_314770	165.666	1.60737	0.164535	9.76917	1.52691e-22	4.90445e-22	tRNA (guanine-N1)-methyltransferase
TGME49_261240	240.757	1.60627	0.161867	9.92339	3.29363e-23	1.08012e-22	histone H3
TGME49_214340	1081.48	1.60581	0.0827475	19.4061	6.85225e-84	8.68133e-83	hypothetical protein
TGME49_272520	2440.86	1.59916	0.0654018	24.4513	4.87928e-132	1.30919e-130	hypothetical protein
TGME49_298060	847.553	1.59817	0.0873821	18.2894	1.00438e-74	1.08015e-73	Toxoplasma gondii family C protein
TGME49_245620	28645.5	1.59451	0.0642464	24.8186	5.64062e-136	1.65868e-134	ribosomal-ubiquitin protein RPS27A
TGME49_298960	85.6034	1.59332	0.211408	7.53669	4.82053e-14	1.14262e-13	Toxoplasma gondii family C protein
TGME49_240660	561.781	1.58825	0.100573	15.792	3.53121e-56	2.64476e-55	hypothetical protein
TGME49_208390	754.833	1.58753	0.0838754	18.9272	6.80774e-80	7.97807e-79	hypothetical protein
TGME49_326800	16.5257	1.58692	0.488737	3.24698	0.00116635	0.00162012	S-Adenosyl homocysteine hydrolase
TGME49_460790	9.29698	1.58433	0.637731	2.48432	0.0129799	0.0165261	28S ribosomal RNA
TGME49_216400	322.492	1.58371	0.117445	13.4847	1.92452e-41	1.04901e-40	meiotic recombination protein DMC1 family protein
TGME49_262110	161.394	1.5806	0.164026	9.63625	5.62018e-22	1.78364e-21	hypothetical protein
TGME49_293780	1383.1	1.57717	0.0788092	20.0125	4.2902e-89	5.92523e-88	hypothetical protein
TGME49_293060	1251.87	1.57524	0.0685252	22.9878	6.17321e-117	1.35521e-115	SPRY domain-containing protein
TGME49_275650	2483.29	1.57516	0.0604364	26.0631	9.55941e-150	3.1874e-148	hypothetical protein
TGME49_251665	29.0973	1.57435	0.356299	4.41861	9.93373e-06	1.59472e-05	hypothetical protein
TGME49_258850	971.144	1.57288	0.0762025	20.6407	1.18217e-94	1.82572e-93	hypothetical protein
TGME49_255635	348.593	1.57224	0.122166	12.8698	6.66145e-38	3.30542e-37	hypothetical protein
TGME49_307030	451.857	1.56625	0.103273	15.1661	5.92656e-52	4.12838e-51	Purine nucleoside phosphorylase
TGME49_209710	1219.36	1.56476	0.0790547	19.7934	3.39134e-87	4.56513e-86	ribosomal protein RPL28
TGME49_273030	1381.55	1.56438	0.070168	22.2947	4.15919e-110	8.12367e-109	phosphoglycerate mutase family protein
TGME49_458940	14.7082	1.56244	0.511884	3.05234	0.00227067	0.00308683	28S ribosomal RNA
TGME49_257990	2099.59	1.56179	0.0594307	26.2792	3.31281e-152	1.1282e-150	heat shock protein 101, putative
TGME49_459870	12.6093	1.56048	0.561364	2.77981	0.00543908	0.0071643	18S ribosomal RNA
TGME49_261460	1910.18	1.56014	0.0677353	23.033	2.17971e-117	4.79837e-116	transcriptional elongation factor FACT80
TGME49_310490	28681.7	1.55962	0.0699431	22.2985	3.82489e-110	7.48909e-109	ribosomal protein RPL27A
TGME49_300055	5487.61	1.55876	0.0509579	30.5892	1.70385e-205	1.01328e-203	hypothetical protein
TGME49_271178	272.089	1.55799	0.122095	12.7605	2.72593e-37	1.32862e-36	hypothetical protein
TGME49_258160	528.618	1.55724	0.0999827	15.5751	1.0744e-54	7.76236e-54	carbohydrate kinase
TGME49_208310	1326.15	1.55718	0.073652	21.1423	3.24592e-99	5.3889e-98	hypothetical protein
TGME49_227600	26771.9	1.55642	0.0780691	19.9365	1.96519e-88	2.69082e-87	ribosomal protein RPL34
TGME49_292290	138.664	1.55568	0.177182	8.78014	1.63279e-18	4.56229e-18	hypothetical protein
TGME49_208300	1693.93	1.55383	0.0708598	21.9282	1.39782e-106	2.60872e-105	hypothetical protein
TGME49_262720	8466.64	1.55061	0.06501	23.8519	9.67511e-126	2.37234e-124	eukaryotic initiation factor-1A, putative
TGME49_284310	235.821	1.54815	0.133438	11.602	4.02602e-31	1.66667e-30	hypothetical protein
TGME49_228180	1636.12	1.5433	0.064651	23.8712	6.09978e-126	1.50028e-124	cytochrome C oxidase assembly factor COX15, putative
TGME49_248390	23105.5	1.54279	0.068592	22.4923	4.93786e-112	1.00127e-110	ribosomal protein RPL26
TGME49_460150	23.5696	1.54137	0.438689	3.51359	0.000442102	0.000633425	28S ribosomal RNA
TGME49_301216	317.984	1.54087	0.121338	12.699	5.98939e-37	2.8962e-36	endonuclease/exonuclease/phosphatase family protein
TGME49_459070	9.64438	1.54086	0.622022	2.47718	0.0132427	0.0168445	28S ribosomal RNA
TGME49_257970	135.312	1.53981	0.179207	8.59235	8.52092e-18	2.32625e-17	hypothetical protein
TGME49_224760	103.711	1.53951	0.193368	7.96153	1.69924e-15	4.25022e-15	SAG-related sequence SRS40E
TGME49_297160	784.087	1.53914	0.0847395	18.1632	1.0101e-73	1.06758e-72	hypothetical protein
TGME49_286650	1103.5	1.53695	0.0727174	21.136	3.71367e-99	6.15264e-98	hypothetical protein
TGME49_254606	620.109	1.53636	0.0927588	16.563	1.29032e-61	1.0801e-60	hypothetical protein
TGME49_243600	3555.13	1.53467	0.0597102	25.702	1.11012e-145	3.48288e-144	acetyltransferase, GNAT family protein
TGME49_247250	1714.88	1.53317	0.0711666	21.5434	6.10589e-103	1.06706e-101	RbAp46
TGME49_239710	1065.79	1.52979	0.0746521	20.4923	2.52362e-93	3.77313e-92	phosphomannomutase
TGME49_300631	25.4934	1.52919	0.458258	3.33696	0.000846995	0.00118979	ribosomal protein L4
TGME49_218358	1169.47	1.52784	0.0721845	21.1658	1.97305e-99	3.28252e-98	zinc knuckle domain-containing protein
TGME49_314550	579.139	1.52358	0.0897289	16.9798	1.15884e-64	1.02723e-63	hypothetical protein
TGME49_310690	7.01725	1.5212	0.736924	2.06426	0.0389932	0.0473684	hypothetical protein
TGME49_252070	1434.57	1.51898	0.0725374	20.9407	2.28051e-97	3.64197e-96	KRUF family protein
TGME49_255650	1535.74	1.51817	0.0687161	22.0933	3.66543e-108	7.00475e-107	DHHC zinc finger domain-containing protein
TGME49_226560	961.432	1.51686	0.0767777	19.7566	7.04197e-87	9.39991e-86	zinc finger (CCCH type) motif-containing protein
TGME49_253820	8266.35	1.51627	0.0491831	30.8292	1.06622e-208	6.58659e-207	hypothetical protein
TGME49_305750	2043.36	1.51579	0.0645386	23.4865	5.60051e-122	1.31266e-120	nucleolar gtp-binding protein 2, putative
TGME49_267830	471.394	1.51572	0.101328	14.9585	1.37175e-50	9.27181e-50	hypothetical protein
TGME49_285840	703.317	1.51334	0.0860941	17.5777	3.64984e-69	3.53409e-68	RAP domain-containing protein
TGME49_217550	4244.86	1.51307	0.0572151	26.4452	4.13814e-154	1.42757e-152	hypothetical protein
TGME49_259660	1926.78	1.50911	0.0685267	22.0222	1.7645e-107	3.33206e-106	orotate phosphoribosyltransferase
TGME49_312090	17787	1.50502	0.0712381	21.1266	4.52939e-99	7.48853e-98	ribosomal protein RPL23
TGME49_299200	916.012	1.50491	0.0796866	18.8854	1.50466e-79	1.75046e-78	Bet3 transport protein, putative
TGME49_255420	2509.09	1.50436	0.0608125	24.7378	4.19953e-135	1.21254e-133	hypothetical protein
TGME49_291930	5868.3	1.50201	0.0528739	28.4075	1.63531e-177	7.1212e-176	RNA recognition motif-containing protein
TGME49_268580	1010.8	1.50115	0.0754204	19.9038	3.77153e-88	5.14646e-87	hypothetical protein
TGME49_320050	53471	1.50082	0.0606718	24.7367	4.31419e-135	1.24115e-133	ribosomal protein RPL5
TGME49_319700	10.565	1.50051	0.594011	2.52606	0.011535	0.0147359	NEK kinase
TGME49_235630	1273.81	1.50033	0.0733144	20.4644	4.47491e-93	6.6038e-92	hypothetical protein
TGME49_257040	2940.54	1.5001	0.0621608	24.1325	1.13947e-128	2.9011e-127	TB2/DP1, HVA22 family protein
TGME49_249860	1730.36	1.49824	0.0653484	22.927	2.50262e-116	5.40471e-115	hypothetical protein
TGME49_201785	15876.6	1.49503	0.0547217	27.3206	2.41481e-164	9.34156e-163	hypothetical protein
TGME49_275980	502.951	1.49447	0.0955515	15.6405	3.85861e-55	2.81072e-54	coenzyme q (ubiquinone) biosynthesis protein coq4 protein
TGME49_258462	2112.19	1.494	0.0661901	22.5714	8.28099e-113	1.71406e-111	hypothetical protein
TGME49_208570	3180.7	1.49257	0.0566694	26.3382	7.01189e-153	2.39819e-151	ubiquitin conjugating enzyme E2, putative
TGME49_223060	774.735	1.49222	0.0860447	17.3423	2.25341e-67	2.10768e-66	MORN repeat-containing protein
TGME49_269320	303.46	1.49091	0.123222	12.0994	1.06434e-33	4.75699e-33	hypothetical protein
TGME49_216435	1742.72	1.48894	0.0663635	22.4362	1.7465e-111	3.49695e-110	hypothetical protein
TGME49_205558	11501.5	1.48455	0.0724129	20.5012	2.10264e-93	3.1615e-92	NAC domain-containing protein
TGME49_311440	1255.98	1.4804	0.0678316	21.8247	1.35334e-105	2.51393e-104	SAG-related sequence SRS50
TGME49_316600	5610.04	1.47257	0.077392	19.0274	1.01228e-80	1.20401e-79	hypothetical protein
TGME49_206390	670.523	1.47146	0.091692	16.0479	5.91259e-58	4.57895e-57	hypothetical protein
TGME49_202360	312.32	1.46757	0.118148	12.4214	1.99929e-35	9.33355e-35	methylase, putative
TGME49_249535	76.7421	1.46717	0.239986	6.11359	9.74144e-10	1.92343e-09	hypothetical protein
TGME49_231140	24611.6	1.46248	0.166159	8.80168	1.34788e-18	3.77681e-18	ribosomal protein RPS25
TGME49_301300	489.896	1.46229	0.0990544	14.7625	2.55651e-49	1.67678e-48	hypothetical protein
TGME49_251390	256.067	1.46164	0.135148	10.8152	2.91747e-27	1.08642e-26	rieske [2fe-2s] domain-containing protein
TGME49_286020	77.4325	1.45999	0.247799	5.89183	3.81942e-09	7.32361e-09	hypothetical protein
TGME49_308093	2569.3	1.45912	0.0661662	22.0523	9.08203e-108	1.73145e-106	rhoptry kinase family protein (incomplete catalytic triad)
TGME49_247000	3050.02	1.45721	0.0541085	26.9313	9.4498e-160	3.53547e-158	tetratricopeptide repeat-containing protein
TGME49_274070	586.668	1.45675	0.0906496	16.0701	4.1357e-58	3.22479e-57	ThiF family protein
TGME49_312380	578.673	1.45449	0.0923471	15.7502	6.84368e-56	5.09218e-55	tetratricopeptide repeat-containing protein
TGME49_265520	3124.12	1.45383	0.0557515	26.0769	6.66307e-150	2.24042e-148	hypothetical protein
TGME49_257572	574.509	1.45066	0.0975508	14.8708	5.09633e-50	3.41283e-49	hypothetical protein
TGME49_212955	559.703	1.45027	0.118199	12.2698	1.31642e-34	6.03945e-34	hypothetical protein
TGME49_286750	2708.4	1.45021	0.0568993	25.4874	2.72072e-143	8.27535e-142	MA3 domain-containing protein
TGME49_286690	1497.9	1.44889	0.0694419	20.8647	1.12075e-96	1.77207e-95	DNA/RNA-binding protein KIN17 domain-containing protein
TGME49_313130	633.421	1.44766	0.0906513	15.9696	2.08278e-57	1.59746e-56	hypothetical protein
TGME49_212860	1125.72	1.44743	0.0813936	17.7831	9.55683e-71	9.57967e-70	hypothetical protein
TGME49_290580	608.684	1.44401	0.0918353	15.7239	1.03766e-55	7.68502e-55	ATP-binding cassette G family transporter ABCG89
TGME49_287280	337.037	1.44303	0.11505	12.5427	4.36003e-36	2.06939e-35	Toxoplasma gondii family C protein
TGME49_225005	180.778	1.44138	0.152774	9.43473	3.92021e-21	1.20343e-20	hypothetical protein
TGME49_217660	127.181	1.44137	0.17905	8.0501	8.27267e-16	2.10153e-15	Tctex-1 family protein
TGME49_228990	126.381	1.43864	0.17337	8.2981	1.05786e-16	2.77853e-16	zinc finger (CCCH type) motif-containing protein
TGME49_265340	378.712	1.43536	0.11216	12.7974	1.69462e-37	8.31041e-37	hypothetical protein
TGME49_269900	1795.15	1.43345	0.0666227	21.5159	1.10451e-102	1.90929e-101	WD domain, G-beta repeat-containing protein
TGME49_230520	3168.64	1.43198	0.059865	23.9202	1.88612e-126	4.66785e-125	cyclophilin 1, putative
TGME49_248380	51.9113	1.43115	0.289803	4.93834	7.87896e-07	1.34824e-06	hypothetical protein
TGME49_299010	327.201	1.42816	0.134817	10.5933	3.19976e-26	1.15536e-25	hypothetical protein
TGME49_203600	7346.16	1.42672	0.0507251	28.1265	4.64415e-174	1.954e-172	hypothetical protein
TGME49_239600	1799.4	1.42669	0.0627943	22.7201	2.83506e-114	5.99273e-113	rhoptry kinase family protein ROP23 (incomplete catalytic triad)
TGME49_228110	1248.33	1.42602	0.0706321	20.1894	1.21352e-90	1.72998e-89	hypothetical protein
TGME49_215347	372.673	1.42307	0.108523	13.113	2.77428e-39	1.42542e-38	hypothetical protein
TGME49_314800	1257.13	1.42267	0.0736688	19.3117	4.28133e-83	5.31431e-82	hypothetical protein
TGME49_216480	860.839	1.42102	0.0858602	16.5504	1.59027e-61	1.32839e-60	NMD3 family protein
TGME49_267820	244.068	1.41931	0.139345	10.1856	2.30023e-24	7.84698e-24	electron transfer flavoprotein subunit beta, putative
TGME49_278120	40.0946	1.41785	0.307306	4.6138	3.95372e-06	6.47363e-06	SCP family extracellular subfamily protein
TGME49_262960	1468.94	1.41726	0.0656339	21.5934	2.07393e-103	3.65645e-102	U1 snRNP-associated protein Usp106, putative
TGME49_230410	5689.49	1.41673	0.0700298	20.2304	5.29229e-91	7.61268e-90	peroxiredoxin PRX3
TGME49_268980	9808.52	1.41664	0.048878	28.9831	1.07314e-184	5.12087e-183	hypothetical protein
TGME49_213520	1829.09	1.41569	0.0629093	22.5036	3.82687e-112	7.79956e-111	peptidase M20D, amidohydrolase
TGME49_226068	2522.84	1.41509	0.0649255	21.7956	2.55462e-105	4.69074e-104	DnaJ domain-containing protein
TGME49_329300	12.6143	1.41445	0.529795	2.66981	0.00758945	0.0098824	hypothetical protein
TGME49_264700	18.1033	1.41332	0.462786	3.05394	0.00225854	0.00307086	hypothetical protein
TGME49_273980	307.656	1.41316	0.148265	9.53135	1.55256e-21	4.8538e-21	hypothetical protein
TGME49_201260	5520.4	1.41263	0.0590495	23.9228	1.77512e-126	4.40683e-125	sugar transporter ST3
TGME49_314310	2543.06	1.41225	0.063518	22.2339	1.61602e-109	3.13335e-108	hypothetical protein
TGME49_200260	9.62574	1.41131	0.601618	2.34585	0.0189838	0.0237565	hypothetical protein
TGME49_212260	2190.28	1.41119	0.0614237	22.9747	8.34701e-117	1.8274e-115	Sjogren's syndrome/scleroderma autoantigen 1 (Autoantigen p27) protein
TGME49_271335	386.484	1.40848	0.104722	13.4498	3.08803e-41	1.67291e-40	hypothetical protein
TGME49_288680	3417.24	1.40511	0.0558785	25.1458	1.57076e-139	4.68817e-138	endonuclease IV APN
TGME49_224740	1328.6	1.40495	0.0905771	15.5111	2.92021e-54	2.10218e-53	hypothetical protein
TGME49_242330	35992.9	1.40375	0.068357	20.5355	1.03707e-93	1.56523e-92	ribosomal protein RPS5
TGME49_234370	748.718	1.40348	0.0888779	15.7911	3.58523e-56	2.6827e-55	SAG-related sequence SRS42
TGME49_232740	437.679	1.4015	0.107491	13.0384	7.40393e-39	3.75808e-38	hipothetical protein
TGME49_310020	424.649	1.40085	0.107478	13.0338	7.85731e-39	3.98314e-38	hypothetical protein
TGME49_320040	482.828	1.40054	0.0968425	14.4621	2.10379e-47	1.31491e-46	CHORD protein
TGME49_282055	5299.36	1.39393	0.0574478	24.2644	4.6653e-130	1.20707e-128	protein phosphatase PP2C-hn
TGME49_260570	647.274	1.39288	0.0881337	15.8042	2.91087e-56	2.18425e-55	hypothetical protein
TGME49_243580	2660.54	1.39247	0.0572588	24.3188	1.24044e-130	3.25167e-129	Hit family protein involved in cell-cycle regulation, putative
TGME49_309580	842.371	1.38952	0.0784128	17.7206	2.90891e-70	2.89402e-69	transporter, major facilitator family protein
TGME49_219348	10.4884	1.38931	0.59854	2.32117	0.0202777	0.0253201	SAG-related sequence SRS55M
TGME49_307090	131.015	1.38188	0.17134	8.06515	7.31468e-16	1.86173e-15	hypothetical protein
TGME49_307045	70.2076	1.38135	0.242451	5.69744	1.21616e-08	2.27129e-08	Toxoplasma gondii family B protein
TGME49_205720	387.985	1.38073	0.110587	12.4854	8.97053e-36	4.23999e-35	Adenosine/AMP deaminase domain-containing protein
TGME49_201840	4311.21	1.38003	0.053403	25.8417	3.01423e-147	9.68565e-146	aspartyl protease ASP1
TGME49_295970	171.592	1.37826	0.155054	8.88891	6.17118e-19	1.75136e-18	hypothetical protein
TGME49_211675	15.4944	1.37613	0.519401	2.64946	0.00806194	0.0104498	hypothetical protein
TGME49_236290	14.4692	1.375	0.542647	2.53388	0.0112807	0.0144364	hypothetical protein
TGME49_221470	6280.33	1.37455	0.0589552	23.3151	3.11499e-120	7.13315e-119	hypothetical protein
TGME49_314720	636.235	1.3702	0.0892272	15.3563	3.21514e-53	2.27342e-52	Sedlin, N-terminal region protein, putative
TGME49_289950	1600.22	1.3668	0.0684819	19.9586	1.2631e-88	1.73545e-87	hypothetical protein
TGME49_200310	2512.7	1.36668	0.0634103	21.5529	4.97035e-103	8.70521e-102	hypothetical protein
TGME49_267060	17887.6	1.36485	0.080983	16.8536	9.87465e-64	8.60953e-63	ribosomal protein RPL14
TGME49_200130	459.782	1.36267	0.0975964	13.9623	2.64892e-44	1.53522e-43	Toxoplasma gondii family C protein
TGME49_277260	6878.96	1.3612	0.05344	25.4716	4.07222e-143	1.2339e-141	hypothetical protein
TGME49_265440	2481.58	1.36012	0.0603878	22.5231	2.46325e-112	5.04618e-111	hypothetical protein
TGME49_272600	1871.54	1.35697	0.0688634	19.7052	1.94481e-86	2.57445e-85	adaptin c-terminal domain-containing protein
TGME49_216880	38873.2	1.35349	0.0694013	19.5024	1.04828e-84	1.34305e-83	guanine nucleotide-binding protein
TGME49_291970	85.3195	1.35286	0.209841	6.44706	1.14041e-10	2.34951e-10	hypothetical protein
TGME49_209850	2516.09	1.35236	0.0826986	16.3528	4.15143e-60	3.36892e-59	RNA recognition motif-containing protein
TGME49_208810	12.2125	1.35149	0.570013	2.37099	0.0177407	0.0222955	hypothetical protein
TGME49_235170	2466.63	1.35147	0.0567616	23.8095	2.6613e-125	6.4856e-124	ATPase, AAA family protein
TGME49_258170	4094.15	1.3514	0.0569963	23.7103	2.82607e-124	6.78342e-123	hypothetical protein
TGME49_315450	20.0256	1.35103	0.428185	3.15525	0.00160359	0.00220823	hypothetical protein
TGME49_285750	740.256	1.34971	0.0861319	15.6703	2.41343e-55	1.76608e-54	6,7-dihydropteridine reductase
TGME49_278100	181.65	1.34888	0.146371	9.21549	3.09847e-20	9.21331e-20	Toxoplasma gondii family A protein
TGME49_238240	3022.94	1.34854	0.0618619	21.7992	2.35866e-105	4.34091e-104	bystin protein
TGME49_222160	1269.79	1.3475	0.0701323	19.2137	2.84262e-82	3.46373e-81	aldehyde dehydrogenase
TGME49_317720	6720.5	1.34701	0.0559425	24.0784	4.20552e-128	1.06393e-126	eukaryotic translation initiation factor 3 subunit 7, putative
TGME49_457990	42.3074	1.34463	0.307772	4.36893	1.24858e-05	1.99238e-05	28S ribosomal RNA
TGME49_263050	35462.8	1.34381	0.07796	17.2371	1.39823e-66	1.28815e-65	ribosomal protein RPL13
TGME49_210600	29.7746	1.34108	0.344012	3.89837	9.68424e-05	0.0001452	KRUF family protein
TGME49_240290	250.858	1.34002	0.131187	10.2146	1.70615e-24	5.83284e-24	hypothetical protein
TGME49_310430	3619.6	1.33614	0.0539579	24.7626	2.26898e-135	6.5991e-134	Hsp90 domain-containing protein
TGME49_215350	4435.96	1.33271	0.0541421	24.615	8.73315e-134	2.45917e-132	hypothetical protein
TGME49_288010	857.619	1.33244	0.0828957	16.0737	3.90374e-58	3.04989e-57	hypothetical protein
TGME49_252220	2686.33	1.32863	0.0567613	23.4073	3.60328e-121	8.39606e-120	tetratricopeptide repeat domain containing protein
TGME49_201270	1569.4	1.32632	0.0691073	19.1922	4.29995e-82	5.23149e-81	hypothetical protein
TGME49_312690	34.3897	1.32548	0.354797	3.73588	0.000187057	0.000274979	hypothetical protein
TGME49_262810	343.549	1.32491	0.114631	11.558	6.72321e-31	2.76885e-30	iron donor protein CyaY protein
TGME49_213415	152.826	1.32332	0.157031	8.42717	3.54133e-17	9.47008e-17	hypothetical protein
TGME49_230160	29695.6	1.32294	0.0476421	27.7683	1.0484e-169	4.19833e-168	hypothetical protein
TGME49_236580	6205.83	1.32203	0.0633056	20.8833	7.59464e-97	1.20561e-95	Prp31-15.5k-U4 Snrna Complex family protein
TGME49_309570	539.974	1.32183	0.0960659	13.7597	4.45669e-43	2.50815e-42	DEAD/DEAH box helicase domain-containing protein
TGME49_224560	22.3722	1.32182	0.407824	3.24116	0.00119046	0.00165246	hypothetical protein
TGME49_309865	217.578	1.32092	0.136106	9.70514	2.86682e-22	9.14193e-22	hypothetical protein
TGME49_298050	801.905	1.31912	0.079361	16.6218	4.84388e-62	4.07612e-61	hypothetical protein
TGME49_293650	660.423	1.31891	0.0916748	14.3869	6.25694e-47	3.85925e-46	hypothetical protein
TGME49_265010	547.937	1.31755	0.0985276	13.3724	8.76956e-41	4.70287e-40	glutamate 5-kinase domain-containing protein
TGME49_304500	6787.52	1.31703	0.04816	27.3469	1.17518e-164	4.56831e-163	hypothetical protein
TGME49_259172	473.665	1.31658	0.1034	12.7329	3.88302e-37	1.88337e-36	hypothetical protein
TGME49_206640	1943.95	1.31441	0.0673295	19.5221	7.12542e-85	9.17326e-84	hypothetical protein
TGME49_299270	730.287	1.31363	0.0848685	15.4784	4.85564e-54	3.486e-53	hypothetical protein
TGME49_242870	706.47	1.31273	0.0827026	15.8729	9.76744e-57	7.3919e-56	histone lysine methyltransferase, SET, putative
TGME49_309110	1778.64	1.31232	0.0633381	20.7192	2.32366e-95	3.61665e-94	tRNA methyl transferase
TGME49_320610	619.954	1.31114	0.0896203	14.6299	1.8098e-48	1.15935e-47	hypothetical protein
TGME49_219200	1489.42	1.30992	0.0665863	19.6725	3.70936e-86	4.86983e-85	DEAD/DEAH box RNA helicase family protein
TGME49_232590	882.194	1.30861	0.0765106	17.1036	1.39442e-65	1.26418e-64	glutamate-cysteine ligase, catalytic subunit domain-containing protein
TGME49_314350	136.453	1.30777	0.171513	7.62493	2.44174e-14	5.84507e-14	hypothetical protein
TGME49_316900	1213.27	1.30625	0.0703391	18.5707	5.54699e-77	6.18238e-76	Sas10 C-terminal domain-containing protein
TGME49_218250	2336.45	1.30535	0.0609399	21.4203	8.64186e-102	1.47467e-100	TAP42 family protein
TGME49_311280	186.121	1.30509	0.154423	8.45138	2.87877e-17	7.73723e-17	hypothetical protein
TGME49_204040	475.383	1.30493	0.097126	13.4354	3.7483e-41	2.02785e-40	hypothetical protein
TGME49_273140	1049.11	1.30447	0.0751746	17.3526	1.88599e-67	1.76817e-66	radical SAM methylthiotransferase, MiaB/RimO family protein
TGME49_281630	1495.38	1.30388	0.067106	19.4302	4.28831e-84	5.45903e-83	hydroxyacylglutathione hydrolase
TGME49_201160	165.328	1.30301	0.165394	7.87821	3.32108e-15	8.20641e-15	hypothetical protein
TGME49_311780	1119.03	1.30263	0.0748215	17.4099	6.9424e-68	6.57055e-67	Zn-containing alcohol dehydrogenase
TGME49_259150	31.4743	1.30157	0.356941	3.64645	0.000265889	0.000386655	hypothetical protein
TGME49_269170	10.9605	1.30113	0.581222	2.23861	0.0251813	0.0311793	hypothetical protein
TGME49_308840	19304.4	1.29805	0.0469357	27.656	2.36057e-168	9.40568e-167	SAG-related sequence SRS51
TGME49_286560	797.949	1.29795	0.0891042	14.5666	4.58012e-48	2.90366e-47	U6 snRNA-associated Sm family protein
TGME49_318742	22.7112	1.29772	0.419945	3.09021	0.00200012	0.00273115	hypothetical protein
TGME49_314560	28.1328	1.29742	0.361178	3.59219	0.000327909	0.000473474	hypothetical protein
TGME49_235550	253.502	1.29734	0.140637	9.22473	2.84272e-20	8.45915e-20	PHD-finger domain-containing protein
TGME49_207450	1618.14	1.29672	0.0664739	19.5072	9.52774e-85	1.22462e-83	DNA segment, Chr 10, Wayne State University 52, expressed family protein
TGME49_294880	252.068	1.29662	0.126385	10.2593	1.0751e-24	3.6897e-24	8-oxoguanine DNA glycosylase, N-terminal domain-containing protein
TGME49_307850	1550.07	1.29537	0.0688914	18.803	7.13241e-79	8.20176e-78	6-phosphogluconate dehydrogenase
TGME49_265390	1205.55	1.29525	0.0754176	17.1744	4.12726e-66	3.76318e-65	hypothetical protein
TGME49_229250	17497.6	1.29471	0.0653068	19.825	1.8117e-87	2.44702e-86	ribosomal protein RPL28
TGME49_271080	260.288	1.29433	0.125592	10.3059	6.62966e-25	2.28709e-24	hypothetical protein
TGME49_312520	298.037	1.29416	0.117954	10.9717	5.22644e-28	1.98804e-27	tRNA dimethylallyltransferase
TGME49_203380	1960.08	1.29117	0.0658901	19.5957	1.68126e-85	2.17853e-84	DnaJ domain-containing protein
TGME49_268300	313.499	1.29101	0.123213	10.4778	1.09209e-25	3.86968e-25	hypothetical protein
TGME49_242380	1997.77	1.29042	0.0626807	20.5871	3.57992e-94	5.48623e-93	fatty acid elongase
TGME49_218780	4995.01	1.28942	0.0526688	24.4816	2.32016e-132	6.2464e-131	phosphoserine aminotransferase, putative
TGME49_219160	41.9555	1.28924	0.291391	4.42444	9.66931e-06	1.55384e-05	hypothetical protein
TGME49_212410	121.198	1.28573	0.204231	6.29549	3.06433e-10	6.20419e-10	dense granule protein GRA11
TGME49_314660	746.974	1.28562	0.0852432	15.0818	2.13366e-51	1.46832e-50	TPRX1 protein
TGME49_266400	607.216	1.28542	0.0941325	13.6554	1.87389e-42	1.04136e-41	hypothetical protein
TGME49_254510	538.852	1.28465	0.094107	13.6509	1.99293e-42	1.10673e-41	ankyrin repeat-containing protein
TGME49_225880	742.807	1.28419	0.0831959	15.4358	9.40865e-54	6.72444e-53	UDP-glucose 4-epimerase
TGME49_221818	164.588	1.28344	0.166392	7.71335	1.22557e-14	2.96405e-14	hypothetical protein
TGME49_214450	10.4315	1.28261	0.572666	2.23971	0.0251098	0.0310956	tRNA-Ile
TGME49_301430	850.245	1.28241	0.083245	15.4052	1.50925e-53	1.07481e-52	septum formation protein maf, putative
TGME49_255715	225.93	1.2817	0.137968	9.28987	1.54481e-20	4.64025e-20	hypothetical protein
TGME49_312990	1408.33	1.28147	0.067932	18.8641	2.25151e-79	2.61549e-78	DEAD/DEAH box ATP-dependent RNA helicase
TGME49_236595	13.237	1.27974	0.509302	2.51274	0.0119799	0.0152846	ankyrin repeat-containing protein
TGME49_309100	862.924	1.27877	0.0821584	15.5646	1.26605e-54	9.13873e-54	hypothetical protein
TGME49_232170	21.429	1.27671	0.430327	2.96683	0.00300884	0.0040523	hypothetical protein
TGME49_288530	856.113	1.27639	0.0788516	16.1873	6.19815e-59	4.90985e-58	NOL1/NOP2/sun family protein
TGME49_241240	21062.7	1.27451	0.044732	28.4922	1.4622e-178	6.40237e-177	hypothetical protein
TGME49_255170	251.827	1.27439	0.13619	9.35744	8.16893e-21	2.47428e-20	hypothetical protein
TGME49_224100	79.9521	1.27351	0.212959	5.98008	2.23022e-09	4.32423e-09	hypothetical protein
TGME49_225160	5804.69	1.27264	0.0534846	23.7946	3.80281e-125	9.2392e-124	hypothetical protein
TGME49_310770	2098.65	1.27238	0.0663278	19.1833	5.1082e-82	6.20538e-81	hypothetical protein
TGME49_314480	850.591	1.27221	0.087892	14.4747	1.75115e-47	1.09881e-46	hypothetical protein
TGME49_240740	667.421	1.27105	0.0879152	14.4577	2.24311e-47	1.40089e-46	Sec1 family protein
TGME49_297465	227.366	1.27102	0.134126	9.47631	2.63432e-21	8.15576e-21	hypothetical protein
TGME49_255430	690.325	1.2692	0.0843278	15.0508	3.41089e-51	2.33117e-50	Rad9 protein
TGME49_257030	508.436	1.26657	0.10142	12.4883	8.64989e-36	4.09086e-35	hypothetical protein
TGME49_258030	1028.8	1.26347	0.0762009	16.5808	9.59991e-62	8.04434e-61	DNA polymerase
TGME49_289530	31694.9	1.26325	0.0766917	16.4717	5.85691e-61	4.85174e-60	ribosomal protein RPL19
TGME49_314650	223.341	1.2628	0.138141	9.14134	6.16854e-20	1.81794e-19	hypothetical protein
TGME49_218400	491.683	1.26268	0.104215	12.1161	8.68247e-34	3.89368e-33	NEK kinase
TGME49_249935	2204.69	1.26195	0.0625739	20.1674	1.89235e-90	2.67853e-89	hypothetical protein
TGME49_260990	184.341	1.26178	0.149992	8.41232	4.01963e-17	1.07168e-16	hypothetical protein
TGME49_256050	4297.22	1.26166	0.0677626	18.6189	2.25973e-77	2.54348e-76	signal recognition particle 14kd protein
TGME49_290710	1377.86	1.26082	0.0691742	18.2267	3.16863e-74	3.37127e-73	hypothetical protein
TGME49_266050	1492.37	1.26019	0.0682564	18.4626	4.12666e-76	4.53592e-75	hypothetical protein
TGME49_305490	337.808	1.25843	0.116548	10.7975	3.53535e-27	1.31405e-26	programmed cell death protein 2, c-terminal domain-containing protein
TGME49_272770	798.169	1.25791	0.0783649	16.0519	5.5413e-58	4.29558e-57	hypothetical protein
TGME49_227010	403.493	1.25668	0.10918	11.5101	1.17297e-30	4.80835e-30	rhoptry kinase family protein ROP30
TGME49_209070	955.853	1.25618	0.0779834	16.1083	2.22932e-58	1.74685e-57	hypothetical protein
TGME49_202830	9888.35	1.25415	0.0474014	26.458	2.95017e-154	1.02217e-152	Elicitor-responsive protein, putative
TGME49_223050	21053.5	1.25409	0.0536758	23.3642	9.89558e-121	2.29238e-119	ribosomal protein RPS20
TGME49_215220	16792.2	1.25329	0.0450856	27.7979	4.59295e-170	1.85793e-168	hypothetical protein
TGME49_277930	235.822	1.25264	0.139832	8.95815	3.30159e-19	9.4778e-19	hypothetical protein
TGME49_254440	18069.8	1.25149	0.0797731	15.6881	1.82427e-55	1.34235e-54	ribosomal protein RPL12
TGME49_251885	389.974	1.25133	0.11076	11.2977	1.34753e-29	5.36121e-29	hypothetical protein
TGME49_320720	549.724	1.25068	0.094751	13.1996	8.81605e-40	4.59484e-39	hypothetical protein
TGME49_323020	89.7399	1.24772	0.213418	5.84639	5.02359e-09	9.56508e-09	KRUF family protein
TGME49_321290	729.285	1.24725	0.0861981	14.4696	1.88671e-47	1.18108e-46	Prp18 domain-containing protein
TGME49_285800	661.716	1.2455	0.0897649	13.8752	8.95872e-44	5.13981e-43	hypothetical protein
TGME49_310045	90.7707	1.24541	0.202098	6.16244	7.16319e-10	1.42317e-09	hypothetical protein
TGME49_313273	495.974	1.24405	0.123671	10.0594	8.34966e-24	2.79808e-23	hypothetical protein
TGME49_294670	7593.07	1.243	0.0536573	23.1655	1.0143e-118	2.26413e-117	translation initiation factor 3 subunit
TGME49_307605	1283.59	1.23905	0.0688824	17.9879	2.42256e-72	2.48461e-71	hypothetical protein
TGME49_230460	89.5824	1.23881	0.203453	6.0889	1.13689e-09	2.237e-09	Dpy-30 motif protein
TGME49_262670	27751.2	1.23845	0.0512644	24.158	6.15226e-129	1.58153e-127	ribosomal protein RPL18A
TGME49_226410	12139.3	1.23839	0.0552098	22.4306	1.9799e-111	3.95434e-110	EF-1 guanine nucleotide exchange domain-containing protein
TGME49_226980	2681.37	1.23817	0.0556748	22.2392	1.43412e-109	2.78743e-108	hypothetical protein
TGME49_217570	41000.6	1.23809	0.067929	18.2263	3.19457e-74	3.39434e-73	ribosomal protein RPS27
TGME49_201630	1279.39	1.23674	0.074273	16.6513	2.96223e-62	2.51128e-61	protein phosphatase 2C domain-containing protein
TGME49_215260	1445.62	1.23672	0.0711309	17.3866	1.04306e-67	9.81361e-67	carbamoylphosphate synthetase
TGME49_253030	895.752	1.2343	0.0867892	14.2218	6.70897e-46	4.05643e-45	glycosyl hydrolase, family 31 protein
TGME49_261570	43031.2	1.23349	0.0664411	18.5652	6.15144e-77	6.84648e-76	ribosomal protein RPL7A
TGME49_300130	194.067	1.23298	0.150616	8.18625	2.69488e-16	6.95674e-16	apical membrane antigen 1 domain-containing protein
TGME49_223258	109.862	1.23266	0.18973	6.49693	8.1975e-11	1.70208e-10	hypothetical protein
TGME49_295060	475.445	1.23228	0.101069	12.1924	3.41181e-34	1.54921e-33	exonuclease
TGME49_264060	912.915	1.23215	0.0784814	15.6999	1.51365e-55	1.11584e-54	PCI domain-containing protein
TGME49_229670	30015	1.23184	0.0703465	17.511	1.18e-68	1.12751e-67	ribosomal protein RPS23
TGME49_262935	698.377	1.22965	0.0873714	14.0739	5.49751e-45	3.23796e-44	hypothetical protein
TGME49_235140	4074.61	1.22938	0.0603392	20.3745	2.81623e-92	4.1179e-91	hypothetical protein
TGME49_245460	31306.1	1.2286	0.0667823	18.3971	1.38701e-75	1.51205e-74	ribosomal protein RPS8
TGME49_267600	1139.6	1.22855	0.0749976	16.3811	2.6077e-60	2.13574e-59	FHA domain-containing protein
TGME49_226240	727.451	1.2279	0.0868899	14.1317	2.4221e-45	1.44582e-44	bud site selection protein, putative
TGME49_310790	14851.3	1.22768	0.0508622	24.1374	1.01171e-128	2.58407e-127	hypothetical protein
TGME49_286160	1223.18	1.22586	0.08465	14.4815	1.58704e-47	9.98196e-47	non-specific serine/threonine protein kinase
TGME49_242730	1674.31	1.22538	0.0666295	18.391	1.55068e-75	1.68356e-74	guanylate kinase family protein
TGME49_294785	373.619	1.22485	0.104725	11.6958	1.33884e-31	5.61242e-31	zinc finger (CCCH type) motif-containing protein
TGME49_273690	1288.09	1.22452	0.0695547	17.6052	2.24878e-69	2.1881e-68	Wee kinase
TGME49_261530	232.422	1.22445	0.129406	9.46211	3.01798e-21	9.30378e-21	eukaryotic aspartyl protease superfamily protein
TGME49_266675	170.75	1.22402	0.152155	8.04457	8.65497e-16	2.19515e-15	hypothetical protein
TGME49_310380	313.811	1.22398	0.127172	9.62457	6.29681e-22	1.99599e-21	brix domain containing protein
TGME49_262930	892.677	1.22374	0.0768491	15.9239	4.32558e-57	3.28604e-56	hypothetical protein
TGME49_311450	303.742	1.22032	0.117019	10.4284	1.83867e-25	6.46903e-25	zinc finger, c2h2 type domain-containing protein
TGME49_261450	1688.44	1.21943	0.0731231	16.6764	1.94749e-62	1.6563e-61	hypothetical protein
TGME49_259580	552.142	1.21856	0.107083	11.3796	5.2858e-30	2.12955e-29	hypothetical protein
TGME49_272230	346.579	1.21745	0.113958	10.6833	1.21877e-26	4.44705e-26	heat shock protein hslv, putative
TGME49_203430	102.572	1.2174	0.18917	6.43549	1.23075e-10	2.52975e-10	hypothetical protein
TGME49_305810	1443.47	1.21504	0.0659024	18.4369	6.6433e-76	7.27204e-75	hypothetical protein
TGME49_202790	601.016	1.21422	0.0965849	12.5716	3.02729e-36	1.43941e-35	dihydrouridine synthase (dus) protein
TGME49_288520	492.683	1.21291	0.0958239	12.6577	1.01445e-36	4.8788e-36	ATPase, AAA family protein
TGME49_251800	1191.66	1.21261	0.0728436	16.6467	3.19553e-62	2.70331e-61	hypothetical protein
TGME49_206490	633.238	1.21177	0.0944064	12.8357	1.03493e-37	5.10673e-37	ICE family protease (caspase) p20 domain-containing protein
TGME49_287510	12.8445	1.21171	0.519846	2.33089	0.0197591	0.0246958	aromatic amino acid hydrolase AAH1
TGME49_308040	1487.65	1.21024	0.0672595	17.9936	2.18546e-72	2.24721e-71	ZPR1 zinc finger domain-containing protein
TGME49_314760	46.5019	1.21018	0.288814	4.19018	2.78735e-05	4.33921e-05	hypothetical protein
TGME49_292920	3792.57	1.21009	0.0573912	21.0849	1.09419e-98	1.78315e-97	heat shock protein 75, putative
TGME49_263330	316.552	1.20997	0.113151	10.6934	1.09238e-26	3.99685e-26	Adaptin ear-binding coat-associated protein 2 (NECAP-2) isoform 2 family protein
TGME49_213610	3824.87	1.20987	0.0640082	18.9018	1.10247e-79	1.28632e-78	hypothetical protein
TGME49_202010	849.113	1.20921	0.0828298	14.5987	2.86361e-48	1.82561e-47	hypothetical protein
TGME49_278160	1244.19	1.20891	0.0719245	16.808	2.13079e-63	1.83769e-62	vesicle transport v-snare protein
TGME49_315127	12.8853	1.20865	0.531272	2.27502	0.0229047	0.0284577	hypothetical protein
TGME49_275970	153.211	1.20864	0.16902	7.15085	8.62408e-13	1.94855e-12	tubulin, putative
TGME49_214510	17.7586	1.20802	0.454339	2.65885	0.00784083	0.0101848	hypothetical protein
TGME49_205030	1410.48	1.20653	0.0716946	16.8287	1.5033e-63	1.30499e-62	hypothetical protein
TGME49_255260	59600.5	1.20616	0.0467333	25.8095	6.93934e-147	2.22087e-145	apical membrane antigen AMA1
TGME49_305520	38740.9	1.20555	0.0507591	23.7505	1.08568e-124	2.62174e-123	ribosomal protein RPS2
TGME49_239270	1109.93	1.20554	0.0746212	16.1555	1.03902e-58	8.1899e-58	hypothetical protein
TGME49_205460	1190.97	1.20548	0.0743231	16.2194	3.67563e-59	2.92911e-58	AN1 family Zinc finger domain-containing protein
TGME49_243490	395.708	1.20442	0.108297	11.1215	9.86299e-29	3.82473e-28	BCS1 family isoform 9, putative
TGME49_255340	1511.12	1.2037	0.0789143	15.2533	1.565e-52	1.09784e-51	tetratricopeptide repeat-containing protein
TGME49_295730	952.229	1.20362	0.077472	15.5362	1.97233e-54	1.42111e-53	tetratricopeptide repeat-containing protein
TGME49_223710	1098.87	1.20224	0.0771009	15.593	8.11701e-55	5.88041e-54	tetratricopeptide repeat-containing protein
TGME49_224810	176.656	1.20129	0.148488	8.09011	5.96095e-16	1.52399e-15	hypothetical protein
TGME49_215400	813.252	1.20087	0.0867655	13.8404	1.45475e-43	8.29844e-43	RNA recognition motif-containing protein
TGME49_306720	54.9776	1.19947	0.262528	4.5689	4.90285e-06	7.99649e-06	hypothetical protein
TGME49_301170	35.3035	1.19929	0.333478	3.59631	0.000322767	0.000466557	SAG-related sequence SRS19D
TGME49_283760	515.093	1.19906	0.101486	11.8151	3.26301e-32	1.39426e-31	hypothetical protein
TGME49_242610	339.628	1.19483	0.114976	10.392	2.69749e-25	9.44062e-25	WD domain, G-beta repeat-containing protein
TGME49_264220	416.898	1.19423	0.101156	11.8058	3.64211e-32	1.55375e-31	hypothetical protein
TGME49_202300	1102.65	1.19422	0.0731849	16.3179	7.36615e-60	5.94138e-59	inosine triphosphate pyrophosphatase, putative
TGME49_275860	14929.6	1.19212	0.0472756	25.2164	2.64429e-140	7.92193e-139	hypothetical protein
TGME49_255380	24.1586	1.19202	0.388386	3.06916	0.00214663	0.00292419	hypothetical protein
TGME49_225850	1768.27	1.19192	0.0619083	19.253	1.33202e-82	1.6381e-81	peptidase, M28 family protein
TGME49_320410	11.7925	1.19066	0.550035	2.1647	0.0304108	0.0373353	hypothetical protein
TGME49_254660	1447.08	1.19057	0.0696302	17.0984	1.52483e-65	1.38084e-64	ankyrin repeat-containing protein
TGME49_289600	8199.03	1.19051	0.0485503	24.5212	8.7789e-133	2.37956e-131	heat shock protein HSP29
TGME49_230640	300.145	1.18995	0.119345	9.97075	2.04676e-23	6.76791e-23	hypothetical protein
TGME49_238000	892.931	1.18932	0.0749279	15.8728	9.77918e-57	7.39376e-56	peptidyl-prolyl isomerase
TGME49_203230	109.01	1.1891	0.197703	6.01461	1.80325e-09	3.51862e-09	hypothetical protein
TGME49_305930	1267.12	1.18859	0.085614	13.8831	8.0148e-44	4.60158e-43	hypothetical protein
TGME49_313470	430.932	1.18789	0.100435	11.8274	2.81718e-32	1.2083e-31	helix-hairpin-helix motif domain-containing protein
TGME49_221675	3058	1.18499	0.0807502	14.6748	9.35472e-49	6.03137e-48	hypothetical protein
TGME49_232430	1352.39	1.18419	0.0684593	17.2977	4.89126e-67	4.53766e-66	hypothetical protein
TGME49_314362	70.0131	1.18277	0.235221	5.02834	4.94736e-07	8.56517e-07	hypothetical protein
TGME49_203810	1430.28	1.18208	0.0647306	18.2616	1.67349e-74	1.79007e-73	kelch repeat-containing protein
TGME49_262690	39022.3	1.18147	0.0648106	18.2297	3.0023e-74	3.19857e-73	ribosomal protein RPL27
TGME49_213720	195.255	1.18084	0.146182	8.07786	6.5914e-16	1.68301e-15	hypothetical protein
TGME49_282090	725.379	1.18057	0.0824708	14.3149	1.76508e-46	1.0795e-45	hypothetical protein
TGME49_212290	30314.9	1.17921	0.0573056	20.5775	4.36464e-94	6.67597e-93	ribosomal protein RPS19
TGME49_308950	2573.89	1.17886	0.0586705	20.0929	8.51248e-90	1.19852e-88	histidine acid phosphatase superfamily protein
TGME49_301370	328.107	1.17666	0.115544	10.1837	2.34559e-24	7.9983e-24	DHHC zinc finger domain-containing protein
TGME49_242800	1907.17	1.1766	0.0612171	19.2201	2.51326e-82	3.0671e-81	ribosome biogenesis protein NSA2, putative
TGME49_244170	321.639	1.17472	0.115984	10.1283	4.13633e-24	1.39968e-23	hypothetical protein
TGME49_249250	23207.7	1.17363	0.0539645	21.7483	7.1742e-105	1.3023e-103	ribosomal protein RPL35A
TGME49_231190	935.279	1.17353	0.0792849	14.8015	1.43293e-49	9.4895e-49	arsenite-activated ATPase family protein
TGME49_236910	3177.26	1.1734	0.0553297	21.2075	8.14848e-100	1.36419e-98	U2 snRNP auxiliary factor, putative
TGME49_234470	1252.32	1.17267	0.0743367	15.7751	4.61566e-56	3.45049e-55	hypothetical protein
TGME49_316350	1105.07	1.17206	0.0803434	14.5882	3.33942e-48	2.12215e-47	hypothetical protein
TGME49_270530	948.631	1.1712	0.0744208	15.7375	8.36643e-56	6.21361e-55	ubiquitin fusion degradation protein UFD1CY
TGME49_255410	3081.45	1.1702	0.0544586	21.4879	2.02056e-102	3.47022e-101	hypothetical protein
TGME49_268685	626.869	1.16827	0.0849455	13.7531	4.87724e-43	2.74289e-42	mitochondrial large subunit ribosomal protein
TGME49_314810	31678.3	1.16249	0.0685483	16.9587	1.6602e-64	1.46513e-63	ribosomal protein RPL7
TGME49_212200	629.177	1.1621	0.090387	12.8569	7.86721e-38	3.89887e-37	hypothetical protein
TGME49_320070	1449.45	1.16169	0.0676582	17.17	4.45205e-66	4.05467e-65	CDK-activating kinase assembly factor MAT1 protein
TGME49_207150	18.8606	1.16167	0.448773	2.58854	0.00963844	0.0124065	SAG-related sequence SRS49C
TGME49_295960	778.486	1.16107	0.0824257	14.0863	4.60957e-45	2.7291e-44	hypothetical protein
TGME49_305820	693.762	1.1601	0.0915604	12.6703	8.64234e-37	4.16641e-36	SGS domain-containing protein
TGME49_271850	77.4228	1.15987	0.216744	5.35133	8.73122e-08	1.56604e-07	hypothetical protein
TGME49_458050	13.9292	1.1598	0.506238	2.29101	0.0219627	0.0273299	18S ribosomal RNA
TGME49_257020	950.613	1.15974	0.0819032	14.1598	1.62355e-45	9.73519e-45	hypothetical protein
TGME49_211390	247.04	1.15955	0.127865	9.06851	1.2066e-19	3.52343e-19	hypothetical protein
TGME49_261590	836.389	1.15816	0.0786277	14.7297	4.15536e-49	2.70319e-48	ankyrin, putative
TGME49_222245	1636.15	1.15766	0.0751732	15.3999	1.63891e-53	1.16404e-52	hypothetical protein
TGME49_264420	425.128	1.1572	0.104549	11.0685	1.78323e-28	6.85177e-28	lipoprotein, putative
TGME49_271182	318.301	1.1556	0.122082	9.4657	2.91611e-21	9.00367e-21	hypothetical protein
TGME49_232690	1296.15	1.15477	0.075836	15.2272	2.33327e-52	1.62961e-51	DP-fucose transporter, putative
TGME49_210810	1965.72	1.15263	0.0620063	18.5889	3.95046e-77	4.42152e-76	hypothetical protein
TGME49_234450	19702.9	1.15192	0.0595922	19.33	3.00384e-83	3.75786e-82	ribosomal protein RPS15A
TGME49_224730	577.614	1.15134	0.0892151	12.9052	4.20452e-38	2.09411e-37	hypothetical protein
TGME49_217560	1893.02	1.1479	0.0607811	18.8858	1.49293e-79	1.73935e-78	DNA-directed RNA polymerase II RPB10
TGME49_272530	748.865	1.1476	0.0868677	13.2109	7.58814e-40	3.96004e-39	hypothetical protein
TGME49_209945	961.632	1.14672	0.0844544	13.578	5.40781e-42	2.97822e-41	hypothetical protein
TGME49_239760	22338.3	1.14611	0.0601124	19.0662	4.82119e-81	5.74291e-80	ribosomal protein RPL22
TGME49_270250	429172	1.14481	0.0576022	19.8745	6.76613e-88	9.20125e-87	dense granule protein GRA1
TGME49_284680	61.4777	1.1446	0.253799	4.50987	6.48667e-06	1.05215e-05	hypothetical protein
TGME49_210230	1322.52	1.14342	0.0678927	16.8416	1.20897e-63	1.05178e-62	hypothetical protein
TGME49_225580	1424.38	1.14063	0.0770435	14.805	1.35931e-49	9.01195e-49	proteasome (prosome, macropain) 26S subunit, non-ATPase, 9, putative
TGME49_316310	19670.1	1.14042	0.0510776	22.3272	2.01117e-110	3.97693e-109	superoxide dismutase
TGME49_203630	21338.8	1.14025	0.0599773	19.0113	1.37397e-80	1.62692e-79	ribosomal protein RPL44
TGME49_247930	250.533	1.13936	0.147452	7.72699	1.10121e-14	2.66734e-14	SNARE domain-containing protein
TGME49_257180	1121.67	1.13925	0.0771171	14.773	2.18754e-49	1.43832e-48	RecF/RecN/SMC N terminal domain-containing protein
TGME49_261560	64.2897	1.13907	0.24336	4.6806	2.8603e-06	4.72311e-06	Tat binding protein 1(TBP-1)-interacting protein TBPIP
TGME49_216130	1993.83	1.13603	0.0598977	18.9662	3.24241e-80	3.82231e-79	ubiquitin conjugating enzyme E2, putative
TGME49_283800	939.143	1.13595	0.0867354	13.0967	3.43681e-39	1.76128e-38	hypothetical protein
TGME49_294270	700.503	1.13567	0.0814544	13.9424	3.49901e-44	2.02348e-43	histone arginine methyltransferase PRMT4/CARM1
TGME49_253470	2540.55	1.13321	0.0574226	19.7346	1.08897e-86	1.44875e-85	alveolin domain containing intermediate filament IMC13
TGME49_289050	3978.84	1.13289	0.0531402	21.3189	7.58608e-101	1.28079e-99	FIKK kinase, putative
TGME49_279405	303.815	1.13213	0.121737	9.29982	1.40685e-20	4.23062e-20	hypothetical protein
TGME49_320230	140.199	1.13081	0.163695	6.90803	4.91429e-12	1.07706e-11	SAG-related sequence SRS15C
TGME49_226370	954.345	1.13004	0.0792246	14.2638	3.67774e-46	2.23896e-45	dgat2l1-prov protein
TGME49_319650	601.136	1.12966	0.0921929	12.2533	1.61347e-34	7.38102e-34	3' exoribonuclease family, domain 1 domain-containing protein
TGME49_273950	387.756	1.12957	0.114367	9.87667	5.25515e-23	1.71141e-22	replication factor C subunit 5, putative
TGME49_247230	2910.44	1.128	0.0582737	19.3569	1.78359e-83	2.25253e-82	centrin
TGME49_306030	2074.29	1.12774	0.05902	19.1078	2.17561e-81	2.61106e-80	glutathione s-transferase, n-terminal domain containing protein
TGME49_260610	419.603	1.1271	0.105272	10.7065	9.48451e-27	3.47664e-26	methyltransferase
TGME49_215300	799.09	1.12674	0.0879328	12.8136	1.37603e-37	6.76888e-37	hypothetical protein
TGME49_211020	918.954	1.12602	0.0755647	14.9014	3.22615e-50	2.17139e-49	RNA recognition motif-containing protein
TGME49_286450	148867	1.12512	0.0628312	17.907	1.03933e-71	1.05374e-70	dense granule protein GRA5
TGME49_312105	249.329	1.12473	0.132874	8.46464	2.5694e-17	6.92208e-17	hypothetical protein
TGME49_268950	3361.09	1.12449	0.064832	17.3446	2.16518e-67	2.02754e-66	hypothetical protein
TGME49_305770	417.106	1.12346	0.113107	9.93273	2.99941e-23	9.85662e-23	ABC transporter, ATP-binding domain-containing protein
TGME49_255690	317.291	1.12269	0.118858	9.44564	3.53255e-21	1.08691e-20	2-C-methyl-D-erythritol 2,4-cyclodiphosphate synthase domain-containing protein
TGME49_460440	13.0938	1.12198	0.517099	2.16975	0.0300258	0.0368854	18S ribosomal RNA
TGME49_261030	481.751	1.12194	0.0965436	11.6211	3.22051e-31	1.33738e-30	pyridine nucleotide-disulfide oxidoreductase domain-containing protein
TGME49_226580	3889.36	1.12173	0.0522215	21.4802	2.38464e-102	4.07795e-101	hypothetical protein
TGME49_268765	304.725	1.12162	0.121344	9.24328	2.39047e-20	7.14005e-20	hypothetical protein
TGME49_207160	31.5724	1.12088	0.354498	3.16187	0.00156759	0.00215978	SAG-related sequence SRS49D
TGME49_249950	808.91	1.12076	0.0829888	13.5049	1.46225e-41	7.99772e-41	Mak16 protein
TGME49_270655	18.0733	1.12029	0.445286	2.51588	0.0118736	0.0151612	hypothetical protein
TGME49_219230	2596.21	1.11989	0.0642639	17.4264	5.19983e-68	4.93303e-67	AMP-binding enzyme domain-containing protein
TGME49_227020	2100.71	1.11978	0.0618799	18.096	3.42362e-73	3.55708e-72	histone deacetylase SIR2
TGME49_307830	8350.34	1.11846	0.0488815	22.8811	7.1653e-116	1.54325e-114	hypothetical protein
TGME49_241150	856.386	1.11801	0.0774021	14.4442	2.72549e-47	1.69683e-46	hypothetical protein
TGME49_268750	538.378	1.11801	0.0986284	11.3355	8.75e-30	3.49868e-29	peptidyl-prolyl cis-trans isomerase E, putative
TGME49_207840	22857.5	1.11761	0.0543549	20.5613	6.0926e-94	9.28336e-93	ribosomal protein RPS17
TGME49_299070	1257.16	1.11737	0.0727447	15.3601	3.02925e-53	2.1448e-52	pyruvate kinase PyKII
TGME49_225990	494.839	1.117	0.0953572	11.7139	1.08209e-31	4.55531e-31	acyl transferase domain-containing protein
TGME49_320690	977.022	1.11627	0.0808795	13.8016	2.49302e-43	1.41401e-42	gamma-soluble NSF attachment protein, putative
TGME49_223750	1432.6	1.11481	0.0677331	16.4588	7.25333e-61	6.00226e-60	hypothetical protein
TGME49_305940	696.741	1.11432	0.081874	13.6101	3.48539e-42	1.92882e-41	peptidyl-prolyl cis-trans isomerase, cyclophilin-type domain-containing protein
TGME49_226860	7218.69	1.11408	0.0488245	22.818	3.0363e-115	6.50438e-114	SAG-related sequence SRS67
TGME49_289630	4297.17	1.11407	0.0561362	19.8459	1.19521e-87	1.61983e-86	microneme protein MIC16
TGME49_256010	816.324	1.11325	0.0856516	12.9974	1.26532e-38	6.36572e-38	hypothetical protein
TGME49_313640	7872.96	1.11291	0.0673374	16.5274	2.32872e-61	1.93712e-60	hypothetical protein
TGME49_314570	207.606	1.11259	0.144782	7.68459	1.53491e-14	3.69426e-14	hypothetical protein
TGME49_217010	1421.34	1.11154	0.0668671	16.6231	4.74539e-62	3.99746e-61	hypothetical protein
TGME49_225080	36681.3	1.11099	0.0634449	17.5112	1.17723e-68	1.12621e-67	ribosomal protein RPS18
TGME49_268630	373.422	1.11066	0.109779	10.1172	4.63306e-24	1.5671e-23	YagE family protein
TGME49_313445	437.212	1.11055	0.103641	10.7154	8.62001e-27	3.16411e-26	hypothetical protein
TGME49_215130	937.569	1.11034	0.0918661	12.0865	1.24545e-33	5.55711e-33	adaptor-related protein complex 3, sigma 2 subunit
TGME49_289360	874.537	1.11008	0.0864284	12.844	9.29991e-38	4.59745e-37	hypothetical protein
TGME49_232520	590.801	1.10984	0.0890128	12.4684	1.11069e-35	5.22807e-35	brix domain-containing protein
TGME49_318600	1013.28	1.10923	0.0766817	14.4654	2.00387e-47	1.25344e-46	DNA /pantothenate metabolism flavoprotein
TGME49_260375	53.1732	1.10905	0.272619	4.06812	4.73931e-05	7.27278e-05	hypothetical protein
TGME49_265310	4192.47	1.10809	0.0524713	21.1181	5.42038e-99	8.90618e-98	heat shock protein 40, putative
TGME49_311500	733.884	1.10773	0.084334	13.1351	2.0729e-39	1.07196e-38	ThiF family protein
TGME49_251855	85.0053	1.10731	0.206364	5.36583	8.05777e-08	1.44818e-07	hypothetical protein
TGME49_271610	2479.64	1.10707	0.0734573	15.0709	2.51693e-51	1.73058e-50	pyrroline-5-carboxylate reductase
TGME49_236570	5292.88	1.10626	0.0593438	18.6416	1.47825e-77	1.66858e-76	lysine decarboxylase family protein
TGME49_208500	2252.84	1.10623	0.0604831	18.29	9.94551e-75	1.07102e-73	protein phosphatase 2C domain-containing protein
TGME49_212840	694.607	1.10601	0.089743	12.3242	6.71184e-35	3.08993e-34	HIT zinc finger protein
TGME49_245432	7594.52	1.10594	0.0617183	17.9191	8.36047e-72	8.49803e-71	hypothetical protein
TGME49_255890	638.618	1.10514	0.0866714	12.7509	3.08189e-37	1.50028e-36	pyridine nucleotide-disulfide oxidoreductase domain-containing protein
TGME49_227620	239325	1.10399	0.0567321	19.4598	2.40752e-84	3.07954e-83	dense granule protein GRA2
TGME49_204340	10766.3	1.10279	0.046128	23.9072	2.57835e-126	6.36125e-125	hypothetical protein
TGME49_300190	20627.7	1.10141	0.0702748	15.673	2.31538e-55	1.69589e-54	ribosomal protein RPL37A
TGME49_230830	143.362	1.1008	0.170358	6.46169	1.0354e-10	2.13815e-10	ATPase family associated with various cellular activities (AAA) domain-containing protein
TGME49_288550	1008.23	1.10058	0.0766275	14.3628	8.85773e-47	5.44235e-46	hypothetical protein
TGME49_270650	466.908	1.09982	0.0988288	11.1286	9.10818e-29	3.53547e-28	deoxyribose-phosphate aldolase
TGME49_232960	1668.99	1.09765	0.066152	16.5929	7.84148e-62	6.5847e-61	oxidoreductase, 2OG-Fe(II) oxygenase family protein
TGME49_220630	5877.6	1.09675	0.0498298	22.01	2.31086e-107	4.34322e-106	hypothetical protein
TGME49_213580	13160.8	1.09666	0.0502528	21.8229	1.40617e-105	2.606e-104	hypothetical protein
TGME49_314690	264.256	1.0964	0.127134	8.62395	6.46858e-18	1.7708e-17	hypothetical protein
TGME49_266460	3034.14	1.0963	0.0700447	15.6514	3.25069e-55	2.37223e-54	small ubiquitin family modifier, putative
TGME49_281570	700.025	1.0954	0.0893604	12.2582	1.51783e-34	6.94748e-34	hypothetical protein
TGME49_222170	9775.85	1.09529	0.0525283	20.8514	1.47926e-96	2.3343e-95	dense-granule antigen DG32
TGME49_269140	1935.32	1.09524	0.0651524	16.8105	2.04465e-63	1.76914e-62	transport protein particle component, Bet3 domain-containing protein
TGME49_215600	842.82	1.09493	0.0853605	12.8271	1.15642e-37	5.70269e-37	hypothetical protein
TGME49_203060	4586.09	1.09436	0.0504076	21.7102	1.64331e-104	2.97473e-103	hypothetical protein
TGME49_312600	6775.11	1.0943	0.073485	14.8915	3.74196e-50	2.51219e-49	heat shock protein HSP21
TGME49_270700	4885.77	1.0941	0.0617453	17.7195	2.96417e-70	2.94532e-69	hypothetical protein
TGME49_226100	148.354	1.09336	0.175108	6.24391	4.26755e-10	8.59007e-10	haloacid dehalogenase family hydrolase domain-containing protein
TGME49_216930	2342.38	1.09251	0.0696879	15.6771	2.16841e-55	1.58971e-54	cholinephosphate cytidylyltransferase
TGME49_231120	1240.57	1.09248	0.0674482	16.1973	5.26491e-59	4.17889e-58	ribosomal protein S11, putative
TGME49_244520	493.446	1.09042	0.0965209	11.2972	1.35459e-29	5.3866e-29	glycosyl transferase, group 4 family protein
TGME49_293510	3041.05	1.09033	0.0579257	18.823	4.89505e-79	5.64525e-78	poly(ADP-ribose) polymerase and DNA-Ligase Zn-finger region domain-containing protein
TGME49_255370	589.66	1.08972	0.0875116	12.4522	1.35961e-35	6.37339e-35	TIC20
TGME49_251690	5128.81	1.08887	0.0564747	19.2807	7.79885e-83	9.65047e-82	seryl-tRNA synthetase, cytoplasmic, putative
TGME49_231940	1017.55	1.087	0.0775344	14.0196	1.18239e-44	6.90288e-44	ThiF family protein
TGME49_225940	2150.34	1.08413	0.05921	18.31	6.89267e-75	7.43271e-74	hypothetical protein
TGME49_209700	1671.62	1.08335	0.0674833	16.0536	5.39306e-58	4.18474e-57	hypothetical protein
TGME49_242340	17633.9	1.08153	0.0730759	14.8001	1.46339e-49	9.67781e-49	ribosomal protein RPS29
TGME49_289940	650.038	1.08132	0.0874594	12.3637	4.10856e-35	1.90024e-34	uroporphyrinogen decarboxylase
TGME49_267400	22007.8	1.08063	0.0745178	14.5016	1.18283e-47	7.45729e-47	ribosomal protein RPL32
TGME49_267308	37.3468	1.08054	0.309345	3.493	0.000477629	0.000683099	myosin heavy chain, putative
TGME49_212090	1379.29	1.07948	0.0774288	13.9416	3.5389e-44	2.04507e-43	hypothetical protein
TGME49_289750	21393.7	1.07857	0.0584756	18.4448	5.74299e-76	6.29517e-75	ribosomal-ubiquitin protein RPL40
TGME49_206680	620.511	1.07849	0.0941373	11.4565	2.18035e-30	8.8604e-30	hypothetical protein
TGME49_223010	1038.93	1.07824	0.0844959	12.7608	2.71392e-37	1.32358e-36	hypothetical protein
TGME49_270840	905.905	1.0779	0.0756015	14.2577	4.01449e-46	2.4421e-45	poly(ADP-ribose) polymerase catalytic domain-containing protein
TGME49_209610	1459.34	1.07695	0.0680297	15.8306	1.91272e-56	1.43797e-55	oocyst wall protein OWP2
TGME49_210830	377.737	1.0768	0.110802	9.7182	2.52197e-22	8.05192e-22	RIO1 family protein
TGME49_200360	21842.2	1.07628	0.0535688	20.0916	8.7432e-90	1.22667e-88	hypothetical protein
TGME49_222970	1186.71	1.07587	0.0714566	15.0562	3.14271e-51	2.14972e-50	inositol(myo)-1(or 4)-monophosphatase 2, putative
TGME49_227280	181818	1.07559	0.0440606	24.4115	1.29123e-131	3.45295e-130	dense granule protein GRA3
TGME49_207020	208.103	1.07307	0.139619	7.68568	1.52181e-14	3.66384e-14	hypothetical protein
TGME49_275802	2677.96	1.07291	0.055181	19.4434	3.31347e-84	4.23157e-83	SRP72 RNA-binding domain-containing protein
TGME49_250810	25025.9	1.07287	0.0674452	15.9073	5.64125e-57	4.28144e-56	ribosomal protein RPL35
TGME49_240880	761.27	1.07169	0.0881873	12.1524	5.56914e-34	2.51163e-33	hypothetical protein
TGME49_307990	583.375	1.07111	0.0992166	10.7956	3.61021e-27	1.34062e-26	arrestin (or s-antigen), n-terminal domain-containing protein
TGME49_261710	2178.22	1.07107	0.0601201	17.8155	5.3571e-71	5.38345e-70	ankyrin repeat-containing protein
TGME49_217640	2042.18	1.07058	0.0611158	17.5172	1.05931e-68	1.01462e-67	hypothetical protein
TGME49_216410	755.657	1.07027	0.0905661	11.8175	3.16876e-32	1.35544e-31	hypothetical protein
TGME49_222090	1129.52	1.06788	0.0723629	14.7573	2.76189e-49	1.80851e-48	hypothetical protein
TGME49_305920	785.389	1.06638	0.081059	13.1556	1.57937e-39	8.18868e-39	endonuclease III family 1 protein
TGME49_263710	758.302	1.06532	0.0855488	12.4528	1.35107e-35	6.33707e-35	acyl-CoA:cholesterol acyltransferase alpha ACAT1-alpha
TGME49_208540	633.006	1.0653	0.0868704	12.2631	1.42917e-34	6.55297e-34	DEAD/DEAH box helicase domain-containing protein
TGME49_244110	6773.19	1.0651	0.0581043	18.3308	4.69676e-75	5.07161e-74	nucleosome assembly protein (nap) protein
TGME49_300030	1084.4	1.06481	0.0751697	14.1654	1.50005e-45	9.00141e-45	hypothetical protein
TGME49_219750	5151.71	1.06468	0.0647	16.4556	7.64039e-61	6.30946e-60	cytochrome c, putative
TGME49_229405	225.02	1.06436	0.131014	8.12397	4.51181e-16	1.1561e-15	3'5'-cyclic nucleotide phosphodiesterase domain-containing protein
TGME49_315320	21735	1.06405	0.0470973	22.5927	5.11772e-113	1.06483e-111	SAG-related sequence SRS52A
TGME49_278230	365.051	1.06401	0.106114	10.027	1.15965e-23	3.86017e-23	prenyltransferase and squalene oxidase repeat-containing protein
TGME49_277080	64755.8	1.06304	0.0591641	17.9676	3.49336e-72	3.56448e-71	microneme protein MIC5
TGME49_250880	3330.92	1.06282	0.0675823	15.7263	9.98853e-56	7.41141e-55	kinase, pfkB family protein
TGME49_200590	1049.08	1.06252	0.0831212	12.7828	2.04574e-37	1.00077e-36	Toxoplasma gondii family C protein
TGME49_249510	499.024	1.0597	0.0947278	11.1868	4.73384e-29	1.85285e-28	hypothetical protein
TGME49_221210	15778.7	1.05847	0.0532746	19.8682	7.66881e-88	1.0411e-86	cyclophilin
TGME49_267050	1443.62	1.05835	0.0757979	13.9628	2.62874e-44	1.52463e-43	hydrolase, alpha/beta fold family protein
TGME49_240285	76.0517	1.05807	0.247861	4.26882	1.96508e-05	3.09236e-05	hypothetical protein
TGME49_253570	713.931	1.05758	0.0954173	11.0837	1.50493e-28	5.79083e-28	hypothetical protein
TGME49_200270	1141.99	1.05702	0.0693545	15.2408	1.89529e-52	1.3272e-51	PAN/Apple domain-containing protein
TGME49_209930	811.601	1.05642	0.0768918	13.7391	5.92412e-43	3.32929e-42	hypothetical protein
TGME49_297925	205.265	1.05609	0.137978	7.65403	1.9478e-14	4.67249e-14	HesB-like domain-containing protein
TGME49_236030	506.085	1.05543	0.10028	10.5248	6.63827e-26	2.36585e-25	hypothetical protein
TGME49_315530	913.006	1.05528	0.0787574	13.3991	6.1187e-41	3.29236e-40	hypothetical protein
TGME49_268850	16546.5	1.05427	0.0554387	19.0168	1.23699e-80	1.4669e-79	enolase 2
TGME49_216980	443.784	1.05372	0.0978012	10.7741	4.56226e-27	1.68943e-26	WDR8 protein isoform 3 family protein
TGME49_208830	11390.6	1.05304	0.0456754	23.0548	1.31741e-117	2.90816e-116	hypothetical protein
TGME49_306630	412.485	1.05177	0.101217	10.3912	2.71793e-25	9.50382e-25	tRNA methyltransferase complex GCD14 subunit protein
TGME49_240500	881.992	1.05148	0.0753795	13.9492	3.18359e-44	1.84241e-43	hypothetical protein
TGME49_255710	27.2568	1.04964	0.360542	2.91128	0.00359955	0.00481046	ULK kinase
TGME49_219218	293.306	1.04817	0.121162	8.65097	5.10631e-18	1.40221e-17	hypothetical protein
TGME49_224020	1442.28	1.04798	0.0728031	14.3946	5.59076e-47	3.4537e-46	hypothetical protein
TGME49_248100	869.956	1.04714	0.0801214	13.0695	4.92194e-39	2.51429e-38	synaptobrevin protein
TGME49_239780	920.281	1.04433	0.0775467	13.4671	2.44247e-41	1.3277e-40	hypothetical protein
TGME49_217951	999.815	1.0443	0.082484	12.6606	9.77412e-37	4.7035e-36	hypothetical protein
TGME49_235360	255.492	1.04387	0.126759	8.23512	1.79375e-16	4.66986e-16	hypothetical protein
TGME49_251790	1351.88	1.04275	0.0677105	15.4001	1.63327e-53	1.16106e-52	hypothetical protein
TGME49_219140	4106.14	1.04212	0.0578798	18.0049	1.7828e-72	1.83555e-71	EF-1 guanine nucleotide exchange domain-containing protein
TGME49_294180	573.976	1.04178	0.0893008	11.666	1.9025e-31	7.94604e-31	tRNA -methyltransferase family protein
TGME49_232700	301.703	1.0415	0.118747	8.77072	1.77522e-18	4.95333e-18	hypothetical protein
TGME49_305480	469.937	1.04149	0.097291	10.7049	9.64956e-27	3.53551e-26	elongator complex protein ELP3
TGME49_263240	1511.37	1.04133	0.0715878	14.5462	6.17031e-48	3.90868e-47	hypothetical protein
TGME49_244000	1031.6	1.0407	0.0798655	13.0306	8.19218e-39	4.14762e-38	DEAD/DEAH box helicase domain-containing protein
TGME49_294780	735.395	1.04055	0.0824842	12.6152	1.74138e-36	8.33459e-36	hypothetical protein
TGME49_309810	35280.9	1.04023	0.0749824	13.8729	9.24092e-44	5.2979e-43	ribosomal protein RPP2
TGME49_289590	52.8526	1.03892	0.259888	3.99759	6.39908e-05	9.70765e-05	hypothetical protein
TGME49_207930	2386.28	1.03836	0.0762992	13.6091	3.53666e-42	1.95448e-41	phosphatidylethanolamine-binding protein
TGME49_311020	438.185	1.03662	0.0990962	10.4608	1.3079e-25	4.61999e-25	hypothetical protein
TGME49_269250	1401.14	1.03645	0.0744474	13.9219	4.66282e-44	2.68872e-43	Mov34/MPN/PAD-1 family protein
TGME49_238073	415.693	1.03494	0.106951	9.67676	3.78538e-22	1.20326e-21	hypothetical protein
TGME49_291810	1170.68	1.03447	0.0732781	14.117	2.98345e-45	1.77294e-44	thioredoxin domain-containing protein
TGME49_307570	1404.04	1.03335	0.0716128	14.4297	3.36392e-47	2.09103e-46	glycerol-3-phosphate dehydrogenase (gpdh), putative
TGME49_251950	1221.51	1.03287	0.0783045	13.1904	9.96702e-40	5.19132e-39	ribosomal protein l7/l12 c-terminal domain-containing protein
TGME49_226970	23626	1.03007	0.0557761	18.468	3.73394e-76	4.1213e-75	ribosomal protein RPS11
TGME49_286670	176.011	1.02954	0.150623	6.83525	8.18625e-12	1.77369e-11	hypothetical protein
TGME49_248820	19.295	1.02913	0.446833	2.30316	0.02127	0.0265051	hypothetical protein
TGME49_269175	302.921	1.0281	0.116347	8.83649	9.8772e-19	2.78427e-18	hypothetical protein
TGME49_293400	1783.32	1.02738	0.0685307	14.9916	8.3329e-51	5.66594e-50	hypothetical protein
TGME49_205250	18826.7	1.02692	0.0501738	20.4673	4.21444e-93	6.23096e-92	rhoptry protein ROP18
TGME49_205410	294.841	1.02639	0.115953	8.85184	8.60898e-19	2.43108e-18	RNA pseudouridine synthase superfamily protein
TGME49_247470	3483.55	1.02539	0.0633036	16.1979	5.21834e-59	4.14606e-58	nucleolar protein, putative
TGME49_295950	523.411	1.02499	0.0914879	11.2035	3.91756e-29	1.53561e-28	KRUF family protein
TGME49_291630	1642.24	1.02488	0.0665472	15.4008	1.61563e-53	1.14955e-52	hypothetical protein
TGME49_249300	9728.89	1.0243	0.0498772	20.5364	1.01906e-93	1.54097e-92	hypothetical protein
TGME49_238490	23.5055	1.02416	0.401447	2.55116	0.0107364	0.0137664	SAG-related sequence SRS22E
TGME49_214210	5154.55	1.02404	0.0530067	19.319	3.71914e-83	4.62368e-82	rRNA pseudouridine synthase
TGME49_310710	1322.22	1.02369	0.0693445	14.7624	2.56177e-49	1.67884e-48	small ribosomal subunit Rsm22 protein
TGME49_203610	1027.92	1.02279	0.0761233	13.436	3.72029e-41	2.01406e-40	3'-5' exoribonuclease csl4, putative
TGME49_260250	1709.91	1.02142	0.0640103	15.9572	2.53869e-57	1.94153e-56	cyclin domain protein, cyclin H family protein
TGME49_259260	7661.54	1.02137	0.051835	19.7042	1.98399e-86	2.62195e-85	membrane protein FtsH1
TGME49_229930	4734.43	1.02112	0.0566989	18.0094	1.64322e-72	1.69622e-71	p25-alpha family protein
TGME49_249760	616.597	1.02075	0.0980488	10.4106	2.21756e-25	7.78835e-25	vitamin k epoxide reductase family protein
TGME49_275480	3200.88	1.02035	0.0554778	18.392	1.52148e-75	1.65412e-74	Myb family DNA-binding domain-containing protein
TGME49_239330	32067.8	1.02029	0.0638271	15.9853	1.61824e-57	1.24476e-56	ribosomal protein RPL37
TGME49_222410	745.654	1.02004	0.0828501	12.3119	7.81375e-35	3.59099e-34	hypothetical protein
TGME49_223070	5076.78	1.0199	0.0601479	16.9566	1.72093e-64	1.51705e-63	hypothetical protein
TGME49_290210	167.931	1.01942	0.148423	6.86833	6.49562e-12	1.41353e-11	hypothetical protein
TGME49_219640	585.012	1.01865	0.0896424	11.3634	6.35968e-30	2.54951e-29	hypothetical protein
TGME49_306390	3636.53	1.01796	0.0694744	14.6523	1.3018e-48	8.37965e-48	hypothetical protein
TGME49_220212	197.677	1.01781	0.147343	6.90772	4.92521e-12	1.07916e-11	pseudouridine synthase
TGME49_267480	714.178	1.01669	0.0803729	12.6496	1.12404e-36	5.40256e-36	tRNA (guanine(26)-N(2))-dimethyltransferase, putative
TGME49_259890	25.1022	1.01625	0.371176	2.73792	0.00618299	0.00810532	Kazal-type serine protease inhibitor domain-containing protein
TGME49_214760	660.725	1.01595	0.0904517	11.232	2.83983e-29	1.11811e-28	erythronate-4-phosphate dehydrogenase domain-containing protein
TGME49_210320	63.9252	1.01548	0.254879	3.98419	6.77114e-05	0.000102545	SAG-related sequence SRS37A
TGME49_278240	56.6676	1.01509	0.252568	4.01909	5.84244e-05	8.89708e-05	Zn-finger in Ran binding protein and others domain-containing protein
TGME49_311750	782.324	1.01436	0.0778787	13.0248	8.83787e-39	4.46318e-38	mago binding protein
TGME49_315170	411.203	1.01317	0.101407	9.99103	1.66833e-23	5.52804e-23	O-phosphoseryl-tRNA(Sec) selenium transferase
TGME49_320430	1367.24	1.01307	0.0756684	13.3883	7.08001e-41	3.80192e-40	cell-cycle-control protein (translation regulation), putative
TGME49_209290	30714.6	1.01189	0.0584855	17.3016	4.57736e-67	4.2514e-66	ribosomal protein RPS28
TGME49_290340	1645.9	1.01174	0.0672852	15.0367	4.22391e-51	2.88188e-50	HEAT repeat-containing protein
TGME49_231080	20344.7	1.01117	0.06118	16.5277	2.31727e-61	1.9296e-60	ribosomal protein RPL38
TGME49_240400	258.924	1.0109	0.127051	7.95665	1.76754e-15	4.41691e-15	hypothetical protein
TGME49_223490	898.961	1.01074	0.0801117	12.6166	1.71012e-36	8.18985e-36	hypothetical protein
TGME49_243350	2616.12	1.00985	0.0594318	16.9917	9.4626e-65	8.41601e-64	gamma-glutamyl hydrolase
TGME49_314415	406.909	1.00965	0.100755	10.0208	1.2349e-23	4.10893e-23	hypothetical protein
TGME49_216760	628.096	1.00913	0.0875805	11.5223	1.0183e-30	4.18289e-30	RNA pseudouridine synthase superfamily protein
TGME49_267450	1859.42	1.00793	0.0658453	15.3076	6.80255e-53	4.79306e-52	alpha-tubulin suppressor protein
TGME49_226280	607.717	1.00774	0.0920123	10.9522	6.48463e-28	2.45725e-27	ribosomal protein L28, putative
TGME49_246100	1338.37	1.00756	0.0773356	13.0284	8.43098e-39	4.26581e-38	phosducin, putative
TGME49_316660	1739.08	1.00675	0.0672861	14.9622	1.29656e-50	8.77851e-50	cullin family protein
TGME49_255680	278.86	1.00525	0.120218	8.36189	6.17228e-17	1.63195e-16	YbaK/proline-tRNA ligase associated domain-containing protein
TGME49_217580	743.717	1.00474	0.0851344	11.8018	3.82028e-32	1.62627e-31	DNA-directed RNA polymerase III RPC6
TGME49_254120	7906.3	1.00417	0.0733393	13.6921	1.13251e-42	6.33774e-42	autophagy-related protein 8 atg8, putative
TGME49_286735	174.667	1.00312	0.147808	6.78662	1.14789e-11	2.46964e-11	hypothetical protein
TGME49_287490	36.9142	1.00192	0.319755	3.1334	0.00172794	0.00237168	hypothetical protein
TGME49_249740	2138.39	1.00171	0.0854372	11.7245	9.54655e-32	4.02521e-31	translation machinery associated tma7 protein
TGME49_249800	173.369	1.00163	0.156823	6.38706	1.69108e-10	3.45191e-10	hypothetical protein
TGME49_277920	2035.66	1.00098	0.0704694	14.2045	8.59731e-46	5.18637e-45	hypothetical protein
TGME49_233400	567.833	1.00087	0.0931767	10.7417	6.48583e-27	2.39064e-26	TAF9 RNA polymerase II, TATA box binding protein (TBP)-associated factor isoform 2 family protein
TGME49_223430	170.863	1.00065	0.153397	6.52329	6.87798e-11	1.43408e-10	hypothetical protein
TGME49_259220	743.074	1.00055	0.0809839	12.355	4.57925e-35	2.11425e-34	DEAD/DEAH box helicase domain-containing protein

## Sheet: down 1.0 stats
GeneID	baseMean	log2FoldChange	lfcSE	stat	pvalue	padj
TGME49_268220	6572.54	-10.0979	0.26842	-37.6198	0	0	hypothetical protein
TGME49_315400	113.333	-10.006	1.18759	-8.42543	3.59412e-17	9.60482e-17	SAG-related sequence SRS53D
TGME49_297190	93.251	-9.72514	1.18981	-8.17367	2.99148e-16	7.71243e-16	hypothetical protein
TGME49_258220	84.406	-9.58098	1.19027	-8.04943	8.31801e-16	2.11237e-15	hypothetical protein
TGME49_212775	66.1408	-9.22931	1.19349	-7.73304	1.05006e-14	2.54577e-14	hypothetical protein
TGME49_228420	90.1001	-8.7102	1.19018	-7.31841	2.50933e-13	5.78948e-13	protein kinase, cAMP-dependent, catalytic chain
TGME49_239580	85.0856	-8.62805	1.1914	-7.24193	4.42349e-13	1.01092e-12	hypothetical protein
TGME49_203110	769.253	-8.44769	0.442602	-19.0864	3.27377e-81	3.91721e-80	citrate synthase, putative
TGME49_258890	37.0287	-8.39224	1.20467	-6.96639	3.25167e-12	7.19793e-12	hypothetical protein
TGME49_238060	2547.02	-8.27611	0.236882	-34.9377	1.99394e-267	1.80565e-265	EF hand domain-containing protein
TGME49_238980	100.771	-7.97436	1.03462	-7.70749	1.28314e-14	3.10046e-14	hypothetical protein
TGME49_228440	27.1364	-7.94319	1.215	-6.53761	6.25093e-11	1.3071e-10	hypothetical protein
TGME49_266660	49.2663	-7.83633	1.19962	-6.53233	6.47546e-11	1.35299e-10	mediator complex subunit MED9
TGME49_256788	84.5055	-7.71806	1.03439	-7.46143	8.55917e-14	2.00848e-13	intraflagellar transport 52 (Protein NGD5) family protein
TGME49_315802	1383.41	-7.70678	0.523127	-14.7322	4.00707e-49	2.60885e-48	hypothetical protein
TGME49_314487	324.417	-7.65812	0.519174	-14.7506	3.05026e-49	1.99242e-48	hypothetical protein
TGME49_202735	19.601	-7.47482	1.22763	-6.08881	1.1375e-09	2.23766e-09	hypothetical protein
TGME49_262568	35.3299	-7.35406	1.20625	-6.09661	1.08341e-09	2.13494e-09	tRNA-Ile
TGME49_234165	64.6631	-7.32934	1.03856	-7.05723	1.69849e-12	3.78927e-12	hypothetical protein
TGME49_233360	1600.02	-7.2579	0.211071	-34.386	4.08171e-259	3.46033e-257	hypothetical protein
TGME49_262564	30.2689	-7.12904	1.21082	-5.88777	3.91452e-09	7.49336e-09	tRNA-Ile
TGME49_316590	14.9414	-7.08251	1.24259	-5.69979	1.19952e-08	2.24125e-08	tRNA-Lys
TGME49_294260	28.0769	-7.0196	1.21493	-5.77777	7.56972e-09	1.42878e-08	NEK kinase
TGME49_233770	1671.59	-6.99751	0.189245	-36.976	2.78792e-299	2.88532e-297	calcium-translocating P-type ATPase, PMCA-type protein
TGME49_307450	13.0008	-6.8819	1.25594	-5.47949	4.26553e-08	7.77138e-08	hypothetical protein
TGME49_238970	560.044	-6.85577	0.306645	-22.3574	1.02362e-110	2.03422e-109	hypothetical protein
TGME49_204560	297.345	-6.82593	0.414934	-16.4506	8.29935e-61	6.84653e-60	type I fatty acid synthase, putative
TGME49_291160	11.7459	-6.73257	1.2752	-5.27964	1.29438e-07	2.30552e-07	dynein light polypeptide 4, axonemal, putative
TGME49_279345	148.885	-6.72131	0.562235	-11.9546	6.14001e-33	2.68402e-32	hypothetical protein
TGME49_242370	102.287	-6.6646	0.663869	-10.039	1.02683e-23	3.42806e-23	hypothetical protein
TGME49_255500	198.533	-6.62053	0.471541	-14.0402	8.84558e-45	5.17551e-44	hypothetical protein
TGME49_318540	39.3021	-6.60502	1.04921	-6.29522	3.06962e-10	6.21172e-10	calcium binding egf domain-containing protein
TGME49_252370	170.039	-6.54875	0.499108	-13.1209	2.4991e-39	1.28652e-38	AP2 domain transcription factor AP2III-1
TGME49_266720	10.2475	-6.53821	1.27614	-5.12341	3.00056e-07	5.2518e-07	hypothetical protein
TGME49_312510	317.303	-6.53054	0.363081	-17.9865	2.48773e-72	2.54816e-71	Ku70/Ku80 beta-barrel domain-containing protein
TGME49_278790	19.0766	-6.45898	1.23332	-5.23708	1.63138e-07	2.88899e-07	Tctex2-related light chain
TGME49_231998	18.6161	-6.42222	1.22974	-5.2224	1.76615e-07	3.12141e-07	hypothetical protein
TGME49_312460	9.242	-6.39032	1.29604	-4.93067	8.19496e-07	1.40051e-06	zinc finger, MYND-type containing 12 family protein
TGME49_226245	48.8923	-6.33181	0.861772	-7.34743	2.02049e-13	4.67381e-13	hypothetical protein
TGME49_267410	97.3434	-6.32588	0.610437	-10.3629	3.65776e-25	1.27176e-24	scavenger receptor protein SR1 precursor
TGME49_221240	17.0419	-6.29386	1.23583	-5.09281	3.52792e-07	6.164e-07	hypothetical protein
TGME49_226385	258.14	-6.22894	0.366209	-17.0092	7.01504e-65	6.28122e-64	hypothetical protein
TGME49_228510	16.2777	-6.22824	1.24027	-5.02166	5.12267e-07	8.86099e-07	hypothetical protein
TGME49_278965	149.452	-6.20601	0.475398	-13.0544	6.00178e-39	3.05807e-38	hypothetical protein
TGME49_247970	700.283	-6.20124	0.223162	-27.788	6.05713e-170	2.43784e-168	hypothetical protein
TGME49_311640	15.734	-6.17848	1.24269	-4.97187	6.6311e-07	1.14009e-06	hypothetical protein
TGME49_323310	116.419	-6.16709	0.531817	-11.5963	4.30451e-31	1.78103e-30	hypothetical protein
TGME49_316420	7.72328	-6.13145	1.30062	-4.71426	2.42595e-06	4.03515e-06	leucine rich repeat-containing protein
TGME49_275790	71.0309	-6.13105	0.67132	-9.13282	6.6738e-20	1.96322e-19	EGF family domain-containing protein
TGME49_269280	15.218	-6.12945	1.24627	-4.91826	8.73188e-07	1.48939e-06	hypothetical protein
TGME49_269582	126.542	-6.11714	0.501785	-12.1907	3.48207e-34	1.58022e-33	hypothetical protein
TGME49_233780	7.60906	-6.10897	1.3029	-4.68875	2.74883e-06	4.54469e-06	hypothetical protein
TGME49_280500	1389.24	-6.08693	0.30256	-20.1181	5.12107e-90	7.22298e-89	inorganic anion transporter, sulfate permease (SulP) family protein
TGME49_258530	7.47431	-6.08304	1.30303	-4.66839	3.03577e-06	5.0087e-06	flagellar associated protein
TGME49_216585	108.798	-6.06838	0.533759	-11.3691	5.95794e-30	2.39068e-29	hypothetical protein
TGME49_261770	7.39096	-6.06489	1.32293	-4.58443	4.55235e-06	7.43547e-06	hypothetical protein
TGME49_206440	1908.86	-6.06153	0.138746	-43.6881	0	0	cpw-wpc domain-containing protein
TGME49_212240	121.293	-6.05456	0.503408	-12.0271	2.55885e-33	1.13098e-32	beta-1 tubulin, putative
TGME49_309095	14.0753	-6.01618	1.25134	-4.80778	1.52617e-06	2.56746e-06	hypothetical protein
TGME49_231450	13.6252	-5.96639	1.24759	-4.78234	1.73269e-06	2.90507e-06	hypothetical protein
TGME49_309300	151.418	-5.95826	0.436902	-13.6375	2.39545e-42	1.32749e-41	SAG-related sequence SRS55A
TGME49_253505	6.63495	-5.91161	1.31844	-4.4838	7.33255e-06	1.18381e-05	tRNA-Asp
TGME49_239430	108.783	-5.89576	0.504962	-11.6757	1.69758e-31	7.1013e-31	EF hand domain-containing protein
TGME49_276200	1330.5	-5.89494	0.256962	-22.9409	1.81567e-116	3.93182e-115	hypothetical protein
TGME49_295995	1781.72	-5.86967	0.13134	-44.6907	0	0	hypothetical protein
TGME49_207350	128.982	-5.84976	0.459341	-12.7351	3.77302e-37	1.83113e-36	hypothetical protein
TGME49_310215	34.4505	-5.82106	0.873749	-6.66216	2.69833e-11	5.72498e-11	hypothetical protein
TGME49_238165	45.6735	-5.81231	0.758517	-7.66273	1.82022e-14	4.37434e-14	hypothetical protein
TGME49_254680	239.157	-5.80789	0.333756	-17.4016	8.02023e-68	7.57266e-67	hypothetical protein
TGME49_233370	1886.91	-5.78741	0.132503	-43.6776	0	0	hypothetical protein
TGME49_286110	6.04269	-5.77857	1.34481	-4.29694	1.73174e-05	2.73597e-05	hypothetical protein
TGME49_311050	11.8517	-5.76137	1.26318	-4.561	5.0911e-06	8.30012e-06	hypothetical protein
TGME49_204468	11.481	-5.71306	1.27145	-4.49334	7.01132e-06	1.13356e-05	hypothetical protein
TGME49_258085	41.9482	-5.68491	0.760657	-7.47369	7.79763e-14	1.83302e-13	hypothetical protein
TGME49_289745	1287.63	-5.67214	0.143705	-39.4707	0	0	hypothetical protein
TGME49_224675	30.4169	-5.63701	0.881803	-6.3926	1.63092e-10	3.3308e-10	hypothetical protein
TGME49_236975	5.40325	-5.61466	1.35122	-4.15525	3.24939e-05	5.03684e-05	Toxoplasma gondii family D protein
TGME49_272450	5.39708	-5.61335	1.3479	-4.1645	3.12036e-05	4.84248e-05	hypothetical protein
TGME49_278753	79.5683	-5.60913	0.540244	-10.3826	2.97568e-25	1.03869e-24	hypothetical protein
TGME49_252350	247.981	-5.60475	0.309023	-18.137	1.62624e-73	1.7052e-72	hypothetical protein
TGME49_253930	3228.93	-5.59366	0.0962277	-58.1294	0	0	GCC2 and GCC3 domain-containing protein
TGME49_252860	29.5421	-5.59356	0.879949	-6.35669	2.06147e-10	4.19292e-10	hypothetical protein
TGME49_218350	10.362	-5.56707	1.27505	-4.36615	1.26455e-05	2.01665e-05	hypothetical protein
TGME49_310940	95.9822	-5.5568	0.484891	-11.4599	2.09784e-30	8.53815e-30	hypothetical protein
TGME49_227070	28.1253	-5.52398	0.884362	-6.24629	4.20326e-10	8.46709e-10	hypothetical protein
TGME49_213290	387.477	-5.49797	0.241365	-22.7786	7.46739e-115	1.59538e-113	hypothetical protein
TGME49_267990	18.4392	-5.49685	1.08261	-5.07739	3.82665e-07	6.67569e-07	hypothetical protein
TGME49_218192	1912	-5.49294	0.119519	-45.9588	0	0	hypothetical protein
TGME49_214570	291.467	-5.47948	0.27484	-19.937	1.94333e-88	2.66548e-87	hypothetical protein
TGME49_282020	9.76994	-5.47676	1.27853	-4.28366	1.83847e-05	2.89828e-05	hypothetical protein
TGME49_208330	136.059	-5.47394	0.398626	-13.732	6.52792e-43	3.66603e-42	hypothetical protein
TGME49_309835	4.84674	-5.45799	1.37899	-3.95795	7.55967e-05	0.000114075	tRNA-Arg
TGME49_247560	69.9143	-5.41642	0.545157	-9.93552	2.91647e-23	9.58802e-23	dynein light chain protein, putative
TGME49_252330	52.2632	-5.41285	0.626351	-8.64189	5.52921e-18	1.51729e-17	hypothetical protein
TGME49_251700	4.67624	-5.40842	1.37723	-3.92704	8.5999e-05	0.000129258	tRNA-Val
TGME49_258810	112.089	-5.39724	0.429261	-12.5733	2.96015e-36	1.40917e-35	SAG-related sequence SRS27B
TGME49_257690	76.4994	-5.37716	0.514091	-10.4596	1.32466e-25	4.67712e-25	hypothetical protein
TGME49_310990	50.9642	-5.37468	0.63004	-8.5307	1.45463e-17	3.93881e-17	hypothetical protein
TGME49_253010	4.57437	-5.37424	1.37882	-3.89772	9.7104e-05	0.000145525	tRNA-Ala
TGME49_223030	33.8808	-5.37294	0.770343	-6.97474	3.06445e-12	6.78727e-12	tetratricopeptide repeat-containing protein
TGME49_315970	25.3443	-5.36694	0.887293	-6.04866	1.46052e-09	2.86107e-09	hypothetical protein
TGME49_233405	67.4457	-5.3654	0.544509	-9.85364	6.61024e-23	2.14308e-22	hypothetical protein
TGME49_210815	16.79	-5.35847	1.09323	-4.90152	9.50959e-07	1.61996e-06	hypothetical protein
TGME49_315480	158.954	-5.35389	0.35534	-15.067	2.67153e-51	1.83529e-50	acyl-CoA dehydrogenase, middle domain-containing protein
TGME49_220840	139.852	-5.32883	0.376071	-14.1697	1.41004e-45	8.48687e-45	threonine synthase
TGME49_229230	65.7653	-5.32674	0.548357	-9.71402	2.62777e-22	8.38634e-22	hypothetical protein
TGME49_283460	8.79566	-5.32276	1.29612	-4.10669	4.01369e-05	6.19267e-05	SAG-related sequence SRS21
TGME49_270273	327.041	-5.32005	0.2472	-21.5212	9.8571e-103	1.70764e-101	hypothetical protein
TGME49_267290	16.301	-5.31588	1.08828	-4.88466	1.03608e-06	1.76158e-06	hypothetical protein
TGME49_255490	8.69591	-5.30447	1.29203	-4.10554	4.03368e-05	6.22109e-05	hypothetical protein
TGME49_275820	4.34205	-5.29617	1.40867	-3.7597	0.000170114	0.000250966	tRNA-Gln
TGME49_268930	176.022	-5.28719	0.331705	-15.9394	3.3751e-57	2.5738e-56	hypothetical protein
TGME49_266670	612.328	-5.26	0.183069	-28.7324	1.50218e-181	6.84048e-180	hypothetical protein
TGME49_231110	31.3675	-5.25761	0.77739	-6.76315	1.35022e-11	2.89635e-11	hypothetical protein
TGME49_210783	15.6316	-5.2536	1.09301	-4.80655	1.53556e-06	2.58271e-06	hypothetical protein
TGME49_293890	62.1921	-5.24461	0.546708	-9.59309	8.54895e-22	2.70022e-21	intraflagellar transport 80 family protein
TGME49_244015	4.10968	-5.22325	1.40842	-3.70859	0.000208417	0.000305477	hypothetical protein
TGME49_231780	244.489	-5.21879	0.277671	-18.7949	8.31514e-79	9.54804e-78	hypothetical protein
TGME49_243190	98.3593	-5.2047	0.433718	-12.0002	3.54462e-33	1.55631e-32	Toxoplasma gondii family A protein
TGME49_203800	707.361	-5.1966	0.169211	-30.7108	4.07879e-207	2.48121e-205	hypothetical protein
TGME49_311075	149.878	-5.19103	0.350711	-14.8014	1.43372e-49	9.4895e-49	hypothetical protein
TGME49_247305	66.9882	-5.17961	0.519792	-9.96477	2.17377e-23	7.17595e-23	hypothetical protein
TGME49_310455	7.97025	-5.17595	1.2949	-3.99717	6.41048e-05	9.72309e-05	hypothetical protein
TGME49_278620	360.63	-5.16319	0.229525	-22.4951	4.63071e-112	9.41381e-111	hypothetical protein
TGME49_275795	29.3958	-5.16133	0.774996	-6.65981	2.74182e-11	5.81415e-11	hypothetical protein
TGME49_316190	168.074	-5.15309	0.325769	-15.8182	2.32942e-56	1.74959e-55	superoxide dismutase SOD3
TGME49_266650	21.7265	-5.14026	0.895683	-5.73893	9.52784e-09	1.78905e-08	hypothetical protein
TGME49_289930	43.4514	-5.13907	0.634541	-8.09887	5.54701e-16	1.42044e-15	phosphoenolpyruvate carboxykinase, putative
TGME49_310275	14.433	-5.13433	1.09927	-4.67068	3.00207e-06	4.95516e-06	hypothetical protein
TGME49_264100	21.5557	-5.12861	0.908473	-5.6453	1.64889e-08	3.06009e-08	hypothetical protein
TGME49_229270	14.3247	-5.12367	1.09943	-4.6603	3.15748e-06	5.2052e-06	hypothetical protein
TGME49_306860	21.3447	-5.11223	0.898242	-5.69137	1.26027e-08	2.35146e-08	hypothetical protein
TGME49_239570	28.4551	-5.1102	0.781039	-6.54283	6.03654e-11	1.26294e-10	hypothetical protein
TGME49_262440	209.617	-5.03834	0.284931	-17.6827	5.70023e-70	5.62192e-69	hypothetical protein
TGME49_253670	86.686	-5.02486	0.703916	-7.13843	9.44012e-13	2.1293e-12	hypothetical protein
TGME49_206660	474.373	-5.02001	0.192141	-26.1268	1.8106e-150	6.11385e-149	hypothetical protein
TGME49_309550	13.3908	-5.01982	1.1173	-4.4928	7.0294e-06	1.13625e-05	hypothetical protein
TGME49_214787	3.55647	-5.01511	1.44001	-3.48269	0.000496412	0.000709452	hypothetical protein
TGME49_313305	19.2316	-4.95408	0.907925	-5.45649	4.85633e-08	8.82355e-08	hypothetical protein
TGME49_215785	2145.63	-4.94248	0.521466	-9.47805	2.5909e-21	8.02443e-21	rhoptry protein ROP2A
TGME49_266820	31.5	-4.93292	0.70307	-7.01626	2.27883e-12	5.0712e-12	hypothetical protein
TGME49_316380	50.3726	-4.93195	0.559773	-8.81063	1.24443e-18	3.49184e-18	hypothetical protein
TGME49_275798	88.1733	-4.9308	0.42371	-11.6372	2.66576e-31	1.10758e-30	microneme protein, putative
TGME49_278710	143.193	-4.91504	0.330699	-14.8626	5.76538e-50	3.85116e-49	hypothetical protein
TGME49_234680	6.66003	-4.91238	1.32364	-3.71128	0.000206218	0.000302453	tRNA-Tyr
TGME49_267630	148.79	-4.90883	0.327824	-14.974	1.08584e-50	7.35805e-50	hypothetical protein
TGME49_289660	30.9861	-4.90493	0.705323	-6.95417	3.5465e-12	7.82017e-12	hypothetical protein
TGME49_211270	2375.28	-4.90122	0.0952137	-51.476	0	0	sushi domain (scr repeat) domain-containing protein
TGME49_293830	24.4643	-4.88644	0.7863	-6.21447	5.14973e-10	1.03137e-09	methyltransferase domain-containing protein
TGME49_207360	18.199	-4.87418	0.907165	-5.37297	7.74485e-08	1.39491e-07	hypothetical protein
TGME49_314485	440.654	-4.86906	0.190305	-25.5855	2.21071e-144	6.82836e-143	hypothetical protein
TGME49_291005	48.0555	-4.86262	0.557564	-8.72118	2.75327e-18	7.61833e-18	hypothetical protein
TGME49_209005	11.911	-4.84722	1.11912	-4.33127	1.48255e-05	2.35347e-05	hypothetical protein
TGME49_228310	23.7286	-4.8454	0.797681	-6.07435	1.24489e-09	2.44408e-09	hypothetical protein
TGME49_232140	200.585	-4.83439	0.273657	-17.6659	7.68313e-70	7.55887e-69	hypothetical protein
TGME49_244850	308.19	-4.81265	0.222866	-21.5944	2.02654e-103	3.58081e-102	GMC oxidoreductase
TGME49_209040	11.5974	-4.81045	1.11261	-4.32358	1.53516e-05	2.4336e-05	hypothetical protein
TGME49_218290	196.51	-4.80383	0.273976	-17.5337	7.91803e-69	7.62062e-68	WD domain, G-beta repeat-containing protein
TGME49_205050	5054.2	-4.7966	0.069851	-68.6691	0	0	hypothetical protein
TGME49_202110	17.2173	-4.7931	0.910375	-5.26497	1.4021e-07	2.49183e-07	hypothetical protein
TGME49_211280	1042.65	-4.76636	0.126053	-37.8124	0	0	hypothetical protein
TGME49_203000	11.2152	-4.75963	1.11994	-4.24991	2.13856e-05	3.35806e-05	hypothetical protein
TGME49_251860	50.4023	-4.75786	0.528841	-8.99677	2.32458e-19	6.70208e-19	hypothetical protein
TGME49_247660	22.3168	-4.75357	0.791082	-6.00895	1.86728e-09	3.64002e-09	thioredoxin domain-containing protein
TGME49_218188	589.521	-4.73257	0.159788	-29.6178	8.81035e-193	4.52966e-191	hypothetical protein
TGME49_291170	115.04	-4.72391	0.348206	-13.5664	6.33358e-42	3.48565e-41	hypothetical protein
TGME49_236020	27.1917	-4.71001	0.711121	-6.62337	3.51109e-11	7.40797e-11	BT1 family protein
TGME49_289260	21.6481	-4.70654	0.791435	-5.94685	2.73357e-09	5.26943e-09	hypothetical protein
TGME49_205430	86.1306	-4.69745	0.399698	-11.7525	6.85549e-32	2.90129e-31	isovaleryl-CoA dehydrogenase
TGME49_221275	37.6061	-4.69688	0.605278	-7.75987	8.50144e-15	2.06801e-14	hypothetical protein
TGME49_212060	5.74644	-4.69068	1.33669	-3.50918	0.000449486	0.000643888	hypothetical protein
TGME49_222700	37.1567	-4.67883	0.602811	-7.76169	8.38023e-15	2.03977e-14	hypothetical protein
TGME49_285410	167.623	-4.65724	0.284064	-16.3951	2.07404e-60	1.70217e-59	calmodulin-binding carboxy-terminal kinesin-like family protein, putative
TGME49_253390	5.61904	-4.65664	1.34785	-3.45487	0.000550557	0.000783882	hypothetical protein
TGME49_323320	31.1916	-4.64343	0.674002	-6.88935	5.60493e-12	1.22439e-11	hypothetical protein
TGME49_236635	77.3425	-4.6336	0.415352	-11.1558	6.70507e-29	2.61285e-28	hypothetical protein
TGME49_226300	296.649	-4.62076	0.214677	-21.5242	9.24034e-103	1.60778e-101	2,4-dienoyl CoA reductase 2, peroxisomal family protein
TGME49_290645	25.3709	-4.61026	0.715834	-6.4404	1.19156e-10	2.45363e-10	hypothetical protein
TGME49_201100	91.3566	-4.60847	0.378439	-12.1776	4.09357e-34	1.85561e-33	hypothetical protein
TGME49_201850	1668.35	-4.60842	0.0990745	-46.5147	0	0	WD domain, G-beta repeat-containing protein
TGME49_204000	96.1848	-4.60473	0.372637	-12.3571	4.45719e-35	2.05909e-34	hypothetical protein
TGME49_294300	69.5126	-4.57678	0.430335	-10.6354	2.03951e-26	7.38767e-26	hypothetical protein
TGME49_225460	29.7831	-4.57585	0.659778	-6.93545	4.04935e-12	8.90431e-12	hypothetical protein
TGME49_213360	14.8552	-4.57389	0.925997	-4.93943	7.83527e-07	1.34134e-06	leucine rich repeat-containing protein
TGME49_249575	34.74	-4.573	0.613151	-7.4582	8.7713e-14	2.05765e-13	hypothetical protein
TGME49_253710	736.637	-4.54974	0.141218	-32.2179	9.91562e-228	6.64013e-226	hypothetical protein
TGME49_295140	14.6738	-4.54974	0.931873	-4.88236	1.04826e-06	1.7819e-06	1-phosphatidylinositol 4-kinase
TGME49_246650	5.23058	-4.54766	1.36454	-3.33275	0.000859906	0.00120729	DHHC zinc finger domain-containing protein
TGME49_231880	48.3499	-4.53414	0.511766	-8.85978	8.01712e-19	2.26635e-18	hypothetical protein
TGME49_236900	105.747	-4.52767	0.346612	-13.0626	5.38238e-39	2.74774e-38	hypothetical protein
TGME49_216280	244.204	-4.52169	0.230232	-19.6397	7.07476e-86	9.21221e-85	adenylate and guanylate cyclase catalytic domain-containing protein
TGME49_286540	574.225	-4.52098	0.157863	-28.6386	2.22233e-180	9.9493e-179	hypothetical protein
TGME49_251820	19.1387	-4.51931	0.802801	-5.62943	1.80803e-08	3.34763e-08	hypothetical protein
TGME49_297390	19.1204	-4.51856	0.807466	-5.59598	2.19375e-08	4.04582e-08	hypothetical protein
TGME49_273650	2944.35	-4.50989	0.0872898	-51.6658	0	0	hypothetical protein
TGME49_207740	18.944	-4.50392	0.80239	-5.61314	1.98691e-08	3.66861e-08	hypothetical protein
TGME49_322700	23.1162	-4.46868	0.720044	-6.20612	5.43074e-10	1.08601e-09	collagen, putative
TGME49_208770	18.2848	-4.4514	0.810217	-5.49408	3.9276e-08	7.16881e-08	hypothetical protein
TGME49_263250	27.1718	-4.43906	0.659079	-6.73525	1.63653e-11	3.50389e-11	Pb-fam-5 protein
TGME49_243655	58.8443	-4.43773	0.453927	-9.7763	1.42319e-22	4.57683e-22	GMC oxidoreductase
TGME49_210970	9.01384	-4.43078	1.14392	-3.87332	0.000107364	0.000160371	hypothetical protein
TGME49_203875	1662.21	-4.42977	0.0991496	-44.6776	0	0	hypothetical protein
TGME49_247025	1597.51	-4.4284	0.099159	-44.6596	0	0	hypothetical protein
TGME49_460630	49.2148	-4.42149	0.49495	-8.93321	4.13839e-19	1.18373e-18	18S ribosomal RNA
TGME49_305580	160.972	-4.41931	0.274205	-16.1168	1.9431e-58	1.52558e-57	ankyrin repeat-containing protein
TGME49_295130	26.8106	-4.41723	0.658822	-6.70474	2.01762e-11	4.30249e-11	hypothetical protein
TGME49_251900	31.1459	-4.41133	0.61436	-7.18037	6.95217e-13	1.57481e-12	hypothetical protein
TGME49_203100	17.6761	-4.39977	0.808269	-5.44344	5.22602e-08	9.48444e-08	hypothetical protein
TGME49_309025	8.83421	-4.39907	1.15386	-3.8125	0.000137569	0.000204265	hypothetical protein
TGME49_228240	1389.44	-4.37813	0.192858	-22.7014	4.34182e-114	9.12928e-113	hypothetical protein
TGME49_313250	476.136	-4.37024	0.161113	-27.1254	4.94515e-162	1.88555e-160	hypothetical protein
TGME49_278180	17.1622	-4.35842	0.811876	-5.36833	7.94676e-08	1.42952e-07	hypothetical protein
TGME49_215900	68.4281	-4.3516	0.409884	-10.6167	2.49313e-26	9.0226e-26	hypothetical protein
TGME49_270820	8.56072	-4.35157	1.14241	-3.80911	0.00013947	0.000207048	hypothetical protein
TGME49_254740	42.7417	-4.35029	0.517638	-8.40411	4.31113e-17	1.14632e-16	endoribonuclease L-PSP protein
TGME49_254670	54.6024	-4.32288	0.454749	-9.50608	1.9799e-21	6.1584e-21	hypothetical protein
TGME49_247400	37.7547	-4.31949	0.547137	-7.89472	2.90966e-15	7.20319e-15	hypothetical protein
TGME49_254780	45.8781	-4.31436	0.491179	-8.78367	1.5823e-18	4.42433e-18	hypothetical protein
TGME49_235315	90.4094	-4.29277	0.352934	-12.1631	4.88738e-34	2.20791e-33	PAN domain-containing protein
TGME49_217650	32.7962	-4.28895	0.577031	-7.43279	1.06331e-13	2.48343e-13	hypothetical protein
TGME49_278757	32.7737	-4.28698	0.584706	-7.33185	2.26999e-13	5.24183e-13	hypothetical protein
TGME49_253340	295.22	-4.28688	0.198859	-21.5574	4.51137e-103	7.93623e-102	hypothetical protein
TGME49_305150	89.9894	-4.28451	0.349478	-12.2597	1.48983e-34	6.82324e-34	tetratricopeptide repeat-containing protein
TGME49_232420	705.845	-4.27908	0.139747	-30.6201	6.60137e-206	3.95537e-204	hypothetical protein
TGME49_265120	124.689	-4.25865	0.296631	-14.3567	9.66977e-47	5.9367e-46	rhoptry neck protein, putative
TGME49_280420	115.96	-4.24815	0.308188	-13.7843	3.168e-43	1.78921e-42	HEAT repeat-containing protein
TGME49_292335	171.256	-4.24392	0.257323	-16.4926	4.14793e-61	3.44322e-60	hypothetical protein
TGME49_305890	1569.55	-4.22437	0.104793	-40.3115	0	0	hypothetical protein
TGME49_265130	4.19342	-4.2191	1.40354	-3.00604	0.00264671	0.0035797	hypothetical protein
TGME49_216875	54.1004	-4.19816	0.441647	-9.50569	1.98723e-21	6.17878e-21	cpw-wpc domain-containing protein
TGME49_248673	27.035	-4.19526	0.623347	-6.73022	1.69409e-11	3.62226e-11	hypothetical protein
TGME49_201640	19.2648	-4.19355	0.731591	-5.73209	9.91999e-09	1.86225e-08	hypothetical protein
TGME49_243900	64.9831	-4.1808	0.408799	-10.227	1.50065e-24	5.14129e-24	hypothetical protein
TGME49_300070	30.5652	-4.17909	0.581052	-7.19229	6.37154e-13	1.44534e-12	hypothetical protein
TGME49_293258	735.148	-4.17555	0.127932	-32.6387	1.15881e-233	8.03002e-232	hypothetical protein
TGME49_232085	37.9848	-4.17181	0.520098	-8.0212	1.04717e-15	2.64748e-15	hypothetical protein
TGME49_226230	180.54	-4.1563	0.249361	-16.6678	2.24796e-62	1.90777e-61	hypothetical protein
TGME49_295920	869.976	-4.15108	0.118475	-35.0376	6.02488e-269	5.6485e-267	hypothetical protein
TGME49_209045	37.4022	-4.1453	0.52508	-7.89461	2.91234e-15	7.20758e-15	hypothetical protein
TGME49_275380	22.0989	-4.12473	0.678843	-6.07612	1.23124e-09	2.41847e-09	SAG-related sequence SRS47D
TGME49_242360	47.4028	-4.11119	0.461265	-8.91285	4.97353e-19	1.41854e-18	tetratricopeptide repeat-containing protein
TGME49_207790	123	-4.09814	0.290253	-14.1192	2.89203e-45	1.72118e-44	enkurin, putative
TGME49_205402	17.9801	-4.08911	0.744836	-5.48995	4.02053e-08	7.33675e-08	SNF2 family N-terminal domain-containing protein
TGME49_232110	50.2437	-4.08247	0.450049	-9.07117	1.17746e-19	3.44085e-19	hypothetical protein
TGME49_220145	7.1641	-4.08114	1.16459	-3.50435	0.000457715	0.000655206	hypothetical protein
TGME49_207410	171.738	-4.08074	0.248302	-16.4346	1.08177e-60	8.9148e-60	tetratricopeptide repeat-containing protein
TGME49_323330	17.8455	-4.0801	0.750203	-5.43866	5.36826e-08	9.73814e-08	hypothetical protein
TGME49_285690	150.199	-4.0793	0.2597	-15.7077	1.33916e-55	9.89042e-55	notch (dsl) domain-containing protein
TGME49_322100	39.2618	-4.07731	0.499638	-8.16053	3.33552e-16	8.57997e-16	myosin-light-chain kinase
TGME49_234690	7.06265	-4.05751	1.18553	-3.42254	0.000620395	0.000880172	tRNA-Tyr
TGME49_230470	225.714	-4.05698	0.215187	-18.8533	2.75968e-79	3.20115e-78	rhoptry kinase family protein ROP46, putative
TGME49_297700	10.4966	-4.04268	0.965825	-4.18573	2.84251e-05	4.42162e-05	hypothetical protein
TGME49_239520	361.299	-4.03493	0.171024	-23.5929	4.56344e-123	1.07911e-121	hypothetical protein
TGME49_237585	175.889	-4.02329	0.240138	-16.7541	5.28836e-63	4.54617e-62	hypothetical protein
TGME49_269225	23.9439	-4.01147	0.62685	-6.3994	1.55984e-10	3.19055e-10	hypothetical protein
TGME49_229005	64.5581	-4.00246	0.394152	-10.1546	3.16091e-24	1.0728e-23	hypothetical protein
TGME49_202975	101.991	-4.00208	0.313161	-12.7796	2.13174e-37	1.04028e-36	hypothetical protein
TGME49_258575	6.71472	-3.98723	1.18287	-3.37081	0.000749474	0.00105896	Dpy-30 motif protein
TGME49_228430	13.2817	-3.96886	0.839515	-4.72757	2.27226e-06	3.78583e-06	hypothetical protein
TGME49_224770	13.301	-3.96871	0.836339	-4.74534	2.0816e-06	3.47689e-06	SAG-related sequence SRS40D
TGME49_319992	291.747	-3.96391	0.19037	-20.8221	2.72933e-96	4.28151e-95	hypothetical protein
TGME49_238915	76.2014	-3.96093	0.353961	-11.1903	4.54911e-29	1.78142e-28	hypothetical protein
TGME49_223770	3.53663	-3.9572	1.46266	-2.70547	0.00682069	0.0089105	hypothetical protein
TGME49_318240	306.843	-3.9569	0.181445	-21.8077	1.96219e-105	3.628e-104	Tubulin-tyrosine ligase family protein
TGME49_292150	108.849	-3.95384	0.296791	-13.3219	1.72542e-40	9.18494e-40	hypothetical protein
TGME49_204010	242.527	-3.94549	0.200421	-19.686	2.84266e-86	3.74432e-85	hypothetical protein
TGME49_215955	241.759	-3.94045	0.20057	-19.6462	6.22645e-86	8.13419e-85	hypothetical protein
TGME49_215410	42.4318	-3.93982	0.468672	-8.40636	4.22921e-17	1.12567e-16	DPCD family protein
TGME49_263135	39.0326	-3.93731	0.490207	-8.03193	9.59493e-16	2.42891e-15	hypothetical protein
TGME49_260000	29.1896	-3.93121	0.561648	-6.99942	2.57025e-12	5.71016e-12	hypothetical protein
TGME49_264075	16.0854	-3.91626	0.74893	-5.22914	1.70302e-07	3.01386e-07	hypothetical protein
TGME49_289280	9.4999	-3.89307	0.979154	-3.97596	7.00973e-05	0.000106058	hypothetical protein
TGME49_235190	47.4629	-3.89194	0.436987	-8.90631	5.27616e-19	1.50324e-18	hypothetical protein
TGME49_300080	74.924	-3.87036	0.344822	-11.2242	3.10081e-29	1.21846e-28	hypothetical protein
TGME49_218500	258.789	-3.86931	0.193357	-20.0112	4.40176e-89	6.0688e-88	hypothetical protein
TGME49_305498	12.3852	-3.86529	0.878004	-4.40236	1.0708e-05	1.71487e-05	hypothetical protein
TGME49_285350	9.32015	-3.85759	0.975081	-3.95617	7.61611e-05	0.000114861	dynein light chain, putative
TGME49_256080	18.3451	-3.84136	0.690612	-5.56225	2.66314e-08	4.89225e-08	glycosyltransferase, group 2 family protein
TGME49_235875	76.2413	-3.83588	0.341608	-11.2289	2.94161e-29	1.15704e-28	hypothetical protein
TGME49_217490	188.829	-3.83226	0.222539	-17.2206	1.85896e-66	1.70277e-65	hypothetical protein
TGME49_245600	267.645	-3.83149	0.186915	-20.4985	2.22035e-93	3.32692e-92	hypothetical protein
TGME49_256792	18.2271	-3.82959	0.692399	-5.53091	3.18576e-08	5.82947e-08	hypothetical protein
TGME49_231605	60.503	-3.82234	0.379068	-10.0835	6.53418e-24	2.19894e-23	hypothetical protein
TGME49_262715	66.4239	-3.82007	0.365231	-10.4593	1.32792e-25	4.68654e-25	hypothetical protein
TGME49_305110	75.4181	-3.81816	0.341873	-11.1683	5.82563e-29	2.27459e-28	hypothetical protein
TGME49_246555	11.9208	-3.79999	0.849418	-4.47364	7.68985e-06	1.24024e-05	hypothetical protein
TGME49_305630	362.263	-3.79458	0.165348	-22.949	1.50709e-116	3.28142e-115	hypothetical protein
TGME49_218340	82.5525	-3.78223	0.324955	-11.6392	2.60315e-31	1.08213e-30	hypothetical protein
TGME49_295640	82.4528	-3.78135	0.322943	-11.709	1.14573e-31	4.81305e-31	peptidase family M13 protein
TGME49_316550	61.8637	-3.77994	0.37175	-10.168	2.75612e-24	9.37412e-24	hypothetical protein
TGME49_306270	88.0013	-3.77437	0.324013	-11.6488	2.32597e-31	9.6792e-31	hypothetical protein
TGME49_280465	11.7271	-3.77389	0.891384	-4.23375	2.29831e-05	3.59687e-05	hypothetical protein
TGME49_322110	76.1733	-3.77123	0.33784	-11.1627	6.20437e-29	2.4201e-28	hypothetical protein
TGME49_277070	2299.82	-3.76511	0.0773373	-48.6843	0	0	SWI2/SNF2-containing protein
TGME49_257910	171.803	-3.76243	0.230345	-16.3339	5.66277e-60	4.58138e-59	hypothetical protein
TGME49_312635	43.5542	-3.76072	0.443277	-8.4839	2.17777e-17	5.87833e-17	hypothetical protein
TGME49_266290	20.3179	-3.75558	0.648526	-5.79094	6.9992e-09	1.3236e-08	hypothetical protein
TGME49_253460	92.2248	-3.74656	0.30816	-12.1579	5.21105e-34	2.35279e-33	hypothetical protein
TGME49_288860	9545.93	-3.73945	0.0563584	-66.3512	0	0	RuvB family 2 protein
TGME49_214070	111.259	-3.73247	0.277234	-13.4632	2.57364e-41	1.39709e-40	hypothetical protein
TGME49_245760	56.9835	-3.73001	0.38179	-9.76979	1.51766e-22	4.87671e-22	hypothetical protein
TGME49_226930	28.3635	-3.72251	0.543056	-6.85475	7.14394e-12	1.55334e-11	hypothetical protein
TGME49_258570	16.999	-3.7213	0.695343	-5.35175	8.7107e-08	1.56271e-07	hypothetical protein
TGME49_314490	50.7722	-3.71298	0.416899	-8.90618	5.28228e-19	1.50445e-18	hypothetical protein
TGME49_305485	8.44826	-3.71275	0.979916	-3.78884	0.00015135	0.000224184	hypothetical protein
TGME49_315740	1499.84	-3.70783	0.0925328	-40.0705	0	0	SAG-related sequence SRS54
TGME49_321510	258.054	-3.70553	0.191772	-19.3226	3.46535e-83	4.31491e-82	hypothetical protein
TGME49_267435	50.0554	-3.70308	0.851631	-4.34822	1.37248e-05	2.18571e-05	hypothetical protein
TGME49_288310	19.4445	-3.69301	0.64728	-5.70544	1.16045e-08	2.16979e-08	hypothetical protein
TGME49_313235	19.5114	-3.69228	0.657593	-5.61484	1.96742e-08	3.63346e-08	hypothetical protein
TGME49_304480	57.8016	-3.67756	0.391378	-9.39644	5.64404e-21	1.72063e-20	3-oxo-5-alpha-steroid 4-dehydrogenase
TGME49_313475	87.6434	-3.66744	0.306128	-11.9801	4.51882e-33	1.98077e-32	hypothetical protein
TGME49_277810	246.31	-3.6668	0.190267	-19.2718	9.26357e-83	1.14452e-81	hypothetical protein
TGME49_298590	13.6901	-3.66044	0.788089	-4.6447	3.40575e-06	5.60406e-06	hypothetical protein
TGME49_315340	154.311	-3.65057	0.232822	-15.6796	2.08403e-55	1.52925e-54	SAG-related sequence SRS52C
TGME49_270180	8.11898	-3.64764	1.0145	-3.59551	0.000323753	0.000467897	tRNA-Pro
TGME49_257670	129.413	-3.64341	0.251128	-14.5082	1.07533e-47	6.78485e-47	hypothetical protein
TGME49_213850	166.44	-3.63728	0.222108	-16.3762	2.82954e-60	2.31235e-59	MORN repeat-containing protein
TGME49_290310	1891.75	-3.63411	0.0791351	-45.9228	0	0	hypothetical protein
TGME49_233180	61.5375	-3.63222	0.364162	-9.97419	1.97706e-23	6.54285e-23	hypothetical protein
TGME49_320770	5.32831	-3.63109	1.22485	-2.96452	0.00303159	0.00408018	Toxoplasma gondii family B protein
TGME49_202050	136.33	-3.63034	0.243474	-14.9106	2.81243e-50	1.89453e-49	hypothetical protein
TGME49_313775	5.30996	-3.62713	1.22551	-2.95969	0.0030795	0.00414256	hypothetical protein
TGME49_217370	2.8622	-3.62669	1.51718	-2.39042	0.0168293	0.021204	hypothetical protein
TGME49_254790	265.964	-3.6225	0.178118	-20.3377	5.9671e-92	8.6932e-91	hypothetical protein
TGME49_307840	92.7838	-3.61694	0.297524	-12.1568	5.28049e-34	2.3828e-33	SF-assemblin/beta giardin protein
TGME49_235187	95.1562	-3.611	0.292408	-12.3492	4.91924e-35	2.2686e-34	hypothetical protein
TGME49_215580	71.0938	-3.60661	0.344402	-10.4721	1.16042e-25	4.10449e-25	hypothetical protein
TGME49_205760	13.1288	-3.59712	0.782411	-4.59748	4.27637e-06	6.99331e-06	membrane protein
TGME49_213840	46.9375	-3.59112	0.409117	-8.77773	1.6681e-18	4.65771e-18	hypothetical protein
TGME49_297680	12.9927	-3.59012	0.773677	-4.64034	3.47843e-06	5.71751e-06	calmodulin, putative
TGME49_260280	20.7517	-3.58168	0.611883	-5.85354	4.81211e-09	9.16532e-09	hypothetical protein
TGME49_229320	43.9945	-3.581	0.424537	-8.43507	3.3101e-17	8.86959e-17	Cof family hydrolase subfamily protein
TGME49_227610	4147.99	-3.57425	0.068967	-51.8254	0	0	hypothetical protein
TGME49_242100	155.924	-3.56107	0.228532	-15.5823	9.59676e-55	6.9461e-54	hypothetical protein
TGME49_214783	5.10021	-3.5601	1.22927	-2.89611	0.00377815	0.00503824	hypothetical protein
TGME49_203090	96.7677	-3.55408	0.285341	-12.4556	1.30438e-35	6.12889e-35	hypothetical protein
TGME49_234622	5.07021	-3.54799	1.22134	-2.90499	0.00367259	0.00490561	tRNA-Glu
TGME49_239855	314.184	-3.54691	0.160996	-22.0311	1.45034e-107	2.75184e-106	Ras-associated protein Rap1 isoform 1 family protein
TGME49_251830	78.4692	-3.54432	0.315707	-11.2266	3.01839e-29	1.18666e-28	hypothetical protein
TGME49_231770	10.0793	-3.53808	0.863554	-4.09711	4.18331e-05	6.44315e-05	alpha-tubulin I, putative
TGME49_205070	7.52046	-3.52275	1.01498	-3.47076	0.000518978	0.000740111	hypothetical protein
TGME49_291130	163.612	-3.51192	0.223928	-15.6833	1.96876e-55	1.44599e-54	hypothetical protein
TGME49_225958	24.7634	-3.50968	0.552746	-6.34953	2.1597e-10	4.39046e-10	hypothetical protein
TGME49_269860	17.2992	-3.50654	0.657961	-5.32941	9.85325e-08	1.76292e-07	hypothetical protein
TGME49_307460	49.7228	-3.5031	0.766154	-4.57232	4.8235e-06	7.87189e-06	Toxoplasma gondii family B protein
TGME49_310580	137.871	-3.50178	0.235715	-14.856	6.36402e-50	4.24748e-49	1,3(4)-beta-glucanase
TGME49_258200	46.7152	-3.50121	0.406213	-8.61913	6.74627e-18	1.84619e-17	hypothetical protein
TGME49_218130	90.8393	-3.49801	0.289755	-12.0723	1.47964e-33	6.58362e-33	hypothetical protein
TGME49_283770	433.557	-3.49446	0.146709	-23.8189	2.12544e-125	5.19559e-124	hypothetical protein
TGME49_269850	209.445	-3.48408	0.196431	-17.7369	2.17623e-70	2.17595e-69	protein c21orf59, putative
TGME49_228175	29.068	-3.47798	0.50762	-6.85155	7.30523e-12	1.58798e-11	hypothetical protein
TGME49_224500	7.25518	-3.47618	1.01678	-3.41881	0.000628956	0.000892159	tRNA-Pro
TGME49_320290	14.5631	-3.47535	0.719145	-4.8326	1.34758e-06	2.27423e-06	hypothetical protein
TGME49_231900	111.203	-3.47281	0.259325	-13.3917	6.75869e-41	3.63183e-40	acyl-CoA dehydrogenase domain-containing protein
TGME49_269413	4.80171	-3.46725	1.23874	-2.79901	0.00512593	0.00676637	hypothetical protein
TGME49_208730	8273.7	-3.46505	0.0545444	-63.5271	0	0	microneme protein, putative
TGME49_207403	240.221	-3.44801	0.179926	-19.1635	7.46956e-82	9.01892e-81	hypothetical protein
TGME49_299020	26.1311	-3.44305	0.531216	-6.48145	9.08477e-11	1.87945e-10	AP2 domain transcription factor AP2III-4
TGME49_224932	18.8164	-3.43153	0.640599	-5.35675	8.47339e-08	1.52116e-07	hypothetical protein
TGME49_201775	206.113	-3.42445	0.20644	-16.5881	8.49475e-62	7.12576e-61	hypothetical protein
TGME49_457380	30.3011	-3.41714	0.502488	-6.80044	1.04299e-11	2.25003e-11	18S ribosomal RNA
TGME49_257610	86.1702	-3.41561	0.297787	-11.47	1.8673e-30	7.61152e-30	hypothetical protein
TGME49_277730	214.248	-3.4154	0.194135	-17.5929	2.79092e-69	2.7057e-68	hypothetical protein
TGME49_262090	37.0618	-3.40881	0.450058	-7.57416	3.6147e-14	8.60895e-14	hypothetical protein
TGME49_246635	50.9517	-3.4061	0.392054	-8.68785	3.69356e-18	1.01883e-17	hypothetical protein
TGME49_259100	23.0917	-3.40194	0.562284	-6.05022	1.44646e-09	2.83424e-09	hypothetical protein
TGME49_202065	48.34	-3.39735	0.390439	-8.70135	3.27945e-18	9.05542e-18	hypothetical protein
TGME49_271220	11.5383	-3.39589	0.784577	-4.3283	1.50264e-05	2.38327e-05	hypothetical protein
TGME49_270277	4.58918	-3.39085	1.25199	-2.70836	0.00676164	0.00883916	hypothetical protein
TGME49_225400	52.4041	-3.3826	0.377825	-8.95283	3.46494e-19	9.93957e-19	hypothetical protein
TGME49_232950	362.892	-3.37247	0.1459	-23.1149	3.27754e-118	7.2754e-117	hypothetical protein
TGME49_270040	219.919	-3.37167	0.184478	-18.2768	1.26665e-74	1.35854e-73	hypothetical protein
TGME49_268380	1237.31	-3.35796	0.112517	-29.8439	1.05205e-195	5.74233e-194	RNA recognition motif-containing protein
TGME49_315798	235.64	-3.35646	0.186142	-18.0317	1.09764e-72	1.13452e-71	hypothetical protein
TGME49_272560	6.76358	-3.35487	1.03883	-3.22948	0.00124017	0.00171907	SAG-related sequence SRS31B
TGME49_266368	536.698	-3.35017	0.126357	-26.5136	6.76083e-155	2.37344e-153	hypothetical protein
TGME49_286485	53.6817	-3.34876	0.365595	-9.15975	5.202e-20	1.53878e-19	hypothetical protein
TGME49_253170	7284.02	-3.34866	0.0659257	-50.7944	0	0	zinc carboxypeptidase, putative
TGME49_230900	116.183	-3.34721	0.249693	-13.4053	5.6293e-41	3.03517e-40	hypothetical protein
TGME49_203175	22.2633	-3.3466	0.582499	-5.74524	9.17881e-09	1.72636e-08	hypothetical protein
TGME49_277800	6.73636	-3.3462	1.0337	-3.23711	0.00120749	0.00167493	hypothetical protein
TGME49_249725	291.044	-3.33924	0.165461	-20.1814	1.42725e-90	2.0274e-89	hypothetical protein
TGME49_226565	174.876	-3.33389	0.203838	-16.3556	3.96764e-60	3.22305e-59	hypothetical protein
TGME49_203900	41.9342	-3.32886	0.40596	-8.19998	2.40424e-16	6.21655e-16	hypothetical protein
TGME49_269820	4.40751	-3.32484	1.26011	-2.63853	0.00832663	0.0107736	tRNA-Met
TGME49_273075	131.286	-3.31545	0.232821	-14.2403	5.14793e-46	3.12206e-45	hypothetical protein
TGME49_294680	6.58548	-3.3145	1.02696	-3.2275	0.00124878	0.00173009	hypothetical protein
TGME49_228395	249.304	-3.31411	0.186975	-17.7249	2.69377e-70	2.69006e-69	hypothetical protein
TGME49_228640	36.6896	-3.29561	0.436432	-7.55125	4.31089e-14	1.02487e-13	hypothetical protein
TGME49_236940	23.7598	-3.29453	0.537241	-6.13231	8.661e-10	1.71349e-09	hypothetical protein
TGME49_282030	21.5789	-3.29339	0.564088	-5.83843	5.26937e-09	1.00195e-08	hypothetical protein
TGME49_284615	146.041	-3.28582	0.223223	-14.7199	4.80532e-49	3.11837e-48	hypothetical protein
TGME49_281360	4.28754	-3.28547	1.27105	-2.58484	0.00974249	0.0125303	hypothetical protein
TGME49_217961	194.1	-3.27454	0.196284	-16.6827	1.7525e-62	1.49365e-61	hypothetical protein
TGME49_316320	42.6043	-3.27279	0.405103	-8.0789	6.53545e-16	1.66926e-15	ABC transporter transmembrane region domain-containing protein
TGME49_237595	110.251	-3.26329	0.256761	-12.7094	5.24252e-37	2.53813e-36	hypothetical protein
TGME49_460160	35.9666	-3.26168	0.450932	-7.23319	4.71771e-13	1.07631e-12	28S ribosomal RNA
TGME49_289270	20.9813	-3.25414	0.57529	-5.65652	1.54474e-08	2.87081e-08	hypothetical protein
TGME49_267642	270.462	-3.24666	0.169568	-19.1466	1.03247e-81	1.24286e-80	hypothetical protein
TGME49_260530	64.8569	-3.24543	0.327485	-9.91015	3.76071e-23	1.23177e-22	Sel1 repeat-containing protein
TGME49_263350	18.7914	-3.2398	0.607353	-5.33429	9.59207e-08	1.71812e-07	hypothetical protein
TGME49_296020	108.375	-3.2385	0.2576	-12.5718	3.01815e-36	1.43592e-35	hypothetical protein
TGME49_218215	4.14875	-3.23263	1.26408	-2.5573	0.0105487	0.0135301	hypothetical protein
TGME49_272540	74.7315	-3.23151	0.300888	-10.7399	6.61002e-27	2.43529e-26	protein kinase (incomplete catalytic triad)
TGME49_264630	92.8656	-3.22283	0.271389	-11.8753	1.59032e-32	6.87271e-32	hypothetical protein
TGME49_207650	66.8686	-3.19392	0.326716	-9.77581	1.43014e-22	4.59733e-22	OTU family cysteine protease
TGME49_234400	32.3647	-3.18976	0.449739	-7.09246	1.31748e-12	2.9558e-12	hypothetical protein
TGME49_295125	1787.27	-3.18236	0.0766758	-41.5041	0	0	rhoptry protein ROP4
TGME49_226610	216.915	-3.17867	0.179365	-17.7218	2.84657e-70	2.83554e-69	hypothetical protein
TGME49_282000	412.084	-3.16462	0.136556	-23.1746	8.21324e-119	1.84891e-117	hypothetical protein
TGME49_271040	103.298	-3.16122	0.255038	-12.3951	2.7785e-35	1.29258e-34	hypothetical protein
TGME49_204420	1880.45	-3.15823	0.0843673	-37.4343	1.08223e-306	1.18141e-304	oocyst wall protein OWP1
TGME49_211910	25.7091	-3.15117	0.50546	-6.23426	4.53927e-10	9.11859e-10	kinesin-related protein 3A, putative
TGME49_315962	216.501	-3.1461	0.185301	-16.9783	1.1878e-64	1.05173e-63	hypothetical protein
TGME49_264745	29.207	-3.12639	0.474971	-6.58228	4.63301e-11	9.72615e-11	hypothetical protein
TGME49_321685	176.766	-3.12521	0.197077	-15.8578	1.24134e-56	9.35878e-56	hypothetical protein
TGME49_318450	323.939	-3.12299	0.14748	-21.1757	1.59855e-99	2.67061e-98	zinc finger, C3HC4 type (RING finger) domain-containing protein
TGME49_223480	294.872	-3.12269	0.163192	-19.135	1.28999e-81	1.55052e-80	sushi domain (scr repeat) domain-containing protein
TGME49_248750	883.763	-3.12198	0.0955414	-32.6767	3.34732e-234	2.3606e-232	hypothetical protein
TGME49_249960	40.6505	-3.11929	0.398897	-7.81979	5.2912e-15	1.2962e-14	inner dynein arm light chain, putative
TGME49_256850	19.3163	-3.11081	0.583539	-5.33094	9.77056e-08	1.74931e-07	hypothetical protein
TGME49_270805	495.805	-3.1088	0.134007	-23.1989	4.67651e-119	1.05573e-117	hypothetical protein
TGME49_224140	251.716	-3.10733	0.165532	-18.7718	1.28563e-78	1.47412e-77	hypothetical protein
TGME49_203505	13.3784	-3.10281	0.71521	-4.33831	1.4358e-05	2.2829e-05	hypothetical protein
TGME49_228620	30.6849	-3.10278	0.469348	-6.61082	3.82185e-11	8.05296e-11	hypothetical protein
TGME49_233920	654.557	-3.10187	0.110718	-28.0159	1.04046e-172	4.34108e-171	zinc finger, C3HC4 type (RING finger) domain-containing protein
TGME49_207880	1491.86	-3.10077	0.0820088	-37.8101	0	0	hypothetical protein
TGME49_202670	7.58615	-3.09328	0.94017	-3.29013	0.0010014	0.00139905	tRNA-Gly
TGME49_295430	628.294	-3.08764	0.119368	-25.8666	1.58435e-147	5.11161e-146	hypothetical protein
TGME49_268035	597.96	-3.08751	0.134544	-22.9479	1.54696e-116	3.35906e-115	hypothetical protein
TGME49_248240	154.427	-3.08722	0.495751	-6.22736	4.74359e-10	9.51703e-10	leucine rich repeat-containing protein
TGME49_256800	130.002	-3.07695	0.228066	-13.4915	1.75491e-41	9.58524e-41	hypothetical protein
TGME49_256700	73.3569	-3.07353	0.296423	-10.3687	3.4405e-25	1.19674e-24	hypothetical protein
TGME49_251180	1580.38	-3.07345	0.0835449	-36.788	2.86981e-296	2.85869e-294	KRUF family protein
TGME49_278518	135.577	-3.05376	0.223618	-13.6562	1.85531e-42	1.03247e-41	N-acetylgalactosaminyl transferase
TGME49_258230	1469.15	-3.04513	0.0798504	-38.1354	0	0	rhoptry kinase family protein ROP20
TGME49_204505	23.722	-3.02285	0.513318	-5.88884	3.88914e-09	7.44835e-09	hypothetical protein
TGME49_203665	380.388	-3.0219	0.169793	-17.7975	7.38289e-71	7.40986e-70	hypothetical protein
TGME49_207780	80.0994	-3.0173	0.285965	-10.5513	5.01013e-26	1.79765e-25	hypothetical protein
TGME49_305220	101.805	-3.01558	0.25657	-11.7534	6.78273e-32	2.87203e-31	C-Myc-binding family protein
TGME49_313055	25.3356	-3.0123	0.500633	-6.01698	1.77701e-09	3.46998e-09	hypothetical protein
TGME49_278580	934.293	-3.0025	0.0914148	-32.8448	1.35091e-236	9.69856e-235	hypothetical protein
TGME49_294805	1116.54	-2.99619	0.0992496	-30.1885	3.35738e-200	1.89752e-198	hypothetical protein
TGME49_212275	433.967	-2.98315	0.128089	-23.2896	5.64905e-120	1.28621e-118	hypothetical protein
TGME49_322010	795.845	-2.97767	0.111953	-26.5975	7.25397e-156	2.59224e-154	myosin-light-chain kinase
TGME49_218955	308.066	-2.97627	0.171047	-17.4004	8.19844e-68	7.73176e-67	hypothetical protein
TGME49_235950	7.11099	-2.97533	0.950835	-3.12918	0.00175298	0.00240438	subtilisin SUB8
TGME49_227880	155.738	-2.97464	0.202311	-14.7033	6.1363e-49	3.97563e-48	hypothetical protein
TGME49_253870	300.299	-2.97157	0.153758	-19.3263	3.22552e-83	4.02257e-82	hypothetical protein
TGME49_269380	24.725	-2.97038	0.508073	-5.84636	5.0244e-09	9.56508e-09	hypothetical protein
TGME49_319890	66.4298	-2.95405	0.310484	-9.51434	1.82874e-21	5.69935e-21	hypothetical protein
TGME49_273940	20.9852	-2.953	0.541131	-5.45708	4.84024e-08	8.79633e-08	hypothetical protein
TGME49_228690	1727.29	-2.94553	0.0845791	-34.8258	9.91476e-266	8.87761e-264	phosphatidylinositol 3- and 4-kinase
TGME49_235870	48.7082	-2.94529	0.359098	-8.20191	2.36604e-16	6.12373e-16	hypothetical protein
TGME49_214420	131.878	-2.94374	0.221392	-13.2965	2.42593e-40	1.28368e-39	hypothetical protein
TGME49_272890	161.57	-2.9428	0.20368	-14.4482	2.5746e-47	1.60414e-46	RNA recognition motif-containing protein
TGME49_284670	29.4091	-2.94033	0.452809	-6.49354	8.38418e-11	1.73858e-10	flagellar associated protein
TGME49_287250	65.8431	-2.93971	0.301477	-9.75102	1.82626e-22	5.85182e-22	hypothetical protein
TGME49_201650	6.91067	-2.93826	0.931971	-3.15274	0.00161745	0.00222654	hypothetical protein
TGME49_238160	70.8144	-2.93577	0.296249	-9.90982	3.77307e-23	1.23532e-22	hypothetical protein
TGME49_269620	479.732	-2.92679	0.26204	-11.1693	5.76555e-29	2.25224e-28	hypothetical protein
TGME49_257360	607.53	-2.92151	0.115685	-25.2539	1.0256e-140	3.08416e-139	hypothetical protein
TGME49_306692	11.7383	-2.88821	0.705439	-4.0942	4.23622e-05	6.5196e-05	hypothetical protein
TGME49_272595	48.3017	-2.8784	0.365555	-7.87407	3.433e-15	8.4751e-15	hypothetical protein
TGME49_237100	698.608	-2.87712	0.11846	-24.2877	2.64332e-130	6.90644e-129	RAP domain-containing protein
TGME49_243465	596.766	-2.87685	0.1296	-22.198	3.59361e-109	6.93402e-108	hypothetical protein
TGME49_277560	927.357	-2.87514	0.0990489	-29.0275	2.95964e-185	1.42942e-183	hypothetical protein
TGME49_257130	104.766	-2.8728	0.241716	-11.885	1.41604e-32	6.12952e-32	zinc finger (CCCH type) motif-containing protein
TGME49_306870	6.57264	-2.85972	0.958705	-2.98289	0.00285538	0.00385343	hypothetical protein
TGME49_293520	108.716	-2.85893	0.234381	-12.1978	3.19245e-34	1.45126e-33	hypothetical protein
TGME49_299800	29.537	-2.85067	0.44343	-6.42868	1.28714e-10	2.64293e-10	hypothetical protein
TGME49_216570	17.956	-2.84611	0.571465	-4.98038	6.34605e-07	1.09226e-06	tRNA-Arg
TGME49_294285	61.9336	-2.84067	0.32707	-8.68521	3.78048e-18	1.04208e-17	hypothetical protein
TGME49_275710	19.5824	-2.84007	0.547984	-5.18276	2.18631e-07	3.84522e-07	hypothetical protein
TGME49_202600	21.1298	-2.83217	0.527293	-5.37115	7.82382e-08	1.40804e-07	hypothetical protein
TGME49_231994	20.9683	-2.82318	0.550932	-5.12437	2.98529e-07	5.22623e-07	hypothetical protein
TGME49_270925	27.3431	-2.81654	0.464005	-6.07006	1.27863e-09	2.50908e-09	hypothetical protein
TGME49_269420	1488.87	-2.80709	0.0979139	-28.669	9.30052e-181	4.18734e-179	hypothetical protein
TGME49_266910	5092.64	-2.80696	0.0687258	-40.8429	0	0	cell-cycle-associated protein kinase GSK, putative
TGME49_313725	15.9121	-2.80055	0.607065	-4.61327	3.96384e-06	6.48887e-06	hypothetical protein
TGME49_248270	1187.41	-2.79474	0.0937325	-29.8161	2.41275e-195	1.30797e-193	zinc finger (CCCH type) motif-containing protein
TGME49_254625	66.1523	-2.7844	0.293919	-9.47337	2.7096e-21	8.37254e-21	hypothetical protein
TGME49_216200	154.319	-2.78402	0.196433	-14.1729	1.34886e-45	8.12477e-45	hypothetical protein
TGME49_270280	6.26736	-2.7801	0.948435	-2.93125	0.00337606	0.00452394	hypothetical protein
TGME49_288670	1817.07	-2.7792	0.0723526	-38.4119	0	0	hypothetical protein
TGME49_256950	26.6582	-2.77562	0.465938	-5.95706	2.56817e-09	4.95658e-09	hypothetical protein
TGME49_215320	29.7254	-2.77505	0.4339	-6.3956	1.59914e-10	3.26841e-10	hypothetical protein
TGME49_271375	66.8601	-2.76233	0.295892	-9.33562	1.00407e-20	3.03198e-20	hypothetical protein
TGME49_309530	99.2679	-2.75745	0.242538	-11.3692	5.95591e-30	2.39068e-29	hypothetical protein
TGME49_235183	269.728	-2.75731	0.149604	-18.4307	7.45618e-76	8.15066e-75	PAN domain-containing protein
TGME49_312120	32.5395	-2.75423	0.417974	-6.58947	4.41412e-11	9.27396e-11	hypothetical protein
TGME49_228220	15.4064	-2.74895	0.609834	-4.50771	6.55314e-06	1.06246e-05	MYND finger domain-containing protein
TGME49_241165	535.323	-2.74826	0.114035	-24.1001	2.49381e-128	6.32904e-127	hypothetical protein
TGME49_245770	3503.45	-2.74647	0.0686427	-40.0111	0	0	hypothetical protein
TGME49_312240	90.6311	-2.7397	0.254871	-10.7494	5.96631e-27	2.20118e-26	hypothetical protein
TGME49_229260	850.569	-2.72318	0.104741	-25.9991	5.06659e-149	1.66155e-147	hypothetical protein
TGME49_268700	81.7369	-2.71848	0.270546	-10.0481	9.36401e-24	3.13038e-23	hypothetical protein
TGME49_264620	34.6597	-2.71139	0.402837	-6.73075	1.68792e-11	3.61004e-11	hypothetical protein
TGME49_290682	250.807	-2.70558	0.165475	-16.3504	4.32275e-60	3.50437e-59	hypothetical protein
TGME49_310220	908.093	-2.70094	0.0994955	-27.1464	2.79454e-162	1.07066e-160	hypothetical protein
TGME49_264805	58.248	-2.69719	0.308779	-8.73503	2.43591e-18	6.75898e-18	hypothetical protein
TGME49_275700	14.9682	-2.69368	0.619491	-4.34822	1.37245e-05	2.18571e-05	hypothetical protein
TGME49_244728	49.0398	-2.6851	0.335483	-8.00371	1.20729e-15	3.04073e-15	IQ calmodulin-binding motif domain-containing protein
TGME49_253150	31.1629	-2.68388	0.41731	-6.43139	1.26445e-10	2.59768e-10	hypothetical protein
TGME49_285940	138.931	-2.67785	0.203946	-13.1302	2.21128e-39	1.1413e-38	hypothetical protein
TGME49_313510	22.1138	-2.67668	0.516605	-5.18129	2.20359e-07	3.87475e-07	hypothetical protein
TGME49_309230	102.886	-2.67338	0.250365	-10.6779	1.29099e-26	4.70626e-26	hypothetical protein
TGME49_297660	91.3671	-2.67276	0.246898	-10.8253	2.61104e-27	9.74586e-27	hypothetical protein
TGME49_224170	165.55	-2.6652	0.195126	-13.6589	1.78776e-42	9.95573e-42	SAG-related sequence SRS60A
TGME49_272200	64.4336	-2.66402	0.294636	-9.04172	1.54227e-19	4.4839e-19	AGC kinase
TGME49_223025	24.9063	-2.66263	0.471214	-5.65056	1.59924e-08	2.97001e-08	hypothetical protein
TGME49_266740	94.8326	-2.65603	0.241125	-11.0151	3.23049e-28	1.23471e-27	RNA recognition motif-containing protein
TGME49_229760	32.0127	-2.65404	0.413439	-6.41944	1.36781e-10	2.80568e-10	hypothetical protein
TGME49_217800	17.4106	-2.64844	0.565906	-4.67999	2.86885e-06	4.73625e-06	hypothetical protein
TGME49_234260	29.0504	-2.64584	0.432793	-6.11339	9.75341e-10	1.92531e-09	hypothetical protein
TGME49_243355	20.1921	-2.64208	0.528936	-4.99508	5.88099e-07	1.01419e-06	hypothetical protein
TGME49_293450	26.1348	-2.64152	0.470111	-5.61892	1.92156e-08	3.54958e-08	protein phosphatase 2c containing protein
TGME49_223520	131.235	-2.63657	0.206249	-12.7835	2.02783e-37	9.92617e-37	EF hand domain-containing protein
TGME49_267030	264.093	-2.62757	0.154219	-17.0379	4.29879e-65	3.86649e-64	ribonuclease type III Dicer
TGME49_213885	97.2092	-2.62229	0.23818	-11.0097	3.43142e-28	1.30963e-27	hypothetical protein
TGME49_217178	44.2384	-2.62201	0.350209	-7.48699	7.04732e-14	1.65909e-13	hypothetical protein
TGME49_240940	5.62936	-2.59371	0.970898	-2.67146	0.00755228	0.00983562	hypothetical protein
TGME49_224080	18.2027	-2.58978	0.558123	-4.64016	3.48147e-06	5.72037e-06	Kazal-type serine protease inhibitor domain-containing protein
TGME49_237070	319.314	-2.58828	0.151944	-17.0344	4.56027e-65	4.09243e-64	hypothetical protein
TGME49_207407	15.3552	-2.58729	0.611458	-4.23134	2.32299e-05	3.63263e-05	hypothetical protein
TGME49_295015	79.7209	-2.58714	0.26488	-9.76721	1.55674e-22	4.99623e-22	patched family protein
TGME49_256220	66.8602	-2.57887	0.282273	-9.13606	6.47699e-20	1.90673e-19	hypothetical protein
TGME49_205562	1286.62	-2.57772	0.0889859	-28.9677	1.67932e-184	7.91863e-183	hypothetical protein
TGME49_275660	112.363	-2.57151	0.224641	-11.4472	2.42826e-30	9.85276e-30	hypothetical protein
TGME49_215990	2810.52	-2.5622	0.0784228	-32.6717	3.9471e-234	2.75916e-232	helicase, putative
TGME49_215180	980.47	-2.56068	0.0889612	-28.7843	3.37622e-182	1.55521e-180	hypothetical protein
TGME49_246660	20.6448	-2.55654	0.505013	-5.06232	4.14185e-07	7.20295e-07	AP2 domain transcription factor AP2XII-3
TGME49_261730	2102.72	-2.55635	0.0767772	-33.2957	4.45855e-243	3.41636e-241	hypothetical protein
TGME49_270030	197.738	-2.55436	0.169577	-15.0631	2.83156e-51	1.94189e-50	hypothetical protein
TGME49_306020	962.729	-2.55165	0.23508	-10.8544	1.90109e-27	7.12261e-27	hypothetical protein
TGME49_258225	72.6191	-2.55158	0.275091	-9.27541	1.76929e-20	5.30855e-20	hypothetical protein
TGME49_229190	32.9926	-2.55107	0.415153	-6.14489	8.00191e-10	1.58625e-09	hypothetical protein
TGME49_220180	128.395	-2.54331	0.211481	-12.0262	2.58801e-33	1.14323e-32	hypothetical protein
TGME49_277980	50.4333	-2.54266	0.325023	-7.82302	5.15703e-15	1.26373e-14	dynein light chain
TGME49_314515	350.838	-2.53841	0.131286	-19.3349	2.73042e-83	3.42657e-82	hypothetical protein
TGME49_313630	1207.23	-2.53545	0.221075	-11.4687	1.89394e-30	7.71618e-30	hypothetical protein
TGME49_268340	237.597	-2.53482	0.155417	-16.3098	8.41254e-60	6.77851e-59	glycosyltransferase family 28 C-terminal domain-containing protein
TGME49_263830	65.0216	-2.5301	0.289247	-8.74718	2.18753e-18	6.07826e-18	hypothetical protein
TGME49_272020	39.2478	-2.52836	0.366393	-6.90068	5.17541e-12	1.13273e-11	hypothetical protein
TGME49_264748	21.4668	-2.52009	0.50634	-4.97707	6.45537e-07	1.11036e-06	hypothetical protein
TGME49_226880	8.09734	-2.51998	0.818487	-3.07882	0.00207819	0.00283338	hypothetical protein
TGME49_219738	3956.89	-2.51134	0.0574064	-43.7466	0	0	hypothetical protein
TGME49_209300	105.522	-2.50819	0.222695	-11.2629	2.00029e-29	7.91081e-29	WD domain, G-beta repeat-containing protein
TGME49_254160	168.261	-2.50807	0.181188	-13.8424	1.41491e-43	8.07697e-43	hypothetical protein
TGME49_289710	995.775	-2.50787	0.104384	-24.0255	1.50464e-127	3.79447e-126	AP2 domain transcription factor AP2IX-5
TGME49_233157	114.773	-2.5071	0.215064	-11.6574	2.10279e-31	8.76878e-31	hypothetical protein
TGME49_316370	205.594	-2.50566	0.164347	-15.2462	1.746e-52	1.22373e-51	hypothetical protein
TGME49_220280	34.6275	-2.50462	0.383842	-6.52515	6.79345e-11	1.41683e-10	mucin family glycoprotein
TGME49_256865	47.6173	-2.49087	0.332063	-7.50122	6.32273e-14	1.49026e-13	WD repeat domain 35 family protein
TGME49_265255	19.7997	-2.48998	0.507013	-4.91108	9.05772e-07	1.54398e-06	hypothetical protein
TGME49_301890	2298.24	-2.48366	0.0667287	-37.2204	3.19733e-303	3.39727e-301	Toxoplasma gondii family B protein
TGME49_246600	1702.21	-2.48208	0.102413	-24.2361	9.26997e-130	2.39069e-128	ABC1 family protein
TGME49_211360	92.7324	-2.47148	0.245658	-10.0606	8.24545e-24	2.76549e-23	hypothetical protein
TGME49_307780	19.6145	-2.47115	0.541831	-4.56073	5.09764e-06	8.30908e-06	hypothetical protein
TGME49_223700	133.015	-2.46791	0.199261	-12.3853	3.13901e-35	1.45774e-34	F5/8 type C domain-containing protein
TGME49_289490	289.791	-2.46358	0.156359	-15.7559	6.25374e-56	4.65757e-55	serine/threonine specific protein phosphatase
TGME49_226310	750.263	-2.46208	0.0931148	-26.4413	4.5895e-154	1.57645e-152	zinc finger (CCCH type) motif-containing protein
TGME49_290678	2324.88	-2.45707	0.0702386	-34.9818	4.25838e-268	3.94593e-266	hypothetical protein
TGME49_203705	25.8023	-2.45189	0.454953	-5.38932	7.07264e-08	1.27631e-07	hypothetical protein
TGME49_257720	422.437	-2.45172	0.119855	-20.4556	5.35246e-93	7.88424e-92	proton ATPase, putative
TGME49_211050	70.7252	-2.44273	0.269563	-9.06181	1.28302e-19	3.74245e-19	ATPase, AAA family protein
TGME49_256650	141.981	-2.43587	0.198404	-12.2774	1.19857e-34	5.50197e-34	hypothetical protein
TGME49_294820	409.617	-2.43493	0.120468	-20.2122	7.64309e-91	1.09546e-89	type I fatty acid synthase, putative
TGME49_215185	6.38692	-2.431	0.885762	-2.74453	0.00605985	0.00795043	hypothetical protein
TGME49_314885	11.4779	-2.43085	0.678609	-3.5821	0.00034084	0.000491433	hypothetical protein
TGME49_231060	43.3307	-2.42903	0.349096	-6.95806	3.44996e-12	7.61993e-12	subtilisin SUB9
TGME49_235180	137.641	-2.42743	0.194619	-12.4727	1.05224e-35	4.95585e-35	hypothetical protein
TGME49_263010	78.9732	-2.42587	0.258593	-9.38101	6.53407e-21	1.98892e-20	hypothetical protein
TGME49_245730	648.595	-2.42472	0.102577	-23.6382	1.56216e-123	3.72721e-122	phosphatidylinositol-4-phosphate 5-Kinase
TGME49_267585	578.504	-2.42451	0.10862	-22.321	2.30986e-110	4.55625e-109	hypothetical protein
TGME49_265060	82.4493	-2.42163	0.259975	-9.31486	1.22115e-20	3.68074e-20	hypothetical protein
TGME49_225950	18.9571	-2.41991	0.524388	-4.61474	3.93594e-06	6.44718e-06	hypothetical protein
TGME49_250685	17.7115	-2.41622	0.538768	-4.48472	7.30081e-06	1.17893e-05	hypothetical protein
TGME49_267875	232.765	-2.41544	0.163686	-14.7565	2.79294e-49	1.82734e-48	NBP2b protein, putative
TGME49_272905	15.2596	-2.41363	0.613534	-3.93398	8.355e-05	0.000125719	hypothetical protein
TGME49_294850	55.5903	-2.412	0.302675	-7.96896	1.60014e-15	4.00738e-15	actin-like protein ALP7
TGME49_243720	386.507	-2.41188	0.122271	-19.7256	1.29879e-86	1.72213e-85	peroxisomal biogenesis factor PEX11
TGME49_240370	42.8576	-2.40966	0.34638	-6.95669	3.48358e-12	7.69207e-12	Toxoplasma gondii family E protein
TGME49_315715	109.585	-2.40846	0.229623	-10.4887	9.73133e-26	3.4543e-25	hypothetical protein
TGME49_202400	55.4328	-2.40843	0.305515	-7.88318	3.19147e-15	7.88859e-15	calcium binding egf domain-containing protein
TGME49_267020	2507.21	-2.40754	0.0615462	-39.1176	0	0	hypothetical protein
TGME49_224275	84.1456	-2.40491	0.251274	-9.57085	1.06034e-21	3.33459e-21	hypothetical protein
TGME49_272510	37.6425	-2.40284	0.369748	-6.4986	8.10711e-11	1.68463e-10	aspartyl protease
TGME49_227820	1196.74	-2.40261	0.0847653	-28.3443	9.84901e-177	4.26558e-175	hypothetical protein
TGME49_200700	1256.37	-2.40204	0.0780889	-30.7604	8.8903e-208	5.44976e-206	Toxoplasma gondii family C protein
TGME49_271115	22.5134	-2.39893	0.479621	-5.00171	5.68237e-07	9.8121e-07	hypothetical protein
TGME49_210095	6.27483	-2.39868	0.879485	-2.72737	0.00638424	0.00836088	hypothetical protein
TGME49_212180	60.1349	-2.39774	0.289965	-8.26908	1.34991e-16	3.52935e-16	hypothetical protein
TGME49_253925	15.062	-2.39768	0.610397	-3.92807	8.56296e-05	0.000128727	zonadhesin family protein
TGME49_202060	18.765	-2.39325	0.515531	-4.6423	3.44547e-06	5.66591e-06	hypothetical protein
TGME49_270340	97.3558	-2.39279	0.230634	-10.3749	3.22682e-25	1.12389e-24	BTB/POZ domain-containing protein
TGME49_273510	16.2509	-2.39097	0.572178	-4.17871	2.93165e-05	4.55761e-05	hypothetical protein
TGME49_237490	79.6947	-2.38946	0.254691	-9.38179	6.48607e-21	1.97507e-20	centrin family protein
TGME49_306342	320.182	-2.38889	0.131116	-18.2197	3.60358e-74	3.81875e-73	hypothetical protein
TGME49_294570	120.388	-2.38285	0.207431	-11.4875	1.52523e-30	6.22672e-30	rhodanese family domain-containing protein
TGME49_244260	705.51	-2.37792	0.096645	-24.6047	1.12571e-133	3.14764e-132	hypothetical protein
TGME49_225905	33.4109	-2.37627	0.40411	-5.88025	4.0964e-09	7.82647e-09	hypothetical protein
TGME49_235390	34.5317	-2.37449	0.388241	-6.11601	9.59443e-10	1.89581e-09	PAN domain-containing protein
TGME49_245530	665.162	-2.36926	0.096615	-24.5226	8.47249e-133	2.30434e-131	hypothetical protein
TGME49_318350	927.521	-2.3692	0.0926698	-25.5661	3.63742e-144	1.11917e-142	Pumilio-family RNA binding repeat-containing protein
TGME49_232990	4.90835	-2.36749	0.993667	-2.38258	0.0171918	0.0216363	hypothetical protein
TGME49_280430	20.8868	-2.36696	0.483911	-4.8913	1.0017e-06	1.70422e-06	hypothetical protein
TGME49_289160	7.3662	-2.36655	0.817465	-2.89498	0.00379182	0.00505555	hypothetical protein
TGME49_219530	1306.72	-2.36003	0.0762975	-30.9319	4.44526e-210	2.81145e-208	hypothetical protein
TGME49_249840	573.36	-2.359	0.105974	-22.2602	8.99131e-110	1.75188e-108	dynein heavy chain 2, putative
TGME49_243378	6.11347	-2.35892	0.890367	-2.64938	0.0080639	0.0104507	hypothetical protein
TGME49_222305	194.372	-2.35661	0.1631	-14.4489	2.54846e-47	1.5891e-46	hypothetical protein
TGME49_236230	18.3279	-2.35208	0.519076	-4.53128	5.86287e-06	9.53105e-06	hypothetical protein
TGME49_297643	11.0057	-2.35186	0.694542	-3.3862	0.000708677	0.00100274	hypothetical protein
TGME49_260850	6.07299	-2.35035	0.905217	-2.59645	0.00941913	0.0121301	mitochondrial import inner membrane translocase subunit TIM10, putative
TGME49_311860	2584.61	-2.34937	0.0760432	-30.8952	1.38619e-209	8.69808e-208	hypothetical protein
TGME49_257580	189.798	-2.34818	0.177796	-13.2071	7.98125e-40	4.16247e-39	hypothetical protein
TGME49_216965	40.0988	-2.34641	0.350649	-6.69163	2.20705e-11	4.70141e-11	leucine rich repeat-containing protein
TGME49_218910	573.512	-2.34601	0.107613	-21.8005	2.29349e-105	4.23074e-104	hypothetical protein
TGME49_212045	52.1897	-2.34554	0.318991	-7.35301	1.93791e-13	4.4841e-13	hypothetical protein
TGME49_280590	170.423	-2.33875	0.181964	-12.8528	8.29553e-38	4.10603e-37	hypothetical protein
TGME49_226490	42.4302	-2.33872	0.348292	-6.71484	1.88278e-11	4.0214e-11	hypothetical protein
TGME49_212280	301.114	-2.33805	0.135946	-17.1983	2.73323e-66	2.5007e-65	hypothetical protein
TGME49_249600	398.986	-2.33801	0.119454	-19.5725	2.65571e-85	3.4356e-84	hypothetical protein
TGME49_295600	26.6178	-2.33669	0.434822	-5.37391	7.7048e-08	1.38819e-07	SAG-related sequence SRS10
TGME49_267010	258.663	-2.33566	0.144951	-16.1134	2.05338e-58	1.61057e-57	hypothetical protein
TGME49_294808	162.93	-2.33401	0.180351	-12.9415	2.62525e-38	1.31246e-37	hypothetical protein
TGME49_255480	4.81856	-2.32667	1.00839	-2.30731	0.0210375	0.0262277	thioredoxin domain-containing protein
TGME49_233490	1856.08	-2.32613	0.0717225	-32.4324	9.58963e-231	6.47625e-229	hypothetical protein
TGME49_247620	33.513	-2.32363	0.387372	-5.99845	1.99216e-09	3.8768e-09	hypothetical protein
TGME49_220420	124.281	-2.31719	0.208809	-11.0972	1.29474e-28	4.99407e-28	3'5'-cyclic nucleotide phosphodiesterase domain-containing protein
TGME49_269470	51.362	-2.31583	0.313191	-7.39432	1.42129e-13	3.31081e-13	hypothetical protein
TGME49_220740	19.0806	-2.31407	0.502047	-4.60927	4.04083e-06	6.61219e-06	hypothetical protein
TGME49_291040	41.8258	-2.31343	0.349559	-6.61814	3.63749e-11	7.67262e-11	lactate dehydrogenase LDH2
TGME49_285400	132.472	-2.31312	0.198465	-11.655	2.16331e-31	9.01172e-31	hypothetical protein
TGME49_269210	276.723	-2.30556	0.140861	-16.3676	3.26066e-60	2.65416e-59	hypothetical protein
TGME49_291860	35.3332	-2.29081	0.382644	-5.98679	2.14028e-09	4.15491e-09	HORMA domain-containing protein
TGME49_223400	39.9877	-2.28749	0.352317	-6.4927	8.43092e-11	1.74782e-10	hypothetical protein
TGME49_243330	93.9294	-2.28694	0.229374	-9.97037	2.05461e-23	6.79102e-23	hypothetical protein
TGME49_239120	95.0884	-2.28687	0.227187	-10.066	7.80658e-24	2.6216e-23	hypothetical protein
TGME49_268182	220.76	-2.28644	0.159028	-14.3775	7.1594e-47	4.41247e-46	hypothetical protein
TGME49_318470	1147.95	-2.28636	0.0878083	-26.0381	1.83637e-149	6.07223e-148	AP2 domain transcription factor AP2IV-4
TGME49_230205	317.247	-2.27376	0.143929	-15.7978	3.22275e-56	2.416e-55	hypothetical protein
TGME49_217930	192.81	-2.26807	0.162875	-13.9252	4.45396e-44	2.57014e-43	hypothetical protein
TGME49_225745	584.536	-2.2618	0.129863	-17.4169	6.1428e-68	5.82069e-67	hypothetical protein
TGME49_225960	1067.79	-2.25745	0.111582	-20.2313	5.18637e-91	7.47381e-90	STE kinase
TGME49_246700	36.8721	-2.25431	0.361164	-6.24178	4.32609e-10	8.70351e-10	hypothetical protein
TGME49_263410	171.399	-2.25242	0.180212	-12.4988	7.58332e-36	3.58857e-35	scavenger receptor cysteine-rich domain-containing protein
TGME49_285445	86.2053	-2.25085	0.237058	-9.49493	2.20365e-21	6.83834e-21	hypothetical protein
TGME49_273985	111.46	-2.2498	0.221236	-10.1692	2.72e-24	9.25519e-24	hypothetical protein
TGME49_228710	366.816	-2.24453	0.125444	-17.8927	1.3437e-71	1.35887e-70	hypothetical protein
TGME49_225955	21.6827	-2.24177	0.478042	-4.68948	2.73896e-06	4.53026e-06	hypothetical protein
TGME49_301000	222.873	-2.24129	0.158178	-14.1694	1.41719e-45	8.52344e-45	methyltransferase
TGME49_213760	17.0983	-2.23597	0.520438	-4.29633	1.73652e-05	2.74298e-05	hypothetical protein
TGME49_301140	78.7309	-2.2354	0.250044	-8.94003	3.89073e-19	1.11409e-18	SAG-related sequence SRS19A
TGME49_279000	17.1566	-2.23245	0.54899	-4.06646	4.77324e-05	7.32344e-05	SAG-related sequence SRS59J
TGME49_261300	57.8878	-2.22803	0.285061	-7.81595	5.45494e-15	1.3355e-14	hypothetical protein
TGME49_235430	115.318	-2.22347	0.227771	-9.76185	1.6413e-22	5.2655e-22	hypothetical protein
TGME49_220520	1212.76	-2.21667	0.0863106	-25.6825	1.83377e-145	5.7307e-144	hypothetical protein
TGME49_329800	718.439	-2.20501	0.0976358	-22.584	6.21885e-113	1.29057e-111	hypothetical protein
TGME49_286460	4138.96	-2.20441	0.059393	-37.1157	1.56913e-301	1.64532e-299	hypothetical protein
TGME49_313210	43.6258	-2.20206	0.334372	-6.58567	4.52853e-11	9.51182e-11	hypothetical protein
TGME49_266500	39.0934	-2.20021	0.348811	-6.30773	2.83161e-10	5.74468e-10	hypothetical protein
TGME49_288820	2119.65	-2.19983	0.0664945	-33.0829	5.24134e-240	3.90357e-238	hypothetical protein
TGME49_270190	571.862	-2.19898	0.104149	-21.1138	5.93476e-99	9.7313e-98	protein phosphatase 2C domain-containing protein
TGME49_267570	656.473	-2.19889	0.109775	-20.0309	2.96133e-89	4.10415e-88	hypothetical protein
TGME49_248970	15.6226	-2.19428	0.567672	-3.86539	0.000110911	0.00016546	leucine rich repeat-containing protein
TGME49_230555	235.008	-2.19425	0.150253	-14.6037	2.66178e-48	1.69965e-47	adenylate and guanylate cyclase catalytic domain-containing protein
TGME49_285425	569.627	-2.19306	0.106786	-20.5371	1.00438e-93	1.52165e-92	hypothetical protein
TGME49_222420	71.2531	-2.19269	0.2615	-8.38506	5.06987e-17	1.34359e-16	hypothetical protein
TGME49_272593	34.4039	-2.19259	0.399526	-5.48798	4.06558e-08	7.41727e-08	hypothetical protein
TGME49_242110	22.307	-2.19078	0.486954	-4.49895	6.82896e-06	1.10475e-05	rhoptry kinase family protein ROP38
TGME49_207875	58.8597	-2.18817	0.287466	-7.61192	2.70045e-14	6.45275e-14	GCC2 and GCC3 domain-containing protein
TGME49_259680	30.9996	-2.18485	0.388787	-5.61967	1.91328e-08	3.53593e-08	hypothetical protein
TGME49_281960	2468.24	-2.18233	0.0660905	-33.0204	4.14112e-239	3.05561e-237	hypothetical protein
TGME49_225970	90.635	-2.18191	0.232992	-9.36473	7.62446e-21	2.31376e-20	mediator complex subunit MED31
TGME49_286465	37.3843	-2.17	0.351976	-6.16521	7.0391e-10	1.40061e-09	hypothetical protein
TGME49_249880	227.576	-2.16975	0.155067	-13.9923	1.73629e-44	1.00996e-43	hypothetical protein
TGME49_211320	18.6163	-2.16593	0.49701	-4.35793	1.31299e-05	2.09306e-05	hypothetical protein
TGME49_224880	633.926	-2.16237	0.11392	-18.9814	2.42909e-80	2.87202e-79	kinesin motor domain-containing protein
TGME49_248540	137.833	-2.16051	0.197848	-10.92	9.24525e-28	3.49504e-27	hypothetical protein
TGME49_288045	418.282	-2.15907	0.11557	-18.6819	6.94949e-78	7.88896e-77	hypothetical protein
TGME49_202070	1039.95	-2.15838	0.109396	-19.73	1.19259e-86	1.58396e-85	hypothetical protein
TGME49_232260	2100.88	-2.153	0.0642446	-33.5125	3.16714e-246	2.4989e-244	hypothetical protein
TGME49_458010	40.2829	-2.1521	0.353832	-6.08228	1.18486e-09	2.32853e-09	28S ribosomal RNA
TGME49_216053	38.0697	-2.15199	0.350199	-6.14506	7.9934e-10	1.58496e-09	hypothetical protein
TGME49_289240	43.2882	-2.14078	0.334574	-6.39851	1.56902e-10	3.20851e-10	DnaJ domain-containing protein
TGME49_286570	39.9252	-2.13856	0.342945	-6.23587	4.49275e-10	9.02968e-10	hypothetical protein
TGME49_306050	22.6717	-2.13773	0.474366	-4.5065	6.59053e-06	1.06813e-05	hypothetical protein
TGME49_240365	5.4199	-2.13693	0.938994	-2.27576	0.0228601	0.0284067	hypothetical protein
TGME49_244732	59.2656	-2.13601	0.287331	-7.43394	1.05407e-13	2.46404e-13	hypothetical protein
TGME49_222188	51.7169	-2.13486	0.308464	-6.92093	4.48683e-12	9.85002e-12	hypothetical protein
TGME49_314440	21.4882	-2.13354	0.501967	-4.25035	2.13435e-05	3.35212e-05	hypothetical protein
TGME49_272155	294.594	-2.13342	0.142228	-15	7.34112e-51	4.99585e-50	hypothetical protein
TGME49_283698	6.45166	-2.13185	0.852971	-2.49932	0.0124432	0.015863	hypothetical protein
TGME49_268835	28.9441	-2.1303	0.401951	-5.2999	1.15868e-07	2.06798e-07	hypothetical protein
TGME49_218960	5750.22	-2.12776	0.0755488	-28.164	1.61445e-174	6.87999e-173	AP2 domain transcription factor AP2XII-1
TGME49_288900	118.692	-2.12062	0.206146	-10.287	8.06433e-25	2.77601e-24	Yos1 family protein
TGME49_213530	25.713	-2.11987	0.456838	-4.6403	3.47901e-06	5.71751e-06	hypothetical protein
TGME49_234200	633.183	-2.11775	0.0984	-21.5219	9.71636e-103	1.68692e-101	hypothetical protein
TGME49_275568	2126.04	-2.11759	0.0633647	-33.4191	7.23806e-245	5.65491e-243	GPI transamidase subunit PIG-U protein
TGME49_312245	13.823	-2.11506	0.58402	-3.62155	0.000292838	0.000424372	hypothetical protein
TGME49_214835	664.389	-2.11431	0.100664	-21.0038	6.05793e-98	9.77239e-97	hypothetical protein
TGME49_247310	21.2658	-2.11403	0.471497	-4.48367	7.33718e-06	1.18432e-05	cpw-wpc domain-containing protein
TGME49_205140	36.0674	-2.11023	0.373881	-5.64412	1.66027e-08	3.08049e-08	hypothetical protein
TGME49_312210	423.255	-2.1076	0.118951	-17.7182	3.03407e-70	3.01102e-69	hypothetical protein
TGME49_207110	13.7598	-2.10727	0.578774	-3.64092	0.000271668	0.000394914	hypothetical protein
TGME49_268350	278.858	-2.10695	0.138012	-15.2665	1.27868e-52	8.9778e-52	hypothetical protein
TGME49_281970	5.2932	-2.10621	0.924668	-2.2778	0.0227387	0.0282647	adenylate kinase superfamily protein
TGME49_227875	147.038	-2.10181	0.185993	-11.3005	1.30493e-29	5.1969e-29	hypothetical protein
TGME49_237090	5151.32	-2.09996	0.0754561	-27.8303	1.86695e-170	7.59068e-169	AP2 domain transcription factor AP2X-5
TGME49_238030	77.0054	-2.09957	0.259522	-8.09016	5.95875e-16	1.52392e-15	hypothetical protein
TGME49_309080	251.969	-2.098	0.142718	-14.7003	6.41806e-49	4.15479e-48	hypothetical protein
TGME49_309160	421.791	-2.09722	0.120321	-17.4302	4.87106e-68	4.62663e-67	IgA-specific metalloendopeptidase
TGME49_207380	5.23149	-2.09552	0.987877	-2.12123	0.0339023	0.0413922	tRNA-Ser
TGME49_293368	5.24671	-2.09483	0.929711	-2.25321	0.0242462	0.0300588	TIP49 C-terminus family protein
TGME49_211470	584.563	-2.09236	0.098274	-21.291	1.3747e-100	2.31606e-99	Fcf2 pre-rRNA processing protein
TGME49_203735	36.8215	-2.09154	0.35509	-5.89018	3.85766e-09	7.38984e-09	hypothetical protein
TGME49_219610	565.338	-2.0906	0.101793	-20.5379	9.87401e-94	1.49878e-92	hypothetical protein
TGME49_297725	82.8013	-2.08888	0.251869	-8.29351	1.09956e-16	2.8852e-16	hypothetical protein
TGME49_204090	31.4361	-2.08669	0.376747	-5.5387	3.04726e-08	5.58116e-08	eIF2 kinase IF2K-C
TGME49_224575	70.7841	-2.07286	0.257369	-8.05404	8.01036e-16	2.03554e-15	hypothetical protein
TGME49_315705	58.1716	-2.07052	0.281286	-7.36092	1.82643e-13	4.23476e-13	hypothetical protein
TGME49_260580	822.675	-2.06893	0.0927826	-22.2987	3.80811e-110	7.47458e-109	hypothetical protein
TGME49_244030	34.2479	-2.06682	0.382069	-5.40955	6.31841e-08	1.14253e-07	inner membrane complex protein IMC3
TGME49_269460	1459.23	-2.06537	0.071307	-28.9644	1.84642e-184	8.65535e-183	Ser/Thr phosphatase family protein
TGME49_203180	643.97	-2.06511	0.113761	-18.153	1.21666e-73	1.28248e-72	leucine rich repeat-containing protein
TGME49_262825	245.821	-2.06184	0.171045	-12.0543	1.83986e-33	8.16359e-33	peptidase family c50 protein
TGME49_207610	10.3063	-2.05657	0.652567	-3.15151	0.0016243	0.00223559	rhoptry kinase family protein ROP36 (incomplete catalytic triad)
TGME49_261410	600.168	-2.05535	0.106673	-19.2677	1.00263e-82	1.23683e-81	protein-tyrosine-phosphatase
TGME49_288220	47.2973	-2.05104	0.311238	-6.58994	4.40017e-11	9.24708e-11	hypothetical protein
TGME49_281600	106.701	-2.04895	0.21438	-9.55757	1.2055e-21	3.78065e-21	hypothetical protein
TGME49_220132	86.9838	-2.04826	0.257291	-7.9609	1.70794e-15	4.27065e-15	hypothetical protein
TGME49_259965	40.1757	-2.04784	0.362687	-5.64629	1.63952e-08	3.0441e-08	Bardet-Biedl syndrome 5, putative
TGME49_224010	7.19244	-2.04612	0.824281	-2.4823	0.0130536	0.0166146	hypothetical protein
TGME49_257430	1136.62	-2.04575	0.0834845	-24.5046	1.32024e-132	3.56643e-131	hypothetical protein
TGME49_256920	557.645	-2.03978	0.112719	-18.0962	3.41231e-73	3.54996e-72	phosphatidylinositol-4-phosphate 5-Kinase
TGME49_250950	726.951	-2.02983	0.0893831	-22.7093	3.62164e-114	7.63514e-113	KRUF family protein
TGME49_267580	2442.03	-2.02955	0.0671162	-30.2394	7.19771e-201	4.12652e-199	cyclin2 related protein
TGME49_213860	8.09289	-2.02797	0.791719	-2.56147	0.0104229	0.0133709	hypothetical protein
TGME49_200410	506.25	-2.0244	0.102965	-19.661	4.65191e-86	6.08721e-85	hypothetical protein
TGME49_321800	7.10179	-2.02089	0.794412	-2.54388	0.010963	0.0140502	EGF family domain-containing protein
TGME49_293425	11.1052	-2.02036	0.647167	-3.12185	0.0017972	0.00246334	hypothetical protein
TGME49_240050	1601.92	-2.01273	0.0694661	-28.9743	1.38566e-184	6.5728e-183	hypothetical protein
TGME49_209620	6.03615	-2.00986	0.849126	-2.36698	0.0179339	0.0225277	eukaryotic aspartyl protease superfamily protein
TGME49_202260	11.009	-2.0066	0.631657	-3.17673	0.00148948	0.00205464	hypothetical protein
TGME49_288475	132.409	-2.00649	0.192967	-10.3981	2.52932e-25	8.85984e-25	hypothetical protein
TGME49_313318	20.0575	-2.00429	0.474948	-4.22003	2.44273e-05	3.81315e-05	hypothetical protein
TGME49_231215	268.403	-2.00418	0.138769	-14.4426	2.79301e-47	1.73751e-46	hypothetical protein
TGME49_219260	1673	-2.00172	0.0678438	-29.5048	2.49632e-191	1.26708e-189	cation-transporting ATPase, putative
TGME49_252080	24.9714	-2.00004	0.424036	-4.71668	2.39726e-06	3.98826e-06	hypothetical protein
TGME49_247300	3138.57	-1.99967	0.0575841	-34.726	3.19046e-264	2.79393e-262	hypothetical protein
TGME49_205590	85.813	-1.99718	0.232113	-8.60432	7.67696e-18	2.09728e-17	hypothetical protein
TGME49_255460	244.868	-1.99468	0.143584	-13.892	7.07887e-44	4.07009e-43	EGF family domain-containing protein
TGME49_215570	495.152	-1.99434	0.115685	-17.2394	1.34319e-66	1.24031e-65	AP2 domain transcription factor AP2X-11
TGME49_294610	5489.97	-1.99244	0.0743972	-26.7811	5.36637e-158	1.98905e-156	histone lysine methyltransferase, SET, putative
TGME49_217400	719.349	-1.99081	0.089948	-22.1329	1.52468e-108	2.92775e-107	hypothetical protein
TGME49_292070	250.369	-1.98957	0.143637	-13.8514	1.24818e-43	7.14053e-43	hypothetical protein
TGME49_269990	907.497	-1.98753	0.0882119	-22.5313	2.04959e-112	4.22046e-111	hypothetical protein
TGME49_271120	665.958	-1.98732	0.100563	-19.762	6.32696e-87	8.45966e-86	endonuclease/exonuclease/phosphatase family protein
TGME49_319900	1213.57	-1.98643	0.0814055	-24.4017	1.64175e-131	4.37563e-130	hypothetical protein
TGME49_286932	884.254	-1.9857	0.0872493	-22.759	1.16991e-114	2.49278e-113	ATPase family associated with various cellular activities (AAA) domain-containing protein
TGME49_254020	57.5015	-1.98501	0.289917	-6.84682	7.55118e-12	1.6401e-11	dynein intermediate chain, putative
TGME49_229700	74.1096	-1.98342	0.249783	-7.94056	2.01263e-15	5.01365e-15	hypothetical protein
TGME49_290590	42.5261	-1.98333	0.324669	-6.10877	1.00401e-09	1.98044e-09	hypothetical protein
TGME49_242040	9.87164	-1.98239	0.675172	-2.93612	0.00332345	0.00445861	hypothetical protein
TGME49_244720	255.746	-1.97955	0.140622	-14.077	5.25615e-45	3.10039e-44	hypothetical protein
TGME49_312300	1674.82	-1.97878	0.0739032	-26.7753	6.26467e-158	2.31126e-156	Sec7 domain-containing protein
TGME49_216090	28.5326	-1.97545	0.394759	-5.00419	5.60967e-07	9.69076e-07	hypothetical protein
TGME49_246680	5.86057	-1.96667	0.921394	-2.13445	0.032806	0.0401275	tRNA-Gly
TGME49_209000	1710.26	-1.96636	0.217737	-9.03089	1.70277e-19	4.94512e-19	HECT-domain (ubiquitin-transferase) domain-containing protein
TGME49_260430	184.249	-1.9646	0.165734	-11.8539	2.05363e-32	8.84615e-32	hypothetical protein
TGME49_258840	12.6976	-1.9584	0.581505	-3.36782	0.000757653	0.00106938	hypothetical protein
TGME49_273080	168.042	-1.958	0.186713	-10.4867	9.9431e-26	3.5279e-25	hypothetical protein
TGME49_224000	1517.4	-1.95761	0.0823631	-23.7681	7.14902e-125	1.73163e-123	hypothetical protein
TGME49_268190	10.7341	-1.95706	0.638712	-3.06408	0.00218344	0.00297077	hypothetical protein
TGME49_205230	66.303	-1.95633	0.271361	-7.2093	5.62403e-13	1.27832e-12	hypothetical protein
TGME49_292375	1117.42	-1.95488	0.0805287	-24.2756	3.55148e-130	9.24894e-129	KRUF family protein
TGME49_286040	16.4355	-1.9394	0.513946	-3.77354	0.000160945	0.000238086	hypothetical protein
TGME49_204870	13.4845	-1.93604	0.587841	-3.29347	0.00098958	0.00138326	hypothetical protein
TGME49_297770	554.537	-1.93388	0.100402	-19.2614	1.13318e-82	1.39572e-81	hypothetical protein
TGME49_315330	212.884	-1.93153	0.163246	-11.832	2.66781e-32	1.14546e-31	SAG-related sequence SRS52D
TGME49_262540	148.891	-1.93071	0.176998	-10.9081	1.05437e-27	3.97835e-27	protein kinase, putative
TGME49_217360	512.698	-1.92583	0.114287	-16.8509	1.03375e-63	9.0032e-63	hypothetical protein
TGME49_237425	141.768	-1.92545	0.193617	-9.94462	2.66177e-23	8.76151e-23	AP2 domain transcription factor AP2X-6
TGME49_321490	13.366	-1.92346	0.600093	-3.20527	0.00134938	0.0018672	SAG-related sequence SRS12A
TGME49_305990	379.381	-1.92052	0.118096	-16.2624	1.82372e-59	1.45769e-58	hypothetical protein
TGME49_293260	2948.25	-1.91879	0.0737457	-26.0191	3.01403e-149	9.92513e-148	ATPase/histidine kinase/DNA gyrase B/HSP90 domain-containing protein
TGME49_277720	3610.78	-1.91723	0.0565112	-33.9266	2.70058e-252	2.15209e-250	GDA1/CD39 (nucleoside phosphatase) family protein
TGME49_209780	27.5933	-1.91655	0.403404	-4.75093	2.02482e-06	3.38631e-06	hypothetical protein
TGME49_279315	33.2798	-1.91285	0.37258	-5.13405	2.83568e-07	4.96868e-07	hypothetical protein
TGME49_257810	16.1831	-1.91085	0.532358	-3.58941	0.000331423	0.000478375	hypothetical protein
TGME49_226270	2152.99	-1.90984	0.0644671	-29.6251	7.11056e-193	3.67948e-191	hypothetical protein
TGME49_203590	93.9094	-1.90886	0.228594	-8.35044	6.80093e-17	1.794e-16	hypothetical protein
TGME49_275400	29.3873	-1.90535	0.392477	-4.85467	1.20587e-06	2.04285e-06	hypothetical protein
TGME49_268800	62.5017	-1.90362	0.269281	-7.06927	1.55756e-12	3.48265e-12	hypothetical protein
TGME49_305080	504.38	-1.90349	0.104741	-18.1733	8.40438e-74	8.89436e-73	hypothetical protein
TGME49_246210	60.5057	-1.89964	0.272841	-6.96244	3.34426e-12	7.39672e-12	hypothetical protein
TGME49_206450	3369.38	-1.8986	0.0819527	-23.1671	9.78372e-119	2.19007e-117	autophagy-related cysteine peptidase atg4, putative
TGME49_246200	255.394	-1.89754	0.157419	-12.054	1.84652e-33	8.18861e-33	zinc finger (CCCH type) motif-containing protein
TGME49_272265	36.8586	-1.8971	0.352713	-5.3786	7.50685e-08	1.35344e-07	hypothetical protein
TGME49_314110	2410.61	-1.89416	0.0702116	-26.9778	2.69095e-160	1.01152e-158	hypothetical protein
TGME49_278365	326.69	-1.89364	0.123374	-15.3487	3.61213e-53	2.55186e-52	Toxoplasma gondii family A protein
TGME49_217182	409.581	-1.89272	0.116414	-16.2585	1.94364e-59	1.55199e-58	RNA-dependent RNA polymerase RDP
TGME49_275610	1690.87	-1.89139	0.0733608	-25.7821	1.40888e-146	4.49095e-145	protein kinase, other
TGME49_204140	239.592	-1.8906	0.142359	-13.2805	3.00361e-40	1.58725e-39	PHD-finger domain-containing protein
TGME49_205080	8.40759	-1.88834	0.752346	-2.50994	0.0120753	0.0154038	hypothetical protein
TGME49_272415	11.2877	-1.88747	0.616844	-3.05988	0.00221425	0.00301167	hypothetical protein
TGME49_305570	17.814	-1.88162	0.491833	-3.82574	0.000130379	0.000193805	intraflagellar transport protein IFT81
TGME49_313495	325.457	-1.88109	0.130485	-14.4162	4.09363e-47	2.53869e-46	hypothetical protein
TGME49_203985	97.2064	-1.88102	0.215137	-8.74336	2.26279e-18	6.28517e-18	hypothetical protein
TGME49_223830	21.5084	-1.87987	0.455398	-4.12798	3.65963e-05	5.65186e-05	fasciclin domain-containing protein
TGME49_230000	515.981	-1.87877	0.122557	-15.3298	4.83782e-53	3.41173e-52	hypothetical protein
TGME49_206650	58.6957	-1.8749	0.282647	-6.63335	3.28142e-11	6.93439e-11	zinc finger, c2h2 type domain-containing protein
TGME49_253920	94.9692	-1.87238	0.221368	-8.45822	2.71499e-17	7.30691e-17	hypothetical protein
TGME49_234270	1210.13	-1.87137	0.0808685	-23.1409	1.79707e-118	4.00025e-117	hypothetical protein
TGME49_321340	1865.77	-1.87077	0.0745365	-25.0988	5.13131e-139	1.52013e-137	membrane protein, putative
TGME49_260360	519.952	-1.86649	0.107692	-17.3316	2.71481e-67	2.53329e-66	GTP-binding protein
TGME49_246230	249.241	-1.86438	0.144322	-12.9182	3.5544e-38	1.77364e-37	hypothetical protein
TGME49_246150	115.93	-1.86364	0.196604	-9.47914	2.56392e-21	7.94396e-21	hypothetical protein
TGME49_216190	257.202	-1.86234	0.153457	-12.136	6.8104e-34	3.06449e-33	hypothetical protein
TGME49_271370	252.056	-1.85918	0.1429	-13.0103	1.06866e-38	5.38656e-38	hypothetical protein
TGME49_285300	190.389	-1.85879	0.161281	-11.5252	9.85147e-31	4.0509e-30	hypothetical protein
TGME49_244130	462.312	-1.85197	0.129229	-14.3309	1.40305e-46	8.59409e-46	hypothetical protein
TGME49_257595	443.73	-1.8512	0.109326	-16.9328	2.57771e-64	2.2648e-63	hypothetical protein
TGME49_266130	41.3851	-1.85116	0.328087	-5.64228	1.67812e-08	3.11216e-08	peroxiredoxin PRX2
TGME49_274180	194.966	-1.8506	0.155388	-11.9095	1.0559e-32	4.58302e-32	hypothetical protein
TGME49_271891	8.27402	-1.85016	0.71637	-2.58269	0.00980328	0.0126009	tRNA-Glu
TGME49_200300	11.0792	-1.84835	0.648587	-2.84981	0.00437451	0.00580234	hypothetical protein
TGME49_207250	13.7549	-1.84667	0.550114	-3.35688	0.000788264	0.00111003	electron-transfer-flavoprotein, alpha polypeptide
TGME49_253180	6581.01	-1.84652	0.0690217	-26.7527	1.14818e-157	4.21651e-156	hypothetical protein
TGME49_218220	987.848	-1.8462	0.0886077	-20.8356	2.05808e-96	3.23488e-95	cell-cycle-associated protein kinase CDK, putative
TGME49_202730	349.452	-1.84582	0.118361	-15.5948	7.89331e-55	5.72355e-54	hypothetical protein
TGME49_225070	30.1964	-1.84368	0.383101	-4.8125	1.49052e-06	2.50802e-06	hypothetical protein
TGME49_262870	47.536	-1.84089	0.303146	-6.0726	1.25852e-09	2.47023e-09	hypothetical protein
TGME49_248425	53.0962	-1.84053	0.289501	-6.35759	2.0495e-10	4.16963e-10	hypothetical protein
TGME49_233050	10.9836	-1.84019	0.61343	-2.99983	0.00270127	0.00365165	hypothetical protein
TGME49_309030	35.6818	-1.83628	0.35876	-5.11841	3.08122e-07	5.39061e-07	hypothetical protein
TGME49_312580	1272.95	-1.83534	0.0839721	-21.8565	6.74133e-106	1.25518e-104	hypothetical protein
TGME49_312570	3218.17	-1.83459	0.0617162	-29.7262	3.52031e-194	1.84562e-192	CMGC kinase, MAPK family (ERK) MAPK-1
TGME49_266010	1156.63	-1.83361	0.100314	-18.2788	1.22099e-74	1.31133e-73	phosphatidylinositol 3- and 4-kinase
TGME49_236850	1069.68	-1.83358	0.0930565	-19.704	1.99359e-86	2.63028e-85	hypothetical protein
TGME49_216460	2224.77	-1.83284	0.0824472	-22.2304	1.74463e-109	3.3745e-108	hypothetical protein
TGME49_250690	4158.17	-1.83173	0.0802586	-22.8229	2.71803e-115	5.83828e-114	zinc finger (CCCH type) motif-containing protein
TGME49_286030	642.428	-1.83052	0.0975678	-18.7615	1.55823e-78	1.78157e-77	hypothetical protein
TGME49_267540	140.8	-1.82868	0.19132	-9.55825	1.19768e-21	3.75761e-21	AGC kinase
TGME49_244180	112.664	-1.82758	0.200107	-9.13301	6.66185e-20	1.96042e-19	microneme-like protein
TGME49_285770	125.226	-1.82689	0.190994	-9.56519	1.11998e-21	3.51937e-21	hypothetical protein
TGME49_202720	254.414	-1.82504	0.145049	-12.5822	2.6464e-36	1.26207e-35	RNB family domain-containing protein
TGME49_238390	1262.58	-1.82331	0.0950663	-19.1794	5.50056e-82	6.67184e-81	hypothetical protein
TGME49_315100	24.4241	-1.81975	0.445756	-4.08239	4.45753e-05	6.84565e-05	hypothetical protein
TGME49_257945	220.508	-1.81948	0.148885	-12.2207	2.41097e-34	1.09977e-33	3'5'-cyclic nucleotide phosphodiesterase domain-containing protein
TGME49_233040	85.9524	-1.81926	0.227166	-8.00849	1.16125e-15	2.92848e-15	3'5'-cyclic nucleotide phosphodiesterase domain-containing protein
TGME49_316680	1725.64	-1.81762	0.08587	-21.1671	1.91926e-99	3.19971e-98	RNA pseudouridine synthase superfamily protein
TGME49_228500	8.12145	-1.81646	0.730405	-2.48693	0.0128852	0.0164187	3'5'-cyclic nucleotide phosphodiesterase domain-containing protein
TGME49_233710	750.327	-1.81251	0.0910595	-19.9047	3.70454e-88	5.06372e-87	inorganic anion transporter, sulfate permease (SulP) family protein
TGME49_249710	310.266	-1.81206	0.136	-13.324	1.67973e-40	8.9537e-40	Parkinson disease 7 domain containing 1 family protein
TGME49_295110	35007.4	-1.81133	0.0522061	-34.6958	9.12449e-264	7.90359e-262	rhoptry protein ROP7
TGME49_212780	1569.58	-1.81129	0.0736545	-24.5917	1.55052e-133	4.30526e-132	hypothetical protein
TGME49_267490	27.8031	-1.80673	0.393342	-4.59327	4.36347e-06	7.13135e-06	preprocathepsin c precursor, putative
TGME49_223450	1111.35	-1.80636	0.0881836	-20.4841	2.98601e-93	4.45608e-92	ubiquitin carboxyl-terminal hydrolase
TGME49_229330	24.2355	-1.80385	0.419243	-4.30263	1.68782e-05	2.66869e-05	Cof family hydrolase subfamily protein
TGME49_243560	16.0937	-1.80377	0.524183	-3.44111	0.00057934	0.000823686	hypothetical protein
TGME49_266366	3358.69	-1.80181	0.0694693	-25.9368	2.56085e-148	8.32956e-147	BT1 family protein
TGME49_255160	168.259	-1.80096	0.165126	-10.9066	1.0724e-27	4.04257e-27	hypothetical protein
TGME49_285895	1039.35	-1.79886	0.0926484	-19.416	5.65263e-84	7.18435e-83	AP2 domain transcription factor AP2V-2
TGME49_202390	1526.84	-1.79838	0.0749086	-24.0076	2.31506e-127	5.78331e-126	S15 sporozoite-expressed protein
TGME49_230340	1014.23	-1.79761	0.0790916	-22.7282	2.35743e-114	4.99637e-113	hypothetical protein
TGME49_220340	144.722	-1.79659	0.175815	-10.2186	1.63632e-24	5.5989e-24	hypothetical protein
TGME49_229720	244.487	-1.795	0.139815	-12.8384	9.99088e-38	4.93292e-37	hypothetical protein
TGME49_218930	17.8884	-1.79343	0.511303	-3.50756	0.000452241	0.000647487	BTB/POZ domain-containing protein
TGME49_305270	2315.43	-1.79314	0.0699353	-25.6401	5.45872e-145	1.69263e-143	hypothetical protein
TGME49_287970	1616.02	-1.79228	0.0812992	-22.0455	1.05452e-107	2.0056e-106	hypothetical protein
TGME49_294330	664.917	-1.78871	0.0960256	-18.6275	1.92396e-77	2.1686e-76	EGF family domain-containing protein
TGME49_210345	406.405	-1.78777	0.125271	-14.2713	3.3055e-46	2.01542e-45	hypothetical protein
TGME49_273660	1118.82	-1.7872	0.0936557	-19.0826	3.52149e-81	4.2073e-80	AP2 domain transcription factor AP2VIII-3
TGME49_275410	187.164	-1.78416	0.168468	-10.5905	3.29833e-26	1.19042e-25	Proteasome/cyclosome repeat-containing protein
TGME49_262420	622.954	-1.7838	0.101173	-17.6312	1.41801e-69	1.38822e-68	AP2 domain transcription factor APVIIb-1/ADA2-B
TGME49_220290	481.915	-1.78348	0.103483	-17.2345	1.46278e-66	1.34141e-65	hypothetical protein
TGME49_214840	9201.76	-1.78239	0.0637335	-27.9663	4.17518e-172	1.73292e-170	AP2 domain transcription factor AP2X-7
TGME49_225270	722.699	-1.78063	0.100913	-17.6452	1.10865e-69	1.08803e-68	hypothetical protein
TGME49_243940	226.554	-1.78053	0.14927	-11.9283	8.42706e-33	3.66968e-32	hypothetical protein
TGME49_273610	130.92	-1.7795	0.186594	-9.53671	1.47429e-21	4.61271e-21	hypothetical protein
TGME49_242435	565.044	-1.7768	0.100368	-17.7029	3.98513e-70	3.94504e-69	hypothetical protein
TGME49_244360	21.2722	-1.77671	0.456112	-3.89533	9.80661e-05	0.000146841	hypothetical protein
TGME49_268210	630.929	-1.77622	0.0918952	-19.3288	3.07767e-83	3.8442e-82	AGC kinase
TGME49_264680	122.587	-1.77406	0.192561	-9.21298	3.17205e-20	9.42859e-20	hypothetical protein
TGME49_308060	1952.28	-1.77388	0.0642401	-27.6133	7.6958e-168	3.05114e-166	hypothetical protein
TGME49_283570	29.1149	-1.77222	0.377557	-4.69391	2.68032e-06	4.4351e-06	hypothetical protein
TGME49_270850	164.577	-1.7688	0.165534	-10.6854	1.19112e-26	4.35016e-26	glycosyl hydrolases family 17 protein
TGME49_278460	69.6017	-1.76862	0.249291	-7.09459	1.29739e-12	2.91237e-12	hypothetical protein
TGME49_225870	2525.37	-1.76739	0.0706004	-25.0338	2.62171e-138	7.73792e-137	hypothetical protein
TGME49_201215	49.2927	-1.76584	0.309976	-5.69671	1.22142e-08	2.28057e-08	hypothetical protein
TGME49_250860	52.6168	-1.76509	0.305381	-5.77996	7.47183e-09	1.41064e-08	tRNA-Asp
TGME49_270800	1324.13	-1.76471	0.074419	-23.7132	2.63812e-124	6.35142e-123	GAF domain-containing protein
TGME49_228150	1548.48	-1.76331	0.0971557	-18.1493	1.30055e-73	1.3691e-72	hypothetical protein
TGME49_254290	375.101	-1.76199	0.116212	-15.1619	6.32551e-52	4.3986e-51	hypothetical protein
TGME49_315750	1423.89	-1.7613	0.0744136	-23.6691	7.51208e-124	1.79771e-122	hypothetical protein
TGME49_246160	392.825	-1.76109	0.111767	-15.7568	6.16639e-56	4.59681e-55	hypothetical protein
TGME49_278005	38.5232	-1.76022	0.330205	-5.33069	9.78414e-08	1.75134e-07	hypothetical protein
TGME49_224320	151.724	-1.75902	0.185982	-9.45805	3.13734e-21	9.66801e-21	hypothetical protein
TGME49_285810	403.734	-1.75891	0.118339	-14.8633	5.70702e-50	3.81537e-49	MYND finger domain-containing protein
TGME49_228230	6700.84	-1.75858	0.0622828	-28.2355	2.1474e-175	9.25005e-174	hypothetical protein
TGME49_213370	842.821	-1.751	0.0871596	-20.0896	9.09839e-90	1.27202e-88	formin FRM3
TGME49_261018	43.585	-1.75036	0.315931	-5.54031	3.0194e-08	5.53268e-08	kelch repeat-containing protein
TGME49_224870	1648.47	-1.74985	0.0951544	-18.3895	1.59333e-75	1.72751e-74	hypothetical protein
TGME49_201120	1044.97	-1.74876	0.0943729	-18.5303	1.17674e-76	1.30605e-75	ELMO/CED-12 family protein
TGME49_309185	62.6392	-1.74748	0.283517	-6.16358	7.11168e-10	1.414e-09	hypothetical protein
TGME49_236560	1603.22	-1.74712	0.0794199	-21.9986	2.97305e-107	5.57463e-106	hypothetical protein
TGME49_323000	147.64	-1.74685	0.196713	-8.88017	6.67605e-19	1.89127e-18	KRUF family protein
TGME49_247710	588.254	-1.74662	0.0965238	-18.0952	3.47576e-73	3.60656e-72	casein kinase I
TGME49_212710	12.1859	-1.74576	0.589122	-2.96332	0.0030434	0.00409538	phenylalanine-4-hydroxylase
TGME49_263510	443.086	-1.74561	0.119645	-14.59	3.25207e-48	2.06829e-47	Spc97 / Spc98 family protein
TGME49_214140	3734.17	-1.74483	0.0707541	-24.6605	2.84285e-134	8.06217e-133	hypothetical protein
TGME49_220175	585.445	-1.74426	0.0954887	-18.2666	1.52564e-74	1.63412e-73	hypothetical protein
TGME49_311850	191.065	-1.74126	0.160138	-10.8735	1.5418e-27	5.79556e-27	hypothetical protein
TGME49_265770	881.49	-1.73771	0.0866739	-20.0488	2.06941e-89	2.87803e-88	hypothetical protein
TGME49_234590	13.7874	-1.73591	0.565299	-3.07078	0.00213502	0.00290936	hypothetical protein
TGME49_213040	992.68	-1.73269	0.0815898	-21.2366	4.3852e-100	7.35699e-99	hypothetical protein
TGME49_260150	197.004	-1.73233	0.156007	-11.1042	1.19738e-28	4.6275e-28	tetratricopeptide repeat-containing protein
TGME49_267560	1036.31	-1.72867	0.0807933	-21.3962	1.45027e-101	2.46949e-100	folate-binding protein YgfZ protein
TGME49_292170	686.455	-1.72801	0.0984832	-17.5463	6.35122e-69	6.12006e-68	histone lysine methyltransferase, SET, putative
TGME49_258450	1401.53	-1.72731	0.0792613	-21.7926	2.72729e-105	4.99627e-104	hypothetical protein
TGME49_278340	20.6071	-1.72689	0.452726	-3.81443	0.000136496	0.000202812	Toxoplasma gondii family A protein
TGME49_267690	1269.54	-1.72631	0.0809292	-21.3311	5.84088e-101	9.88237e-100	hypothetical protein
TGME49_255700	1052.54	-1.72161	0.0898136	-19.1687	6.75581e-82	8.16951e-81	hypothetical protein
TGME49_217700	321.675	-1.72024	0.127322	-13.511	1.34734e-41	7.37937e-41	AP2 domain transcription factor AP2XII-2
TGME49_252890	70.1726	-1.71588	0.247307	-6.93825	3.96981e-12	8.73183e-12	hypothetical protein
TGME49_214990	686.655	-1.71443	0.100832	-17.0028	7.82601e-65	6.976e-64	hypothetical protein
TGME49_237820	911.053	-1.71381	0.0919008	-18.6485	1.2979e-77	1.46708e-76	IMC sub-compartment protein ISP2
TGME49_236860	731.173	-1.71108	0.0919921	-18.6003	3.19347e-77	3.58434e-76	haloacid dehalogenase family hydrolase domain-containing protein
TGME49_264225	122.11	-1.70963	0.190604	-8.9695	2.97858e-19	8.56906e-19	Toxoplasma gondii family B protein
TGME49_294060	1629.69	-1.70848	0.0690395	-24.7464	3.39196e-135	9.82929e-134	hypothetical protein
TGME49_230400	1547.21	-1.70706	0.0815572	-20.9309	2.80438e-97	4.46961e-96	hypothetical protein
TGME49_289060	32.329	-1.70502	0.355526	-4.79576	1.6206e-06	2.7223e-06	hypothetical protein
TGME49_261850	532.6	-1.7048	0.120027	-14.2035	8.71517e-46	5.2535e-45	helicase, putative
TGME49_285665	11.8728	-1.70336	0.589606	-2.88897	0.00386503	0.00514884	hypothetical protein
TGME49_213752	283.193	-1.70334	0.128498	-13.2557	4.1805e-40	2.19752e-39	herpesviridae ul52/ul70 dna primase
TGME49_269930	566.21	-1.70324	0.0978688	-17.4033	7.78459e-68	7.35889e-67	calcium binding egf domain-containing protein
TGME49_247700	2366.96	-1.69795	0.082311	-20.6284	1.52471e-94	2.34112e-93	AP2 domain transcription factor AP2XII-4
TGME49_253380	2138.84	-1.69627	0.0916984	-18.4983	2.129e-76	2.35967e-75	AP2 domain transcription factor AP2III-2
TGME49_320080	4245.56	-1.69602	0.0614944	-27.5802	1.92422e-167	7.59112e-166	hypothetical protein
TGME49_215775	9293.08	-1.69528	0.0496238	-34.1627	8.66332e-256	7.11732e-254	rhoptry protein ROP8
TGME49_221410	1671.1	-1.69452	0.0686629	-24.6789	1.80281e-134	5.13092e-133	actin-like protein ALP4
TGME49_254915	234.319	-1.69344	0.143341	-11.8141	3.29987e-32	1.40925e-31	hypothetical protein
TGME49_231070	2273.71	-1.6875	0.073524	-22.9516	1.41937e-116	3.09889e-115	protein kinase
TGME49_289910	2849.98	-1.68749	0.0567205	-29.751	1.68474e-194	8.89121e-193	hypothetical protein
TGME49_260270	386.407	-1.68505	0.114207	-14.7543	2.88744e-49	1.88762e-48	HEAT repeat-containing protein
TGME49_202550	672.349	-1.68414	0.100838	-16.7015	1.27777e-62	1.09021e-61	NLI interacting factor family phosphatase
TGME49_318770	633.548	-1.68138	0.0957046	-17.5684	4.30059e-69	4.1541e-68	aurora kinase(incomplete catalytic triad)
TGME49_292035	315.841	-1.68062	0.126045	-13.3335	1.4789e-40	7.88844e-40	hypothetical protein
TGME49_222330	213.195	-1.68054	0.147	-11.4322	2.88697e-30	1.16902e-29	hypothetical protein
TGME49_211640	937.935	-1.67577	0.0923663	-18.1427	1.46692e-73	1.54017e-72	hypothetical protein
TGME49_229170	85.286	-1.67446	0.229313	-7.30207	2.83376e-13	6.53042e-13	formate/nitrite transporter protein
TGME49_214630	472.512	-1.67224	0.106419	-15.7137	1.2193e-55	9.01356e-55	hypothetical protein
TGME49_250000	588.503	-1.67106	0.0968738	-17.2498	1.12197e-66	1.03723e-65	hypothetical protein
TGME49_285780	499.48	-1.67028	0.104578	-15.9716	2.01541e-57	1.54729e-56	hypothetical protein
TGME49_259205	15.8479	-1.66949	0.513564	-3.25079	0.00115083	0.00160024	hypothetical protein
TGME49_286100	11.66	-1.66834	0.59469	-2.8054	0.00502545	0.00663813	hypothetical protein
TGME49_319590	355.398	-1.66742	0.118575	-14.0621	6.49185e-45	3.81797e-44	hypothetical protein
TGME49_249520	21.572	-1.65935	0.43716	-3.79574	0.000147206	0.000218207	hypothetical protein
TGME49_258860	1650.68	-1.6569	0.0713024	-23.2376	1.89784e-119	4.3088e-118	hypothetical protein
TGME49_318880	193.2	-1.65464	0.156479	-10.5742	3.92595e-26	1.41373e-25	hypothetical protein
TGME49_311510	3932.13	-1.65275	0.0762183	-8.5642	1.08824e-17	2.96182e-17	eIF2 kinase IF2K-B
TGME49_204880	757.24	-1.65004	0.089361	-18.4649	3.95977e-76	4.35848e-75	hypothetical protein
TGME49_253490	1079.69	-1.64625	0.0881645	-18.6724	8.29676e-78	9.40496e-77	hypothetical protein
TGME49_232020	1111.56	-1.64545	0.0789693	-20.8366	2.01708e-96	3.1767e-95	hypothetical protein
TGME49_304720	556.242	-1.64317	0.111129	-14.7861	1.80094e-49	1.18806e-48	hypothetical protein
TGME49_278020	374.674	-1.6406	0.122257	-13.4192	4.66413e-41	2.5216e-40	hypothetical protein
TGME49_251170	862.079	-1.63922	0.086362	-18.9808	2.45744e-80	2.90124e-79	KRUF family protein
TGME49_304670	4357.76	-1.63422	0.0616265	-26.5181	5.99292e-155	2.12256e-153	leucine rich repeat-containing protein
TGME49_223650	132.568	-1.63218	0.178964	-9.12017	7.50067e-20	2.2032e-19	hypothetical protein
TGME49_255450	2655.15	-1.63204	0.0622062	-26.236	1.03217e-151	3.50014e-150	hypothetical protein
TGME49_271037	625.537	-1.63189	0.100141	-16.2958	1.05694e-59	8.49068e-59	hypothetical protein
TGME49_306580	18.013	-1.63054	0.481732	-3.38475	0.000712423	0.00100786	hypothetical protein
TGME49_253330	400.526	-1.63034	0.115062	-14.1693	1.41899e-45	8.52784e-45	Rhoptry kinase family protein, truncated (incomplete catalytic triad)
TGME49_271033	108.764	-1.62943	0.220954	-7.37454	1.6491e-13	3.83028e-13	hypothetical protein
TGME49_222150	26.1895	-1.6278	0.39415	-4.12991	3.62903e-05	5.60678e-05	hypothetical protein
TGME49_310350	637.664	-1.62673	0.0979092	-16.6146	5.46038e-62	4.59006e-61	PGAP1 family protein
TGME49_202410	1069.82	-1.62513	0.0897928	-18.0986	3.26748e-73	3.40819e-72	hypothetical protein
TGME49_233925	1165.16	-1.62501	0.0751824	-21.6142	1.32113e-103	2.34478e-102	hypothetical protein
TGME49_253580	187.518	-1.62442	0.154291	-10.5283	6.39605e-26	2.28259e-25	CMGC kinase, CDK family
TGME49_220300	582.198	-1.62383	0.111344	-14.5839	3.55569e-48	2.256e-47	ribosomal protein L15 protein
TGME49_254210	281.351	-1.62377	0.136218	-11.9204	9.26701e-33	4.02665e-32	RNA recognition motif-containing protein
TGME49_220525	103.636	-1.62368	0.211658	-7.67123	1.70353e-14	4.09763e-14	hypothetical protein
TGME49_314370	93.711	-1.62314	0.218199	-7.4388	1.01605e-13	2.37795e-13	hypothetical protein
TGME49_238210	144.27	-1.62272	0.182152	-8.90856	5.16985e-19	1.47348e-18	EGF family domain-containing protein
TGME49_218195	216.701	-1.62256	0.149314	-10.8667	1.66014e-27	6.2228e-27	hypothetical protein
TGME49_233120	943.529	-1.6224	0.0856447	-18.9434	5.00933e-80	5.89651e-79	AP2 domain transcription factor AP2VIII-2
TGME49_231220	501.547	-1.62117	0.0996033	-16.2763	1.45422e-59	1.16469e-58	hypothetical protein
TGME49_261660	365.182	-1.6206	0.127896	-12.6713	8.53328e-37	4.11633e-36	hypothetical protein
TGME49_319520	58.6495	-1.62037	0.264767	-6.12001	9.35694e-10	1.84934e-09	hypothetical protein
TGME49_263690	462.507	-1.61997	0.110251	-14.6934	7.10324e-49	4.59089e-48	hypothetical protein
TGME49_237045	16.2936	-1.61958	0.498883	-3.24642	0.00116868	0.00162279	hypothetical protein
TGME49_318570	1101.85	-1.61846	0.0766127	-21.1252	4.66432e-99	7.69565e-98	SFT2 family protein
TGME49_222060	742.42	-1.61744	0.0918945	-17.601	2.41854e-69	2.35041e-68	hypothetical protein
TGME49_224180	160.955	-1.61636	0.171672	-9.41538	4.71378e-21	1.44089e-20	hypothetical protein
TGME49_313870	746.514	-1.61627	0.091715	-17.6228	1.64699e-69	1.61041e-68	zinc finger, C3HC4 type (RING finger) domain-containing protein
TGME49_209500	1675.88	-1.61591	0.0834808	-19.3566	1.79344e-83	2.26138e-82	hypothetical protein
TGME49_212937	8.1327	-1.61392	0.711717	-2.26765	0.0233508	0.0289802	hypothetical protein
TGME49_242260	414.094	-1.61168	0.117615	-13.703	9.73823e-43	5.45738e-42	hypothetical protein
TGME49_316690	15.4448	-1.60993	0.54043	-2.97898	0.00289208	0.00390097	hypothetical protein
TGME49_213620	1237.45	-1.60247	0.0809631	-19.7927	3.44383e-87	4.62798e-86	ABC1 family protein
TGME49_227590	25.0925	-1.60206	0.425734	-3.76306	0.000167845	0.000247879	hypothetical protein
TGME49_212770	5147.5	-1.60119	0.0513854	-31.1604	3.67147e-213	2.35951e-211	hypothetical protein
TGME49_316410	8.02895	-1.60093	0.728479	-2.19763	0.0279755	0.0344623	hypothetical protein
TGME49_219650	1359.87	-1.59905	0.0762651	-20.967	1.31301e-97	2.10107e-96	transporter, small conductance mechanosensitive ion channel (MscS) family protein
TGME49_228660	1397.56	-1.59883	0.0876967	-18.2314	2.90958e-74	3.10394e-73	Sec7 domain-containing protein
TGME49_255300	1163.18	-1.59677	0.0869927	-18.3552	2.9993e-75	3.24307e-74	hypothetical protein
TGME49_321390	31.3237	-1.59611	0.361593	-4.41411	1.01427e-05	1.62629e-05	hypothetical protein
TGME49_222385	12.0425	-1.59526	0.603471	-2.64347	0.00820604	0.0106228	hypothetical protein
TGME49_264850	16.0536	-1.59492	0.498495	-3.19948	0.00137677	0.00190378	hypothetical protein
TGME49_269035	52.2337	-1.59468	0.286791	-5.56042	2.69125e-08	4.94047e-08	nucleoside diphosphate kinase
TGME49_204410	626.644	-1.59261	0.0919889	-17.3131	3.74665e-67	3.48797e-66	endonuclease/exonuclease/phosphatase family protein
TGME49_271410	25.5752	-1.58824	0.427952	-3.71125	0.000206241	0.000302453	hypothetical protein
TGME49_254855	17.5703	-1.58634	0.512217	-3.09701	0.00195482	0.00267296	hypothetical protein
TGME49_293420	76.5765	-1.58594	0.240992	-6.58091	4.67574e-11	9.81068e-11	transporter, major facilitator family protein
TGME49_200385	3051.95	-1.5837	0.0784317	-20.1921	1.14921e-90	1.64123e-89	Myb family DNA-binding domain-containing protein
TGME49_270090	581.382	-1.58355	0.0942059	-16.8095	2.07949e-63	1.79733e-62	hypothetical protein
TGME49_236880	112.5	-1.58301	0.197993	-7.99529	1.29267e-15	3.25065e-15	hypothetical protein
TGME49_310440	1502.93	-1.58137	0.070207	-22.5244	2.3923e-112	4.91345e-111	membrane occupation and recognition nexus protein MORN1
TGME49_238170	552.287	-1.57973	0.0989581	-15.9637	2.28851e-57	1.75188e-56	hypothetical protein
TGME49_306070	478.924	-1.57942	0.101019	-15.6348	4.21514e-55	3.06762e-54	hypothetical protein
TGME49_234430	763.096	-1.57862	0.0874339	-18.055	7.20839e-73	7.46992e-72	hypothetical protein
TGME49_292300	634.098	-1.57809	0.0985437	-16.0142	1.01768e-57	7.8584e-57	DNA-directed RNA polymerase III RPC8
TGME49_267140	330.33	-1.57788	0.122249	-12.9071	4.1023e-38	2.04576e-37	SAG-related sequence SRS38B
TGME49_305070	304.563	-1.57685	0.127767	-12.3416	5.40718e-35	2.49074e-34	hypothetical protein
TGME49_232040	126.646	-1.57632	0.189996	-8.29658	1.0715e-16	2.81343e-16	hypothetical protein
TGME49_214740	3330.16	-1.5755	0.0706355	-22.3046	3.33269e-110	6.55758e-109	hypothetical protein
TGME49_319610	808.855	-1.57501	0.0933579	-16.8707	7.39756e-64	6.46395e-63	eIF2 kinase IF2K-D (incomplete catalytic triad)
TGME49_288420	979.568	-1.57479	0.09462	-16.6433	3.38425e-62	2.8569e-61	hypothetical protein
TGME49_224840	810.943	-1.57449	0.0876798	-17.9573	4.20671e-72	4.28686e-71	3'5'-cyclic nucleotide phosphodiesterase domain-containing protein
TGME49_221370	366.03	-1.57337	0.113622	-13.8475	1.31778e-43	7.53325e-43	hypothetical protein
TGME49_272390	213.302	-1.57063	0.152817	-10.2778	8.86937e-25	3.04918e-24	hypothetical protein
TGME49_229660	69.7554	-1.56951	0.241691	-6.49386	8.36646e-11	1.73535e-10	hypothetical protein
TGME49_244660	276.096	-1.56949	0.142238	-11.0343	2.61205e-28	1.00074e-27	hypothetical protein
TGME49_271420	79.9609	-1.56842	0.228275	-6.87075	6.38639e-12	1.3904e-11	porphobilinogen deaminase
TGME49_210482	249.275	-1.56717	0.140795	-11.1308	8.88124e-29	3.44905e-28	hypothetical protein
TGME49_209050	1558.55	-1.56151	0.0663363	-23.5393	1.61732e-122	3.80189e-121	Tyrosine kinase-like (TKL) protein
TGME49_272475	533.467	-1.56087	0.103967	-15.013	6.03295e-51	4.10911e-50	protein kinase domain-containing protein
TGME49_285650	939.123	-1.55985	0.0958238	-16.2784	1.40584e-59	1.12707e-58	hypothetical protein
TGME49_272260	10.2774	-1.55933	0.632589	-2.46499	0.0137016	0.0174061	Dpy-30 motif protein
TGME49_319090	152.906	-1.55895	0.174248	-8.94676	3.66055e-19	1.04931e-18	IgA-specific serine endopeptidase
TGME49_238220	52.8029	-1.55718	0.287055	-5.42469	5.8055e-08	1.05145e-07	EGF family domain-containing protein
TGME49_219510	1147.25	-1.55643	0.0839623	-18.5373	1.03308e-76	1.1482e-75	GTP binding protein 7 isoform 2 family protein, putative
TGME49_292140	1183.88	-1.55544	0.0971885	-16.0043	1.19173e-57	9.19349e-57	NIMA-related protein kinase NIMA1
TGME49_301180	957.222	-1.55534	0.0868582	-17.9066	1.04697e-71	1.06014e-70	SAG-related sequence SRS19F
TGME49_214295	25.9219	-1.55503	0.392764	-3.95919	7.52038e-05	0.000113504	hypothetical protein
TGME49_202205	25.1387	-1.55299	0.408656	-3.80023	0.000144559	0.000214404	hypothetical protein
TGME49_235670	398.08	-1.5486	0.113925	-13.5932	4.39665e-42	2.42638e-41	hypothetical protein
TGME49_239420	10525.4	-1.54721	0.0670325	-23.0815	7.10873e-118	1.5736e-116	protein kinase
TGME49_221890	55.4725	-1.5469	0.288264	-5.36626	8.03843e-08	1.44503e-07	WD domain, G-beta repeat-containing protein
TGME49_277490	3128.05	-1.54568	0.0682833	-22.6363	1.90407e-113	3.97213e-112	hypothetical protein
TGME49_217420	313.558	-1.54418	0.122093	-12.6475	1.15452e-36	5.54573e-36	hypothetical protein
TGME49_248590	211.292	-1.54382	0.146779	-10.518	7.13605e-26	2.54212e-25	hypothetical protein
TGME49_264860	415.1	-1.54347	0.12036	-12.8238	1.20579e-37	5.94246e-37	zinc finger, C3HC4 type (RING finger) domain-containing protein
TGME49_221720	904.723	-1.54333	0.0914252	-16.8808	6.22611e-64	5.45229e-63	hypothetical protein
TGME49_257790	47.6945	-1.54261	0.292855	-5.26751	1.38289e-07	2.45877e-07	histone deacetylase HDAC4
TGME49_269020	174.918	-1.54239	0.160779	-9.59319	8.54041e-22	2.69859e-21	hypothetical protein
TGME49_277690	655.26	-1.54203	0.0909122	-16.9617	1.57647e-64	1.39278e-63	hypothetical protein
TGME49_306660	2525.86	-1.54147	0.170961	-9.0165	1.94199e-19	5.62345e-19	RNA pseudouridine synthase superfamily protein
TGME49_306940	19.4882	-1.54066	0.467873	-3.2929	0.000991582	0.00138557	hypothetical protein
TGME49_253100	1070.31	-1.53948	0.0802828	-19.1757	5.90518e-82	7.15173e-81	hypothetical protein
TGME49_281440	2514.15	-1.53904	0.0757539	-20.3163	9.22995e-92	1.33977e-90	hypothetical protein
TGME49_233160	1798.12	-1.53892	0.0686265	-22.4245	2.27022e-111	4.52285e-110	hypothetical protein
TGME49_244645	585.504	-1.53567	0.122096	-12.5776	2.80429e-36	1.33657e-35	hypothetical protein
TGME49_212940	2011.35	-1.52978	0.0711173	-21.5107	1.23607e-102	2.13209e-101	hypothetical protein
TGME49_251740	1073.56	-1.5281	0.0812614	-18.8047	6.90971e-79	7.95715e-78	AP2 domain transcription factor AP2XII-9
TGME49_210781	800.898	-1.5268	0.0863542	-17.6807	5.9089e-70	5.82052e-69	ubiquitin carboxyl-terminal hydrolase
TGME49_253560	879.258	-1.52541	0.082572	-18.4737	3.36214e-76	3.71607e-75	hypothetical protein
TGME49_218550	7296.4	-1.52486	0.0545359	-27.9607	4.88726e-172	2.01796e-170	PIK3R4 kinase-related protein
TGME49_299150	406.037	-1.52077	0.123182	-12.3457	5.13963e-35	2.36887e-34	AP2 domain transcription factor AP2III-3
TGME49_297790	986.365	-1.51983	0.0799177	-19.0174	1.22371e-80	1.45332e-79	hypothetical protein
TGME49_232130	4354.14	-1.51865	0.0653577	-23.236	1.97232e-119	4.46517e-118	hypothetical protein
TGME49_316670	274.613	-1.5173	0.12756	-11.8948	1.25984e-32	5.4593e-32	Toxoplasma gondii family D protein
TGME49_228280	766.494	-1.51665	0.0835325	-18.1565	1.14152e-73	1.20487e-72	hypothetical protein
TGME49_255390	233.542	-1.51572	0.142333	-10.6491	1.76125e-26	6.38845e-26	HEAT repeat-containing protein
TGME49_240840	1230.44	-1.51529	0.0712367	-21.2712	2.09811e-100	3.52739e-99	histone lysine demethylase JmjC NO66
TGME49_320090	959.742	-1.51406	0.0783185	-19.3322	2.88103e-83	3.6099e-82	hypothetical protein
TGME49_239730	59.3691	-1.51264	0.270793	-5.58595	2.32427e-08	4.28355e-08	MORN repeat-containing protein
TGME49_221280	658.341	-1.51195	0.104848	-14.4204	3.84993e-47	2.39128e-46	hypothetical protein
TGME49_272645	39.9545	-1.50969	0.312338	-4.83351	1.34147e-06	2.26487e-06	hypothetical protein
TGME49_216220	1350.41	-1.50917	0.0726208	-20.7815	6.36234e-96	9.96099e-95	AP2 domain transcription factor AP2XI-5
TGME49_226850	950.298	-1.50841	0.0784194	-19.2352	1.87818e-82	2.30265e-81	TBC domain-containing protein
TGME49_306350	987.105	-1.50668	0.0832106	-18.1069	2.81348e-73	2.94621e-72	variable surface lipoprotein
TGME49_297670	106.008	-1.5054	0.216527	-6.95247	3.58933e-12	7.91022e-12	hypothetical protein
TGME49_208420	1061.02	-1.5048	0.0836386	-17.9916	2.26528e-72	2.32629e-71	Sodium:neurotransmitter symporter family protein
TGME49_310560	211.475	-1.50216	0.145563	-10.3197	5.74077e-25	1.98474e-24	hypothetical protein
TGME49_254910	599.056	-1.50157	0.0954842	-15.7258	1.006e-55	7.45753e-55	hypothetical protein
TGME49_310620	1062.83	-1.50002	0.0762676	-19.6679	4.06539e-86	5.32847e-85	starch binding domain-containing protein
TGME49_320515	1221.35	-1.49719	0.075506	-19.8287	1.68349e-87	2.27771e-86	hypothetical protein
TGME49_202970	261.296	-1.49694	0.134724	-11.1111	1.10738e-28	4.28591e-28	hypothetical protein
TGME49_263520	4500.91	-1.49643	0.0531073	-28.1776	1.10189e-174	4.72096e-173	microtubule associated protein SPM1
TGME49_208722	518.833	-1.49623	0.106815	-14.0077	1.39883e-44	8.14859e-44	hypothetical protein
TGME49_298830	331.72	-1.49384	0.118314	-12.6261	1.51641e-36	7.26654e-36	hypothetical protein
TGME49_247590	346.593	-1.49247	0.120594	-12.3759	3.52735e-35	1.63522e-34	methyltransferase domain-containing protein
TGME49_230200	162.98	-1.49167	0.162666	-9.17012	4.72478e-20	1.39917e-19	hypothetical protein
TGME49_264430	98.1156	-1.49072	0.205511	-7.25373	4.05446e-13	9.28715e-13	hypothetical protein
TGME49_271090	162.054	-1.48868	0.168704	-8.82426	1.10188e-18	3.10059e-18	hypothetical protein
TGME49_274010	546.827	-1.48723	0.109987	-13.5219	1.16195e-41	6.37271e-41	hypothetical protein
TGME49_321370	772.227	-1.4858	0.09358	-15.8773	9.09547e-57	6.8899e-56	hypothetical protein
TGME49_203520	471.281	-1.48554	0.104413	-14.2275	6.18956e-46	3.75092e-45	hypothetical protein
TGME49_267680	1867.15	-1.4852	0.067435	-22.0242	1.68929e-107	3.19761e-106	microneme protein MIC12
TGME49_202580	503.523	-1.48512	0.104183	-14.255	4.1743e-46	2.53738e-45	ATPase, AAA family protein
TGME49_245440	56.852	-1.48459	0.27259	-5.44623	5.14477e-08	9.3391e-08	hypothetical protein
TGME49_260490	122.955	-1.48369	0.186271	-7.96522	1.64925e-15	4.12778e-15	hypothetical protein
TGME49_231800	214.514	-1.48244	0.151627	-9.7769	1.41475e-22	4.55152e-22	helicase, putative
TGME49_202210	10.6137	-1.48075	0.623779	-2.37383	0.0176046	0.0221349	nucleoside diphosphate kinase
TGME49_288050	72.608	-1.47802	0.237404	-6.22577	4.79192e-10	9.61158e-10	intraflagellar transport protein 172, putative
TGME49_299120	109.549	-1.47758	0.199079	-7.42208	1.15291e-13	2.68957e-13	hypothetical protein
TGME49_240210	485.232	-1.47626	0.114958	-12.8418	9.56662e-38	4.72637e-37	phosphate transporter family protein, putative
TGME49_306000	1992.16	-1.47578	0.0737608	-20.0076	4.72647e-89	6.50522e-88	AP2 domain transcription factor AP2IX-8
TGME49_202520	1616.86	-1.47521	0.068441	-21.5545	4.80339e-103	8.43133e-102	hypothetical protein
TGME49_242670	185.541	-1.4745	0.153421	-9.61077	7.20077e-22	2.278e-21	hypothetical protein
TGME49_314340	191.496	-1.47414	0.156841	-9.39893	5.51224e-21	1.6811e-20	Sodium:neurotransmitter symporter family protein
TGME49_266630	877.942	-1.47316	0.089236	-16.5086	3.18015e-61	2.64261e-60	hypothetical protein
TGME49_252450	194.448	-1.47117	0.147535	-9.97169	2.02752e-23	6.70705e-23	hypothetical protein
TGME49_243700	421.025	-1.47063	0.114496	-12.8444	9.24144e-38	4.57138e-37	hypothetical protein
TGME49_287235	151.818	-1.46551	0.165029	-8.88027	6.67005e-19	1.89024e-18	hypothetical protein
TGME49_281910	771.466	-1.46549	0.0834914	-17.5526	5.68309e-69	5.48288e-68	hypothetical protein
TGME49_219470	96.8594	-1.46511	0.206074	-7.10962	1.16362e-12	2.61651e-12	hypothetical protein
TGME49_220260	1105.98	-1.46473	0.0783097	-18.7044	4.56031e-78	5.19159e-77	hypothetical protein
TGME49_267312	11.2543	-1.4645	0.587063	-2.49462	0.0126093	0.0160722	myosin heavy chain, putative
TGME49_225690	1961.91	-1.46404	0.0847171	-17.2816	6.47704e-67	6.00181e-66	hypothetical protein
TGME49_222935	25.4777	-1.46346	0.404263	-3.62007	0.000294524	0.000426738	hypothetical protein
TGME49_210420	1787.07	-1.46301	0.0646	-22.6473	1.48465e-113	3.10531e-112	hypothetical protein
TGME49_239830	1809.3	-1.46248	0.0683928	-21.3835	1.90448e-101	3.23599e-100	TBC domain-containing protein
TGME49_319580	379.047	-1.46087	0.111068	-13.153	1.63649e-39	8.47932e-39	hypothetical protein
TGME49_244640	1327.66	-1.45971	0.0709874	-20.563	5.88991e-94	8.9917e-93	hypothetical protein
TGME49_210478	304.269	-1.4597	0.125238	-11.6554	2.15489e-31	8.98135e-31	hypothetical protein
TGME49_225520	122.744	-1.45607	0.185955	-7.83023	4.86973e-15	1.19516e-14	hypothetical protein
TGME49_252640	31.335	-1.45215	0.362048	-4.01092	6.04818e-05	9.19632e-05	P-type ATPase PMA1
TGME49_224700	1462.66	-1.44935	0.0787842	-18.3964	1.40264e-75	1.527e-74	hypothetical protein
TGME49_309190	1606.73	-1.44866	0.0660505	-21.9327	1.26814e-106	2.37226e-105	hypothetical protein
TGME49_233010	499.155	-1.44848	0.101089	-14.3288	1.44502e-46	8.84434e-46	cell-cycle-assocaited protein kinase ERK7, putative
TGME49_214120	275.444	-1.44835	0.128837	-11.2417	2.54416e-29	1.00319e-28	hypothetical protein
TGME49_216730	3572	-1.44768	0.0583773	-24.7986	9.2731e-136	2.71681e-134	MCM2/3/5 family protein
TGME49_230705	5609.49	-1.44657	0.0542207	-26.6793	8.19098e-157	2.98054e-155	hypothetical protein
TGME49_264752	1055.52	-1.44648	0.0939754	-15.3921	1.84806e-53	1.31141e-52	HEAT repeat-containing protein
TGME49_223095	327.067	-1.44555	0.134298	-10.7637	5.1052e-27	1.88436e-26	hypothetical protein
TGME49_313030	1230.96	-1.44455	0.0776403	-18.6057	2.89029e-77	3.24862e-76	hypothetical protein
TGME49_262470	87.625	-1.44424	0.216185	-6.68059	2.37977e-11	5.05718e-11	C protein immunoglobulin-A-binding beta antigen, putative
TGME49_225413	8.1937	-1.44178	0.700483	-2.05826	0.0395654	0.0480343	hypothetical protein
TGME49_313830	2889.85	-1.44167	0.067109	-21.4824	2.27235e-102	3.89427e-101	AARP2CN (NUC121) domain-containing protein
TGME49_226470	2668.42	-1.43836	0.0860914	-16.7074	1.15769e-62	9.88812e-62	hypothetical protein
TGME49_286490	2254.24	-1.43702	0.0727631	-19.7493	8.14165e-87	1.08496e-85	G protein-coupled receptor 89 isoform 5, putative
TGME49_263230	1773.3	-1.43446	0.0662455	-21.6538	5.60059e-104	1.0007e-102	hypothetical protein
TGME49_243460	15008.3	-1.43267	0.0580061	-24.6987	1.1053e-134	3.15705e-133	hypothetical protein
TGME49_270200	931.813	-1.43212	0.0791387	-18.0963	3.40498e-73	3.54697e-72	hypothetical protein
TGME49_237550	539.517	-1.42918	0.106231	-13.4535	2.93819e-41	1.59282e-40	hypothetical protein
TGME49_291070	470.577	-1.42903	0.104397	-13.6885	1.18965e-42	6.64821e-42	hypothetical protein
TGME49_313050	253.464	-1.42889	0.140123	-10.1974	2.03751e-24	6.95668e-24	oxidoreductase, short chain dehydrogenase/reductase family protein
TGME49_201230	346.981	-1.42841	0.125632	-11.3698	5.91184e-30	2.37457e-29	kinesin motor domain-containing protein
TGME49_315465	32.4752	-1.4274	0.351733	-4.0582	4.94516e-05	7.58284e-05	hypothetical protein
TGME49_214610	578.239	-1.42728	0.0974179	-14.6511	1.32564e-48	8.52628e-48	hypothetical protein
TGME49_221990	1698.95	-1.42711	0.0676738	-21.0881	1.0229e-98	1.67039e-97	hypothetical protein
TGME49_208760	32.3774	-1.42703	0.353923	-4.03203	5.52975e-05	8.44026e-05	hypothetical protein
TGME49_323100	3875.39	-1.4268	0.0658255	-21.6755	3.49401e-104	6.27112e-103	hypothetical protein
TGME49_312220	471.158	-1.42612	0.110656	-12.8879	5.26395e-38	2.61687e-37	mitochondrial inner membrane translocase subunit TIM17, putative
TGME49_285820	80.2511	-1.42515	0.225517	-6.31949	2.62428e-10	5.32812e-10	hypothetical protein
TGME49_321480	130.141	-1.42202	0.182457	-7.79375	6.50506e-15	1.58966e-14	SAG-related sequence SRS12B
TGME49_244550	357.574	-1.42033	0.117184	-12.1205	8.22498e-34	3.69267e-33	hypothetical protein
TGME49_266830	1821.69	-1.41939	0.0725711	-19.5585	3.48921e-85	4.50657e-84	Sec7 domain-containing protein
TGME49_211700	936.177	-1.41861	0.0793234	-17.8839	1.57359e-71	1.58934e-70	hypothetical protein
TGME49_246485	327.651	-1.4186	0.128773	-11.0163	3.18761e-28	1.21891e-27	hypothetical protein
TGME49_306570	24.9278	-1.41847	0.395332	-3.58804	0.000333178	0.000480735	hypothetical protein
TGME49_201740	352.974	-1.41808	0.123685	-11.4653	1.97031e-30	8.02322e-30	hypothetical protein
TGME49_213069	611.713	-1.41695	0.0935106	-15.1528	7.2608e-52	5.04018e-51	hypothetical protein
TGME49_254960	112.152	-1.41695	0.200614	-7.06304	1.62898e-12	3.63929e-12	hypothetical protein
TGME49_286190	803.064	-1.41634	0.0825904	-17.149	6.3932e-66	5.80928e-65	hypothetical protein
TGME49_291075	69.4837	-1.41633	0.246694	-5.74122	9.39957e-09	1.7658e-08	hypothetical protein
TGME49_245480	425.144	-1.41411	0.106243	-13.3102	2.02038e-40	1.07193e-39	hypothetical protein
TGME49_283500	8.77572	-1.41316	0.665214	-2.12436	0.0336397	0.0410905	tetratricopeptide repeat-containing protein
TGME49_308010	2013.63	-1.41296	0.0653368	-21.6258	1.02826e-103	1.83316e-102	hypothetical protein
TGME49_277540	247.73	-1.41113	0.132325	-10.6641	1.49819e-26	5.4392e-26	hypothetical protein
TGME49_217410	83.2666	-1.41077	0.218462	-6.45771	1.063e-10	2.19344e-10	hypothetical protein
TGME49_221580	1230.45	-1.40784	0.080359	-17.5194	1.0197e-68	9.80217e-68	ribosomal RNA large subunit methyltransferase J protein
TGME49_270720	326.244	-1.40773	0.13414	-10.4944	9.16296e-26	3.2569e-25	hypothetical protein
TGME49_225280	31.3091	-1.40647	0.355072	-3.96108	7.46103e-05	0.000112629	hypothetical protein
TGME49_280375	652.726	-1.40535	0.109264	-12.862	7.36748e-38	3.65348e-37	hypothetical protein
TGME49_250780	661.774	-1.40323	0.0891335	-15.743	7.66744e-56	5.6998e-55	Zn-finger in ubiquitin-hydrolases domain-containing protein
TGME49_293330	576.524	-1.40296	0.092845	-15.1107	1.37571e-51	9.49183e-51	hypothetical protein
TGME49_275450	1433.49	-1.4017	0.0693113	-20.2233	6.10836e-91	8.77072e-90	hypothetical protein
TGME49_218560	2009.75	-1.40157	0.0664932	-21.0783	1.25758e-98	2.04523e-97	acetyl-coA carboxylase ACC2
TGME49_315730	11.6887	-1.40067	0.588652	-2.37945	0.0173386	0.0218143	apical membrane antigen 1 protein
TGME49_314267	42.0747	-1.39958	0.310853	-4.50237	6.71988e-06	1.08799e-05	hypothetical protein
TGME49_263200	471.673	-1.39902	0.102617	-13.6334	2.53396e-42	1.40328e-41	hypothetical protein
TGME49_250800	4521.02	-1.39549	0.0591445	-23.5945	4.38911e-123	1.04098e-121	AP2 domain transcription factor AP2XII-8
TGME49_269260	631.162	-1.39529	0.100247	-13.9185	4.8906e-44	2.81598e-43	hypothetical protein
TGME49_212880	2313.91	-1.39453	0.080912	-17.2352	1.44577e-66	1.32735e-65	surface antigen repeat-containing protein
TGME49_265320	739.265	-1.39398	0.0891891	-15.6295	4.58236e-55	3.33182e-54	hypothetical protein
TGME49_233130	412.844	-1.39379	0.115458	-12.0718	1.48885e-33	6.6209e-33	nucleoside transporter protein
TGME49_238077	31.0979	-1.3928	0.366545	-3.79982	0.000144801	0.000214723	hypothetical protein
TGME49_312540	78.2149	-1.39248	0.226338	-6.15221	7.64106e-10	1.5166e-09	hypothetical protein
TGME49_286200	128.761	-1.38979	0.184883	-7.51714	5.59878e-14	1.32315e-13	hypothetical protein
TGME49_280660	3120.66	-1.38958	0.167243	-8.30876	9.67048e-17	2.54169e-16	HECT-domain (ubiquitin-transferase) domain-containing protein
TGME49_310900	2074.93	-1.38922	0.0788811	-17.6115	2.00926e-69	1.95743e-68	AP2 domain transcription factor AP2XI-2
TGME49_249770	444.289	-1.38704	0.104414	-13.284	2.86702e-40	1.51608e-39	Nmda1 protein
TGME49_285825	87.9986	-1.38611	0.223983	-6.18847	6.07506e-10	1.21212e-09	hypothetical protein
TGME49_289790	382.014	-1.38324	0.110564	-12.5108	6.51935e-36	3.09059e-35	hypothetical protein
TGME49_262840	61.4239	-1.38279	0.286588	-4.82501	1.39998e-06	2.35915e-06	hypothetical protein
TGME49_287960	156.339	-1.3819	0.172441	-8.01379	1.11227e-15	2.80674e-15	hypothetical protein
TGME49_219370	48.9924	-1.3819	0.297371	-4.64705	3.36718e-06	5.54173e-06	hypothetical protein
TGME49_205265	852.946	-1.38133	0.0875872	-15.7709	4.93091e-56	3.6827e-55	transporter, cation channel family protein
TGME49_320030	1264.67	-1.38109	0.0737091	-18.7371	2.46781e-78	2.81747e-77	hypothetical protein
TGME49_265455	141.116	-1.38033	0.177683	-7.76852	7.94115e-15	1.93585e-14	hypothetical protein
TGME49_261230	3669.94	-1.37943	0.0732416	-18.8339	3.98101e-79	4.60446e-78	ankyrin repeat-containing protein
TGME49_233430	530.604	-1.3789	0.0951613	-14.4901	1.39863e-47	8.80383e-47	hypothetical protein
TGME49_204150	182.315	-1.37818	0.169532	-8.1293	4.31775e-16	1.10673e-15	hypothetical protein
TGME49_313677	47.9975	-1.37615	0.302025	-4.55641	5.20345e-06	8.47982e-06	hypothetical protein
TGME49_221250	1751.41	-1.37541	0.063628	-21.6165	1.25778e-103	2.23734e-102	hypothetical protein
TGME49_216160	27.984	-1.37468	0.367708	-3.73851	0.000185111	0.000272269	hypothetical protein
TGME49_212145	24.3312	-1.36956	0.393672	-3.47894	0.000503404	0.000718544	hypothetical protein
TGME49_227615	607.875	-1.36796	0.0907973	-15.0661	2.70733e-51	1.85829e-50	hypothetical protein
TGME49_262880	653.448	-1.36396	0.0933891	-14.6052	2.60317e-48	1.66356e-47	hypothetical protein
TGME49_238020	333.069	-1.36248	0.116298	-11.7155	1.06211e-31	4.47354e-31	hypothetical protein
TGME49_309590	98773.5	-1.36196	0.0477559	-28.5193	6.75343e-179	2.97337e-177	rhoptry protein ROP1
TGME49_278850	1318.16	-1.36093	0.0707477	-19.2365	1.83329e-82	2.25108e-81	DHHC zinc finger domain-containing protein
TGME49_280540	880.683	-1.36084	0.0929058	-14.6475	1.39821e-48	8.97851e-48	HEAT repeat-containing protein
TGME49_295620	4207.92	-1.36045	0.0662887	-20.5231	1.33931e-93	2.01757e-92	hypothetical protein
TGME49_246530	639.891	-1.3592	0.0915208	-14.8513	6.824e-50	4.55067e-49	phospholipase D active site domain-containing protein
TGME49_231815	229.268	-1.35866	0.146978	-9.24398	2.37502e-20	7.09656e-20	hypothetical protein
TGME49_244220	175.747	-1.35861	0.171974	-7.90012	2.78637e-15	6.90227e-15	hypothetical protein
TGME49_239410	2752.79	-1.35631	0.0698885	-19.4067	6.77419e-84	8.59611e-83	hypothetical protein
TGME49_253990	799.831	-1.35571	0.0981642	-13.8107	2.19758e-43	1.24911e-42	hypothetical protein
TGME49_271780	914.11	-1.35477	0.0796475	-17.0096	6.96781e-65	6.24595e-64	Filamin/ABP280 repeat-containing protein
TGME49_267855	509.802	-1.35477	0.102495	-13.2179	6.91595e-40	3.61398e-39	hypothetical protein
TGME49_267460	267.76	-1.35469	0.131295	-10.3179	5.84803e-25	2.02094e-24	AP2 domain transcription factor AP2IX-1
TGME49_310970	1347.38	-1.35376	0.0794152	-17.0466	3.70725e-65	3.34197e-64	hypothetical protein
TGME49_294585	13.5228	-1.35341	0.534735	-2.531	0.0113739	0.0145463	hypothetical protein
TGME49_203375	25.5298	-1.35008	0.456596	-2.95684	0.00310813	0.00417967	cpw-wpc domain-containing protein
TGME49_284580	271.159	-1.35007	0.132897	-10.1588	3.02728e-24	1.02832e-23	ribose-phosphate diphosphokinase subfamily protein
TGME49_280390	1233.82	-1.34992	0.0762293	-17.7087	3.59464e-70	3.56289e-69	HEAT repeat-containing protein
TGME49_286500	917.213	-1.34982	0.0898839	-15.0174	5.64628e-51	3.84904e-50	hypothetical protein
TGME49_243470	63.0559	-1.34917	0.250635	-5.383	7.32534e-08	1.32131e-07	hypothetical protein
TGME49_263760	181.413	-1.34883	0.158203	-8.52596	1.51546e-17	4.10075e-17	hypothetical protein
TGME49_204520	893.696	-1.34816	0.0838422	-16.0798	3.53694e-58	2.76604e-57	hypothetical protein
TGME49_272300	20.548	-1.34774	0.433825	-3.10664	0.00189225	0.00258962	hypothetical protein
TGME49_269760	162.807	-1.34696	0.161165	-8.35764	6.39831e-17	1.68947e-16	'chromo' (CHRromatin Organization MOdifier) domain-containing protein
TGME49_269910	310.507	-1.34592	0.120033	-11.2129	3.52388e-29	1.38266e-28	transcription factor C2H2, putative
TGME49_237510	419.521	-1.34584	0.108061	-12.4544	1.32283e-35	6.21191e-35	hypothetical protein
TGME49_269640	14.1165	-1.3454	0.53167	-2.53052	0.0113893	0.0145614	hypothetical protein
TGME49_226755	867.504	-1.34509	0.0828035	-16.2443	2.45005e-59	1.9544e-58	3'5'-cyclic nucleotide phosphodiesterase domain-containing protein
TGME49_271000	512.562	-1.34502	0.104286	-12.8974	4.65644e-38	2.3163e-37	hypothetical protein
TGME49_254860	158.139	-1.34425	0.165255	-8.13442	4.13919e-16	1.06233e-15	hypothetical protein
TGME49_313090	271.326	-1.34357	0.127358	-10.5495	5.10447e-26	1.82985e-25	hypothetical protein
TGME49_284180	6616.78	-1.3426	0.054697	-24.5461	4.76179e-133	1.31304e-131	hypothetical protein
TGME49_267380	1155.24	-1.34243	0.0741612	-18.1015	3.10146e-73	3.23926e-72	UDP-galactose transporter subfamily protein
TGME49_291650	588.947	-1.34217	0.100123	-13.4051	5.64194e-41	3.03994e-40	hypothetical protein
TGME49_240240	194.088	-1.34157	0.157023	-8.54374	1.29945e-17	3.52822e-17	subtilisin SUB5
TGME49_259540	84.617	-1.34118	0.234181	-5.72709	1.0217e-08	1.91711e-08	hypothetical protein
TGME49_210700	1861.81	-1.33964	0.168548	-7.94812	1.89359e-15	4.72597e-15	hypothetical protein
TGME49_273540	446.679	-1.33896	0.106862	-12.5298	5.12883e-36	2.43283e-35	phosphatidylserine synthase, putative
TGME49_225028	59.2558	-1.33874	0.270206	-4.95453	7.25041e-07	1.24442e-06	myosin heavy chain, putative
TGME49_261680	437.076	-1.33649	0.107225	-12.4643	1.16864e-35	5.4976e-35	hypothetical protein
TGME49_208820	424.857	-1.336	0.10766	-12.4095	2.32136e-35	1.08244e-34	1-deoxy-D-xylulose-5-phosphate synthase
TGME49_305330	4481.21	-1.33579	0.0635913	-21.0059	5.79637e-98	9.36943e-97	cyclin, N-terminal domain-containing protein
TGME49_313270	1562.48	-1.33441	0.079366	-16.8134	1.94597e-63	1.68559e-62	hypothetical protein
TGME49_229630	3992.62	-1.33389	0.0679007	-19.6447	6.42325e-86	8.37755e-85	eIF2 kinase IF2K-A (incomplete catalytic triad)
TGME49_321450	3602.39	-1.33343	0.0665633	-20.0325	2.86965e-89	3.98402e-88	Myb family DNA-binding domain-containing protein
TGME49_253860	829.613	-1.33279	0.0901962	-14.7766	2.07412e-49	1.36488e-48	Tyrosine kinase-like (TKL) protein
TGME49_230080	353.531	-1.33144	0.115791	-11.4986	1.34021e-30	5.48544e-30	DEAD/DEAH box helicase domain-containing protein
TGME49_274000	620.248	-1.33092	0.0988526	-13.4637	2.55861e-41	1.38988e-40	hypothetical protein
TGME49_313650	14.0498	-1.32939	0.537041	-2.47539	0.0133091	0.0169236	hypothetical protein
TGME49_305635	140.921	-1.32867	0.181022	-7.33984	2.13854e-13	4.94257e-13	hypothetical protein
TGME49_217692	348.924	-1.32827	0.116812	-11.3711	5.8269e-30	2.34163e-29	hypothetical protein
TGME49_250850	1275.61	-1.32802	0.0990104	-13.4129	5.07895e-41	2.74215e-40	CMGC kinase, putative
TGME49_269417	6742.88	-1.32756	0.0565814	-23.4628	9.77766e-122	2.28499e-120	hypothetical protein
TGME49_313790	635.078	-1.32686	0.0885516	-14.984	9.34444e-51	6.34292e-50	hypothetical protein
TGME49_261610	157.733	-1.32685	0.179841	-7.37794	1.60757e-13	3.73818e-13	hypothetical protein
TGME49_223950	795.186	-1.32617	0.0809741	-16.3777	2.75989e-60	2.25807e-59	hypothetical protein
TGME49_243500	11.9124	-1.32603	0.588919	-2.25163	0.0243458	0.0301776	CAM kinase, SNF1/AMK1 family ToxPK1
TGME49_219320	20235.3	-1.32436	0.0482235	-27.4629	4.86929e-166	1.90213e-164	acid phosphatase GAP50
TGME49_295020	121.276	-1.32404	0.19108	-6.92921	4.23205e-12	9.30095e-12	Sterol-sensing domain of SREBP cleavage-activation domain-containing protein
TGME49_209410	35.0405	-1.32314	0.337286	-3.92289	8.74918e-05	0.000131477	hypothetical protein
TGME49_220270	6697.29	-1.32292	0.0498106	-26.559	2.02362e-155	7.19919e-154	alveolin domain containing intermediate filament IMC6
TGME49_261075	280.427	-1.32279	0.156368	-8.45945	2.68647e-17	7.23504e-17	hypothetical protein
TGME49_271030	1578.54	-1.32036	0.0789502	-16.724	8.76652e-63	7.51996e-62	AP2 domain transcription factor AP2VIII-6
TGME49_310210	1024.89	-1.31969	0.0771835	-17.098	1.53477e-65	1.38826e-64	hypothetical protein
TGME49_216580	868.289	-1.3194	0.0826223	-15.9691	2.09882e-57	1.60822e-56	hypothetical protein
TGME49_254485	40.5497	-1.31895	0.323111	-4.08203	4.46436e-05	6.85482e-05	hypothetical protein
TGME49_264790	630.82	-1.31716	0.112447	-11.7135	1.0865e-31	4.57146e-31	hypothetical protein
TGME49_200320	1106.38	-1.31619	0.0767249	-17.1547	5.79951e-66	5.27583e-65	hypoxanthine-xanthine-guanine phosphoribosyl transferase HXGPRT
TGME49_254840	251.574	-1.31617	0.130168	-10.1114	4.91937e-24	1.66253e-23	tetratricopeptide repeat-containing protein
TGME49_286590	3935.59	-1.31565	0.0588908	-22.3406	1.49186e-110	2.95736e-109	microtubule associated protein SPM2
TGME49_293170	1668.21	-1.3144	0.0976772	-13.4566	2.81651e-41	1.5279e-40	hypothetical protein
TGME49_246535	101.612	-1.31387	0.19691	-6.67244	2.51584e-11	5.34347e-11	hypothetical protein
TGME49_225910	596.846	-1.31304	0.0933349	-14.068	5.9701e-45	3.51372e-44	hypothetical protein
TGME49_286230	501.633	-1.31059	0.106019	-12.3619	4.2015e-35	1.9421e-34	hypothetical protein
TGME49_258700	1169.73	-1.31052	0.0723816	-18.1058	2.86991e-73	3.00135e-72	transporter, major facilitator family protein
TGME49_287240	86.8143	-1.30891	0.212338	-6.16431	7.07924e-10	1.4079e-09	hypothetical protein
TGME49_280522	1890.72	-1.30862	0.0651315	-20.092	8.66501e-90	1.21784e-88	hypothetical protein
TGME49_262780	1319.46	-1.30829	0.0698774	-18.7226	3.2379e-78	3.69139e-77	FHA domain-containing protein
TGME49_230598	12.5441	-1.30805	0.576183	-2.2702	0.0231957	0.0288012	hypothetical protein
TGME49_275990	877.671	-1.30763	0.0813645	-16.0713	4.05658e-58	3.1662e-57	hypothetical protein
TGME49_265500	315.042	-1.3056	0.128766	-10.1393	3.69847e-24	1.25364e-23	chloride transporter, chloride channel (ClC) family protein
TGME49_231370	623.071	-1.30508	0.108618	-12.0153	2.95328e-33	1.3017e-32	phospholipase, patatin family protein
TGME49_219660	34.627	-1.30494	0.334706	-3.89877	9.66829e-05	0.000144988	hypothetical protein
TGME49_258880	227.757	-1.30447	0.144213	-9.04549	1.49002e-19	4.33515e-19	axonemal dynein light chain p33, putative
TGME49_233735	385.811	-1.30373	0.111429	-11.7001	1.2724e-31	5.33671e-31	hypothetical protein
TGME49_273780	571.547	-1.30283	0.107888	-12.0758	1.41863e-33	6.32273e-33	SWI2/SNF2-containing protein
TGME49_297890	1729.45	-1.30263	0.0700382	-18.5989	3.28226e-77	3.67881e-76	hypothetical protein
TGME49_262550	138.369	-1.30191	0.173334	-7.51095	5.8698e-14	1.38556e-13	hypothetical protein
TGME49_305130	74.0698	-1.30112	0.233438	-5.57374	2.49325e-08	4.58757e-08	hypothetical protein
TGME49_287170	1550.24	-1.30081	0.0729847	-17.823	4.68523e-71	4.71422e-70	hypothetical protein
TGME49_262730	8673.48	-1.29871	0.0498536	-26.0504	1.33098e-149	4.4194e-148	rhoptry protein ROP16
TGME49_243265	171.684	-1.29643	0.17236	-7.52167	5.4081e-14	1.27885e-13	protamine P1 protein
TGME49_260860	11.0604	-1.29628	0.612677	-2.11576	0.034365	0.0419122	hypothetical protein
TGME49_248330	261.63	-1.29625	0.13148	-9.85894	6.27088e-23	2.03389e-22	zinc finger, C3HC4 type (RING finger) domain-containing protein
TGME49_278975	1148.33	-1.29265	0.0789548	-16.372	3.03033e-60	2.47172e-59	ICE family protease (caspase) p20 domain-containing protein
TGME49_205090	16.5611	-1.29247	0.486342	-2.65754	0.00787137	0.0102211	Toxoplasma gondii family D protein
TGME49_301010	891.349	-1.29216	0.0853237	-15.1442	8.28059e-52	5.74309e-51	serine/threonine protein phosphatase, putative
TGME49_243200	5224.63	-1.29196	0.0671834	-19.2303	2.0625e-82	2.52475e-81	hypothetical protein
TGME49_255270	447.209	-1.29145	0.107833	-11.9764	4.72168e-33	2.06856e-32	hypothetical protein
TGME49_294860	607.95	-1.29099	0.098877	-13.0565	5.83487e-39	2.97683e-38	hypothetical protein
TGME49_223880	1998.33	-1.28966	0.0731989	-17.6186	1.77433e-69	1.73068e-68	zinc finger, C3HC4 type (RING finger) domain-containing protein
TGME49_200230	94.3429	-1.28919	0.210161	-6.13431	8.55288e-10	1.69336e-09	microneme protein MIC17C
TGME49_232010	846.53	-1.28876	0.109168	-11.8053	3.66454e-32	1.56081e-31	protein phosphatase 2C domain-containing protein
TGME49_203040	703.181	-1.28716	0.0909882	-14.1464	1.96505e-45	1.17387e-44	hypothetical protein
TGME49_232840	118.082	-1.28659	0.187531	-6.86065	6.85455e-12	1.49124e-11	hypothetical protein
TGME49_248510	724.724	-1.28616	0.2152	-5.97657	2.27885e-09	4.41423e-09	hypothetical protein
TGME49_204100	1183.74	-1.28495	0.0808136	-15.9002	6.31533e-57	4.78847e-56	eIF2 kinase IF2K-C
TGME49_297420	945.026	-1.28471	0.0756573	-16.9807	1.14193e-64	1.01337e-63	beta-tubulin cofactor D, putative
TGME49_250500	799.817	-1.28394	0.0862524	-14.8859	4.0699e-50	2.72776e-49	hypothetical protein
TGME49_310090	147.531	-1.28383	0.174548	-7.35517	1.90691e-13	4.41681e-13	hypothetical protein
TGME49_319970	10.3056	-1.28373	0.607662	-2.11258	0.0346368	0.0422243	subtilisin SUB10
TGME49_207470	469.656	-1.28224	0.10847	-11.8211	3.03796e-32	1.30159e-31	hypothetical protein
TGME49_255310	271.235	-1.28131	0.134529	-9.52444	1.65927e-21	5.18132e-21	zinc finger (CCCH type) motif-containing protein
TGME49_277895	395.071	-1.28051	0.11599	-11.0399	2.45367e-28	9.40966e-28	ubiquitin carboxyl-terminal hydrolase
TGME49_213060	1045.97	-1.27986	0.0773347	-16.5496	1.61047e-61	1.34386e-60	WD domain, G-beta repeat-containing protein
TGME49_264870	2945.94	-1.27905	0.0636648	-20.0903	8.9697e-90	1.25623e-88	Sodium:neurotransmitter symporter family protein
TGME49_253790	120.502	-1.27903	0.183733	-6.96136	3.37015e-12	7.44829e-12	zinc finger (CCCH type) motif-containing protein
TGME49_293210	62.3009	-1.27868	0.263163	-4.8589	1.18037e-06	2.00094e-06	hypothetical protein
TGME49_316480	187.491	-1.27834	0.150558	-8.49072	2.05369e-17	5.54776e-17	XRN 5'-3' exonuclease N-terminus protein
TGME49_322000	392.709	-1.27736	0.107779	-11.8516	2.11072e-32	9.07245e-32	myosin-light-chain kinase
TGME49_222100	1632.4	-1.27641	0.0656615	-19.4392	3.59387e-84	4.58233e-83	hypothetical protein
TGME49_254850	85.4994	-1.27482	0.219366	-5.81138	6.19603e-09	1.17506e-08	myosin heavy chain, putative
TGME49_232655	184.953	-1.27464	0.148884	-8.5613	1.11601e-17	3.03636e-17	hypothetical protein
TGME49_247680	302.448	-1.27303	0.128742	-9.88819	4.68428e-23	1.52862e-22	hypothetical protein
TGME49_310190	539.835	-1.27272	0.120687	-10.5456	5.32295e-26	1.90474e-25	PIK3R4 kinase-related protein (incomplete catalytic triad)
TGME49_273800	490.704	-1.27267	0.112074	-11.3556	6.95519e-30	2.78662e-29	WD domain, G-beta repeat-containing protein
TGME49_288940	651.419	-1.27204	0.107806	-11.7994	3.93288e-32	1.67242e-31	hypothetical protein
TGME49_263785	253.529	-1.26987	0.148084	-8.57538	9.87641e-18	2.69077e-17	phosphatidate cytidylyltransferase
TGME49_240930	45.7461	-1.26973	0.300656	-4.22321	2.40846e-05	3.76113e-05	MoaC family protein
TGME49_205370	811.948	-1.26809	0.0832684	-15.229	2.27106e-52	1.58755e-51	hypothetical protein
TGME49_316650	952.447	-1.26575	0.0791074	-16.0004	1.26999e-57	9.77829e-57	hypothetical protein
TGME49_242240	578.008	-1.26457	0.10689	-11.8306	2.71234e-32	1.16396e-31	rhoptry kinase family protein ROP19A
TGME49_274080	91.7137	-1.26451	0.205835	-6.14333	8.08099e-10	1.60153e-09	hypothetical protein
TGME49_273020	54.9541	-1.26437	0.267666	-4.72367	2.31625e-06	3.85509e-06	hypothetical protein
TGME49_230140	486.691	-1.26341	0.106568	-11.8554	2.0165e-32	8.6909e-32	vacuolar sorting protein 9 (vps9) domain-containing protein
TGME49_316430	966.365	-1.2623	0.089093	-14.1683	1.43914e-45	8.64244e-45	target of rapamycin (TOR), putative
TGME49_225900	572.273	-1.26192	0.0989948	-12.7474	3.22468e-37	1.56883e-36	hypothetical protein
TGME49_251560	934.475	-1.26185	0.0832094	-15.1647	6.05512e-52	4.21426e-51	hypothetical protein
TGME49_201770	1253.03	-1.25907	0.0743018	-16.9454	2.08042e-64	1.8299e-63	cullin 3, putative
TGME49_240630	2156.8	-1.25852	0.0634958	-19.8205	1.98324e-87	2.67419e-86	ULK kinase
TGME49_216000	15395.5	-1.2582	0.0472316	-26.6389	2.4037e-156	8.70685e-155	alveolin domain containing intermediate filament IMC3
TGME49_265430	66.9722	-1.25626	0.241384	-5.20442	1.946e-07	3.4271e-07	hypothetical protein
TGME49_281420	331.768	-1.25573	0.139123	-9.02602	1.78023e-19	5.16067e-19	histone deacetylase HDAC1
TGME49_289216	75.6864	-1.25519	0.246853	-5.08477	3.6807e-07	6.4239e-07	hypothetical protein
TGME49_240247	182.158	-1.25494	0.153485	-8.17632	2.92648e-16	7.54973e-16	hypothetical protein
TGME49_202640	210.288	-1.25468	0.141974	-8.83739	9.79821e-19	2.76298e-18	RNA pseudouridine synthase superfamily protein
TGME49_228270	325.747	-1.25347	0.119475	-10.4915	9.45063e-26	3.35765e-25	hypothetical protein
TGME49_217160	323.454	-1.25209	0.115187	-10.8701	1.60018e-27	6.00367e-27	Der1 family protein
TGME49_250820	2395.91	-1.25192	0.0661019	-18.9393	5.41138e-80	6.36036e-79	hypothetical protein
TGME49_220125	29.6414	-1.2476	0.373327	-3.34184	0.000832241	0.0011704	hypothetical protein
TGME49_319600	499.011	-1.24652	0.100701	-12.3784	3.42145e-35	1.58797e-34	alpha-tubulin N-acetyltransferase, putative
TGME49_304630	2802.23	-1.24651	0.0835695	-14.9159	2.59824e-50	1.75172e-49	ATG C terminal domain-containing protein
TGME49_236158	23.6105	-1.24575	0.402271	-3.09678	0.00195633	0.00267436	tRNA-Arg
TGME49_274280	15.5105	-1.2457	0.494365	-2.51981	0.011742	0.0149979	hypothetical protein
TGME49_288960	12.8346	-1.24549	0.546216	-2.28021	0.0225952	0.0280907	hypothetical protein
TGME49_227640	385.451	-1.24431	0.111614	-11.1484	7.29428e-29	2.83829e-28	hypothetical protein
TGME49_247648	88.7367	-1.24394	0.23071	-5.39178	6.97612e-08	1.25946e-07	Sybindin family protein
TGME49_266940	706.378	-1.24367	0.0889557	-13.9807	2.04342e-44	1.18688e-43	DHHC zinc finger domain-containing protein
TGME49_312700	452.958	-1.24307	0.107272	-11.588	4.73934e-31	1.95993e-30	hypothetical protein
TGME49_242590	173.986	-1.24257	0.166918	-7.44419	9.75399e-14	2.28415e-13	hypothetical protein
TGME49_203260	255.851	-1.24091	0.131221	-9.45666	3.17944e-21	9.79396e-21	hypothetical protein
TGME49_223080	4654.87	-1.23864	0.0728243	-17.0085	7.0983e-65	6.34863e-64	hypothetical protein
TGME49_213920	1666.51	-1.23792	0.0639685	-19.352	1.96197e-83	2.46998e-82	hypothetical protein
TGME49_293290	16.7655	-1.23787	0.472772	-2.61833	0.00883611	0.0114051	hypothetical protein
TGME49_262490	3613.14	-1.23757	0.0597167	-20.724	2.10328e-95	3.28005e-94	alpha/beta hydrolase, putative
TGME49_224150	248.073	-1.23594	0.137359	-8.99789	2.30105e-19	6.63905e-19	hypothetical protein
TGME49_261370	869.634	-1.23402	0.0871751	-14.1556	1.724e-45	1.03297e-44	hypothetical protein
TGME49_229770	434.53	-1.23402	0.107174	-11.5141	1.12e-30	4.59355e-30	hypothetical protein
TGME49_290630	679.062	-1.23283	0.0866707	-14.2244	6.46934e-46	3.91451e-45	AP2 domain transcription factor AP2IX-7
TGME49_216710	235.326	-1.23163	0.141974	-8.67507	4.13298e-18	1.13846e-17	transporter, major facilitator family protein
TGME49_311170	105.667	-1.23063	0.204079	-6.03018	1.63775e-09	3.20197e-09	hypothetical protein
TGME49_295468	136.294	-1.22983	0.170381	-7.21812	5.27097e-13	1.19978e-12	C2 domain-containing protein
TGME49_219450	14.082	-1.22968	0.523844	-2.34742	0.0189038	0.0236602	WD domain, G-beta repeat-containing protein
TGME49_313190	602.555	-1.22867	0.0973088	-12.6265	1.50843e-36	7.23264e-36	Rab18/RabC-family small GTPase
TGME49_291300	1720.77	-1.22728	0.0726923	-16.8833	5.97399e-64	5.23727e-63	RER1 protein, putative
TGME49_309720	1045.6	-1.22726	0.0748174	-16.4034	1.80686e-60	1.48442e-59	hypothetical protein
TGME49_294730	434.119	-1.22718	0.121992	-10.0595	8.34374e-24	2.79728e-23	hypothetical protein
TGME49_242055	347.505	-1.22535	0.128841	-9.51052	1.89706e-21	5.90995e-21	DEAD/DEAH box helicase domain-containing protein
TGME49_231790	768.112	-1.22379	0.0841795	-14.5379	6.97361e-48	4.41403e-47	hypothetical protein
TGME49_266785	17.3514	-1.22359	0.46813	-2.61378	0.00895454	0.0115523	zinc finger (CCCH type) motif-containing protein
TGME49_254250	113.777	-1.22122	0.184576	-6.61633	3.68215e-11	7.76477e-11	PRELI family protein
TGME49_223640	506.788	-1.22012	0.10144	-12.028	2.53173e-33	1.11961e-32	hypothetical protein
TGME49_211310	650.181	-1.22011	0.111369	-10.9555	6.25351e-28	2.37193e-27	hypothetical protein
TGME49_315950	3694.08	-1.22007	0.0578101	-21.1048	7.1916e-99	1.17679e-97	zinc finger, C3HC4 type (RING finger) domain-containing protein
TGME49_226660	1598.37	-1.21976	0.075401	-16.1769	7.33648e-59	5.8058e-58	hypothetical protein
TGME49_310173	37.1294	-1.21871	0.333106	-3.65864	0.000253557	0.000369396	hypothetical protein
TGME49_231350	272.646	-1.21662	0.128898	-9.43866	3.7759e-21	1.16133e-20	glucosamine-fructose-6-phosphate aminotransferase
TGME49_215150	5520.23	-1.21636	0.0745156	-16.3236	6.70582e-60	5.41425e-59	AP2 domain transcription factor AP2X-9
TGME49_235478	669.559	-1.21628	0.0882075	-13.7889	2.97418e-43	1.68333e-42	pantothenate kinase
TGME49_315190	1133	-1.2161	0.0917166	-13.2593	3.98542e-40	2.09913e-39	CAM kinase, SNF1 family
TGME49_310740	614.788	-1.21391	0.0931365	-13.0337	7.87128e-39	3.98768e-38	hypothetical protein
TGME49_288890	883.523	-1.21236	0.0849565	-14.2704	3.34769e-46	2.03958e-45	hypothetical protein
TGME49_257470	756.877	-1.21012	0.0955411	-12.6659	9.13263e-37	4.40012e-36	myosin J
TGME49_222130	1633.4	-1.20992	0.0685901	-17.6398	1.21842e-69	1.19429e-68	hypothetical protein
TGME49_209270	389.909	-1.20971	0.112069	-10.7944	3.65934e-27	1.3576e-26	hypothetical protein
TGME49_316235	70.1127	-1.20861	0.238143	-5.07513	3.8723e-07	6.75089e-07	hypothetical protein
TGME49_244500	1752.33	-1.2072	0.0859628	-14.0433	8.47066e-45	4.96708e-44	Tubulin-tyrosine ligase family protein
TGME49_278780	596.487	-1.20489	0.0924932	-13.0268	8.61347e-39	4.35261e-38	hypothetical protein
TGME49_202140	17.201	-1.2043	0.490384	-2.45584	0.0140557	0.0178437	enoyl-CoA hydratase/isomerase family protein
TGME49_291830	29.6483	-1.20335	0.363283	-3.31243	0.000924877	0.00129509	DNA double-strand break repair rad50 ATPase, putative
TGME49_270900	600.437	-1.20031	0.0938354	-12.7917	1.82476e-37	8.93762e-37	ATPase, AAA family protein
TGME49_255470	499.117	-1.19998	0.109953	-10.9136	9.92363e-28	3.74793e-27	hypothetical protein
TGME49_239365	54.6981	-1.19988	0.27277	-4.39886	1.08819e-05	1.74132e-05	hypothetical protein
TGME49_265190	1623.26	-1.19944	0.0661113	-18.1428	1.46483e-73	1.54e-72	Ulp1 protease family, C-terminal catalytic domain-containing protein
TGME49_314955	118.408	-1.19942	0.199474	-6.01291	1.82221e-09	3.55389e-09	DNA ligase (NAD+), putative
TGME49_252440	273.229	-1.19863	0.128213	-9.34877	8.86746e-21	2.68178e-20	peptidase c13 family protein
[truncated: 265 more rows]
