# Supplementary material for: TgIF2K-B Is an eIF2α Kinase in Toxoplasma gondii That Responds to Oxidative Stress and Optimizes Pathogenicity
Source: mBio. 2021 Jan 26;12(1):e03160-20. doi: 10.1128/mBio.03160-20 (PMC7858062; doi:10.1128/mBio.03160-20)
Supplement: TABLE S3 [file mBio.03160-20-st003.xlsx]

## Sheet: DESeq2_WT
GeneID	baseMean	log2FoldChange	lfcSE	stat	pvalue	padj
TGME49_278330	17.7197	5.53403	1.43511	3.85617	0.000115179	0.000514356
TGME49_266335	26.0097	5.50604	1.06527	5.16866	2.35777e-07	1.87738e-06
TGME49_207050	39.741	5.39166	1.00834	5.34706	8.93966e-08	7.58181e-07
TGME49_238450	4.18649	5.34233	1.44147	3.70616	0.000210424	0.000873054
TGME49_291920	15.0832	5.31164	1.09856	4.83508	1.33089e-06	9.34403e-06
TGME49_239650	3.34582	5.02825	1.60049	3.1417	0.00167971	0.00552198
TGME49_266340	115.07	5.00178	0.646512	7.73657	1.02133e-14	2.30342e-13
TGME49_286020	852.897	4.90597	0.399406	12.2831	1.11581e-34	1.32486e-32
TGME49_290250	21.5451	4.81131	1.1753	4.09369	4.24567e-05	0.000212917
TGME49_231390	22.4619	4.53827	1.11293	4.07777	4.54702e-05	0.000226063
TGME49_320560	21.6801	4.4701	1.23667	3.61463	0.000300773	0.00119275
TGME49_227100	285.078	4.21725	0.756901	5.57173	2.52227e-08	2.39868e-07
TGME49_306235	3.75	4.16679	1.56373	2.66465	0.00770682	0.0204822
TGME49_210100	6.98732	4.16305	1.15398	3.60756	0.000309093	0.00122274
TGME49_213510	9.40507	4.00373	0.981402	4.0796	4.51124e-05	0.000224423
TGME49_266600	86.4423	3.98684	0.51435	7.75122	9.10115e-15	2.07578e-13
TGME49_270970	42.9471	3.97994	0.715883	5.55948	2.70581e-08	2.56116e-07
TGME49_219348	63.3675	3.95235	0.572732	6.90087	5.16848e-12	8.36279e-11
TGME49_216155	8.67017	3.92011	1.33748	2.93096	0.0033792	0.0101389
TGME49_291910	43.88	3.91317	0.605322	6.46461	1.01562e-10	1.37585e-09
TGME49_215165	2.98923	3.82843	2.00387	1.91052	0.0560665	0.106966
TGME49_278882	219.848	3.77301	0.549891	6.86138	6.81968e-12	1.07965e-10
TGME49_215885	10.6965	3.76171	1.12114	3.35524	0.000792964	0.0028192
TGME49_266330	68.7783	3.73493	0.803115	4.65056	3.31042e-06	2.13827e-05
TGME49_233610	955.483	3.72854	0.311394	11.9737	4.88056e-33	5.18496e-31
TGME49_209180	262.01	3.66873	0.9377	3.91248	9.1353e-05	0.000418844
TGME49_257970	618.012	3.6452	0.412786	8.83073	1.03995e-18	3.44201e-17
TGME49_274170	161.016	3.62239	0.318458	11.3748	5.58369e-30	4.69611e-28
TGME49_231400	18.3104	3.51655	0.823805	4.26867	1.96646e-05	0.000106845
TGME49_306510	745.176	3.514	0.115415	30.4465	1.33146e-203	1.07502e-199
TGME49_221560	64.1361	3.49334	0.542742	6.43645	1.22297e-10	1.62942e-09
TGME49_205398	17.7731	3.48528	0.830067	4.19879	2.68343e-05	0.000142352
TGME49_208020	1383.04	3.47294	0.132457	26.2193	1.60227e-151	6.46838e-148
TGME49_223550	1107.23	3.458	0.234199	14.7652	2.45542e-49	7.08039e-47
TGME49_258370	34.5847	3.34719	0.450063	7.43715	1.02881e-13	2.01129e-12
TGME49_216150	4.03884	3.31741	1.28462	2.5824	0.00981161	0.025006
TGME49_312445	11.544	3.286	0.883796	3.71806	0.000200761	0.000840738
TGME49_297990	3.88944	3.28294	1.68114	1.95281	0.0508425	0.0987496
TGME49_293800	13.4786	3.27376	0.768918	4.25762	2.06612e-05	0.000111808
TGME49_306500	59.7725	3.27231	0.611527	5.35105	8.74474e-08	7.44779e-07
TGME49_234375	9.66003	3.27197	1.00829	3.24506	0.00117424	0.00400231
TGME49_289030	7.75213	3.26545	0.875184	3.73115	0.000190604	0.000805305
TGME49_243940	2369.06	3.21236	0.150187	21.3891	1.68715e-101	2.27035e-98
TGME49_313940	62.8808	3.19594	0.804959	3.97032	7.1777e-05	0.000337523
TGME49_222370	1543.84	3.15013	0.36739	8.57434	9.96532e-18	3.04773e-16
TGME49_233670	32.2779	3.14761	0.488191	6.4475	1.13711e-10	1.53529e-09
TGME49_232170	80.7097	3.13785	0.700984	4.47636	7.59271e-06	4.53093e-05
TGME49_286000	876.796	3.1252	0.199558	15.6606	2.81069e-55	1.08064e-52
TGME49_288475	1340.52	3.11032	0.434779	7.1538	8.44093e-13	1.49456e-11
TGME49_312690	122.654	3.09293	0.357929	8.64118	5.56373e-18	1.74115e-16
TGME49_269310	426.076	3.04016	0.350596	8.67141	4.26807e-18	1.35139e-16
TGME49_202140	144.464	3.03487	0.324247	9.35976	7.99209e-21	3.29225e-19
TGME49_271985	8.31232	3.02422	1.04358	2.89793	0.00375631	0.0111012
TGME49_285790	39.3954	3.01463	0.477203	6.31729	2.66185e-10	3.37391e-09
TGME49_459950	4.86505	2.99979	1.09928	2.72887	0.00635525	0.0173822
TGME49_224760	312.799	2.99963	0.317428	9.44982	3.39403e-21	1.45763e-19
TGME49_311710	11.3618	2.97636	1.26942	2.34465	0.0190448	0.0436096
TGME49_243378	58.6823	2.95598	0.433437	6.81986	9.11264e-12	1.39877e-10
TGME49_300601	132.684	2.95137	0.563423	5.23828	1.62079e-07	1.32318e-06
TGME49_209470	14.1058	2.92985	0.896976	3.26637	0.00108937	0.00375078
TGME49_202285	33.683	2.92871	0.794183	3.6877	0.000226288	0.000929322
TGME49_295390	91.7234	2.92555	0.427077	6.85017	7.3763e-12	1.15579e-10
TGME49_318675	167.133	2.91606	0.277654	10.5025	8.41302e-26	5.18525e-24
TGME49_294210	7.7632	2.9143	1.10123	2.6464	0.00813546	0.0214099
TGME49_220620	31.3924	2.8702	0.46133	6.22157	4.922e-10	5.97598e-09
TGME49_320250	92.3053	2.83097	0.735797	3.84749	0.000119333	0.000530266
TGME49_318610	482.708	2.81969	0.230204	12.2487	1.70761e-34	1.99816e-32
TGME49_302055	3466.05	2.80331	0.430519	6.51148	7.44161e-11	1.02009e-09
TGME49_319360	535.798	2.80279	0.376076	7.45274	9.14217e-14	1.81808e-12
TGME49_272580	5.72317	2.79413	0.935827	2.98573	0.00282899	0.00870494
TGME49_220025	25.7639	2.78821	0.910546	3.06213	0.00219767	0.00697757
TGME49_245980	7968.68	2.78243	0.602253	4.62004	3.83662e-06	2.4449e-05
TGME49_315520	86.0148	2.77835	0.489774	5.67272	1.40548e-08	1.38896e-07
TGME49_307015	258.798	2.76167	0.244741	11.2841	1.57332e-29	1.2703e-27
TGME49_248673	259.598	2.75926	0.63432	4.34994	1.36175e-05	7.64055e-05
TGME49_316130	155.603	2.75868	0.683124	4.03833	5.38336e-05	0.000262155
TGME49_273040	15.4179	2.75429	0.589647	4.67109	2.99604e-06	1.9461e-05
TGME49_218470	66.8434	2.75121	0.520277	5.28797	1.23684e-07	1.02627e-06
TGME49_309352	125.78	2.74789	0.690068	3.98206	6.83204e-05	0.00032372
TGME49_232400	397.181	2.74675	0.237683	11.5563	6.85672e-31	6.36335e-29
TGME49_238210	1092.66	2.74332	0.599896	4.57299	4.80803e-06	2.98616e-05
TGME49_253500	19.343	2.73876	0.672424	4.07297	4.6417e-05	0.000229498
TGME49_238440	172.737	2.73723	0.190058	14.402	5.02334e-47	1.35195e-44
TGME49_319630	45.2152	2.72877	0.431413	6.32519	2.52913e-10	3.22085e-09
TGME49_306620	2044.72	2.72175	0.106795	25.4856	2.84388e-143	7.65384e-140
TGME49_278690	3.92922	2.71036	1.94562	1.39306	0.163602	0.252518
TGME49_205425	13.4823	2.70318	0.775259	3.48681	0.000488818	0.00184858
TGME49_240260	32.2058	2.69357	0.983963	2.73747	0.00619143	0.0169859
TGME49_462910	10134.4	2.68354	0.31403	8.54547	1.28012e-17	3.8856e-16
TGME49_225413	57.723	2.68313	0.500503	5.36086	8.2828e-08	7.09176e-07
TGME49_305280	6.60754	2.68	0.900194	2.97714	0.00290951	0.00890161
TGME49_231420	30.3859	2.67408	0.893682	2.99221	0.00276965	0.00853519
TGME49_310260	102.094	2.67397	0.622981	4.29221	1.76906e-05	9.71001e-05
TGME49_278410	14.5029	2.67104	0.800451	3.33692	0.000847133	0.0029911
TGME49_265255	161.066	2.66877	0.319818	8.34467	7.14147e-17	2.02317e-15
TGME49_209585	3.92408	2.66822	1.18992	2.24236	0.0249379	0.0547293
TGME49_237800	38.0296	2.6632	0.84323	3.15833	0.00158678	0.00525282
TGME49_278420	18.4174	2.65909	0.496705	5.35346	8.62904e-08	7.36479e-07
TGME49_210682	1604.88	2.6477	0.721398	3.67023	0.000242328	0.000984205
TGME49_277060	42.7122	2.64278	0.911052	2.9008	0.00372217	0.0110124
TGME49_301350	411.704	2.63823	0.54872	4.80797	1.52468e-06	1.04857e-05
TGME49_208810	32.2396	2.63485	0.610561	4.31547	1.59266e-05	8.7956e-05
TGME49_271980	37.5701	2.63369	1.06001	2.48459	0.0129703	0.0316285
TGME49_278522	6.45711	2.63345	1.15637	2.27733	0.0227664	0.050624
TGME49_311380	324.092	2.59972	0.1632	15.9296	3.94769e-57	1.67756e-54
TGME49_242350	5.0688	2.58425	1.01579	2.54409	0.0109563	0.0273958
TGME49_302057	134.848	2.58193	0.594645	4.34197	1.4121e-05	7.90656e-05
TGME49_311370	41.3927	2.57326	0.375127	6.8597	6.90032e-12	1.08815e-10
TGME49_271210	35.5622	2.56206	0.829074	3.09027	0.00199974	0.00642752
TGME49_286740	1227.07	2.56033	0.282158	9.07409	1.14631e-19	4.09526e-18
TGME49_213340	32.2117	2.54649	0.750392	3.39354	0.000689949	0.00249246
TGME49_300650	12.1804	2.53808	0.837888	3.02914	0.00245252	0.00769296
TGME49_234380	4705.67	2.52615	0.675491	3.73972	0.000184225	0.000781774
TGME49_203770	83.1748	2.5189	0.253727	9.92762	3.15695e-23	1.62352e-21
TGME49_315550	32.4005	2.51483	0.401425	6.26474	3.73444e-10	4.60334e-09
TGME49_271580	15.654	2.51292	0.703723	3.57089	0.00035577	0.00138634
TGME49_266650	183.47	2.50947	0.571053	4.39445	1.11052e-05	6.38629e-05
TGME49_237130	30.0417	2.4969	0.488923	5.10693	3.27436e-07	2.54449e-06
TGME49_243550	7.05794	2.48885	1.06092	2.34594	0.018979	0.0434713
TGME49_277230	1637.39	2.47247	0.315442	7.83813	4.57315e-15	1.0828e-13
TGME49_269680	103.932	2.46735	0.603462	4.08866	4.33869e-05	0.000217042
TGME49_289277	12.9301	2.46728	0.720651	3.42368	0.000617786	0.0022714
TGME49_205402	143.552	2.46644	0.510136	4.83486	1.33238e-06	9.34637e-06
TGME49_302009	21.0093	2.46312	0.715603	3.44202	0.000577388	0.00214042
TGME49_220560	17.5038	2.46054	0.549135	4.48076	7.43778e-06	4.45494e-05
TGME49_321470	25.7712	2.4579	0.941048	2.61187	0.00900483	0.0232656
TGME49_278400	76.5333	2.45613	0.381399	6.43978	1.19645e-10	1.61003e-09
TGME49_314670	49.5855	2.43781	0.593464	4.10777	3.99499e-05	0.000203121
TGME49_309550	107.202	2.43098	0.326711	7.44078	1.00093e-13	1.97111e-12
TGME49_236595	31.8709	2.42775	0.662812	3.6628	0.000249476	0.00101016
TGME49_288265	15.8352	2.42648	0.777945	3.11909	0.00181412	0.00590612
TGME49_457960	3.42628	2.42377	1.12305	2.1582	0.0309125	0.0653712
TGME49_297680	98.7297	2.42121	0.512737	4.72213	2.33386e-06	1.55475e-05
TGME49_216140	287.111	2.41085	0.644206	3.74236	0.000182301	0.0007755
TGME49_318180	9.01822	2.40944	0.942306	2.55696	0.0105592	0.0265427
TGME49_314055	19.3099	2.40905	0.467565	5.15233	2.57267e-07	2.03844e-06
TGME49_300621	313.289	2.40727	0.30717	7.83693	4.61705e-15	1.09e-13
TGME49_289040	3.23306	2.39289	1.9332	1.23779	0.215795	0.315183
TGME49_266130	261.756	2.3919	0.596295	4.01127	6.03922e-05	0.000290153
TGME49_242740	4.41426	2.38872	1.74589	1.36819	0.171251	0.261971
TGME49_266105	147.162	2.38606	0.376753	6.33322	2.40104e-10	3.06256e-09
TGME49_252640	184.029	2.37888	0.203796	11.6728	1.75493e-31	1.68682e-29
TGME49_207955	74.9596	2.36629	0.278647	8.49208	2.02967e-17	6.04708e-16
TGME49_280435	14.3977	2.36586	0.663274	3.56695	0.000361167	0.00140465
TGME49_243382	1453.85	2.36388	0.138667	17.0472	3.66791e-65	1.97431e-62
TGME49_295945	91.3082	2.36186	0.31238	7.56087	4.00373e-14	8.33147e-13
TGME49_294240	16.5306	2.3567	0.530897	4.43909	9.03386e-06	5.28546e-05
TGME49_224675	234.137	2.34475	0.495058	4.73631	2.17642e-06	1.45829e-05
TGME49_293490	708.837	2.34305	0.286753	8.17096	3.05936e-16	8.15222e-15
TGME49_254020	359.346	2.34024	0.377037	6.20693	5.40307e-10	6.5306e-09
TGME49_293280	1089.84	2.33226	0.18174	12.833	1.07193e-37	1.73096e-35
TGME49_207610	64.537	2.32636	0.549085	4.23679	2.26743e-05	0.000121967
TGME49_301240	210.594	2.32593	0.557275	4.17376	2.99619e-05	0.000156882
TGME49_207210	110.851	2.32201	0.754642	3.07697	0.00209114	0.00669313
TGME49_278878	543.811	2.32047	0.493496	4.7021	2.57495e-06	1.69993e-05
TGME49_251940	19.2305	2.3099	0.573164	4.03009	5.57561e-05	0.000270213
TGME49_269315	39.3012	2.30946	0.879948	2.62454	0.00867667	0.0225694
TGME49_300690	5.30546	2.30628	1.05574	2.18451	0.0289251	0.0618324
TGME49_205080	50.6236	2.29815	0.488636	4.70319	2.56128e-06	1.69229e-05
TGME49_283460	65.475	2.29575	0.537744	4.26923	1.96152e-05	0.000106649
TGME49_258512	7.33567	2.29214	0.78197	2.93124	0.0033761	0.0101389
TGME49_286485	370.511	2.2864	0.446884	5.1163	3.11584e-07	2.43537e-06
TGME49_215320	196.685	2.28598	0.692699	3.3001	0.000966499	0.00337085
TGME49_228050	75.711	2.26936	0.262698	8.63869	5.68611e-18	1.77257e-16
TGME49_300606	334.531	2.26796	0.570624	3.97452	7.05224e-05	0.000332592
TGME49_319980	12.2412	2.26419	0.998097	2.26851	0.0232982	0.0517068
TGME49_292350	12.4147	2.26412	0.809152	2.79814	0.00513986	0.0144798
TGME49_275355	13.4349	2.25536	0.549357	4.10545	4.03527e-05	0.000204661
TGME49_203682	159.152	2.24958	0.299093	7.52134	5.42159e-14	1.1054e-12
TGME49_233702	13.2433	2.24711	0.586444	3.83175	0.000127233	0.000559826
TGME49_228430	92.1257	2.23965	0.499257	4.48596	7.2587e-06	4.36712e-05
TGME49_270260	2754.42	2.23652	0.537576	4.16038	3.17725e-05	0.000165397
TGME49_273980	617.332	2.23466	0.179955	12.4179	2.09076e-35	2.67949e-33
TGME49_262800	48.6106	2.23203	0.78036	2.86025	0.00423305	0.0123251
TGME49_268860	64.9957	2.22986	0.298064	7.48112	7.36919e-14	1.48376e-12
TGME49_225590	28.146	2.21388	0.40184	5.50935	3.60163e-08	3.33864e-07
TGME49_214580	90.4365	2.21315	0.30681	7.21341	5.45693e-13	9.92325e-12
TGME49_219742	118.274	2.19951	0.533252	4.12471	3.7121e-05	0.000190658
TGME49_248350	22.0168	2.19337	0.719317	3.04924	0.00229418	0.00725832
TGME49_312440	24.8716	2.19218	0.427321	5.13004	2.89674e-07	2.27513e-06
TGME49_461350	4.01089	2.17977	1.57187	1.38674	0.165522	0.254946
TGME49_321480	673.485	2.17779	0.241666	9.01157	2.03132e-19	7.09994e-18
TGME49_300130	410.601	2.17351	0.283056	7.67873	1.60679e-14	3.54086e-13
TGME49_263245	29.5601	2.17184	0.667681	3.25282	0.00114268	0.00390766
TGME49_249230	58.8279	2.17108	0.276244	7.85929	3.86331e-15	9.20129e-14
TGME49_243470	320.459	2.17086	0.248298	8.74294	2.27129e-18	7.33536e-17
TGME49_251660	554.352	2.17061	0.210603	10.3066	6.57601e-25	3.79248e-23
TGME49_229980	15.7179	2.16865	0.56185	3.85983	0.000113466	0.000508393
TGME49_244180	620.887	2.16794	0.568196	3.81547	0.000135922	0.000595459
TGME49_224140	1592.98	2.16758	0.438412	4.94417	7.64675e-07	5.59745e-06
TGME49_207600	752.628	2.16197	0.267685	8.07652	6.66386e-16	1.70806e-14
TGME49_293790	227.658	2.16161	0.161398	13.393	6.64353e-41	1.27714e-38
TGME49_225032	6.75856	2.14811	0.796588	2.69663	0.00700442	0.018946
TGME49_203330	182.91	2.14695	0.307265	6.98728	2.80269e-12	4.70607e-11
TGME49_266610	80.0271	2.14632	0.418771	5.12528	2.9709e-07	2.3265e-06
TGME49_264660	1342.1	2.14469	0.171423	12.5111	6.49377e-36	8.73845e-34
TGME49_270820	56.7793	2.14367	0.300893	7.12434	1.04577e-12	1.83956e-11
TGME49_319700	19.1863	2.14276	0.540169	3.96684	7.28329e-05	0.000341494
TGME49_240575	18.26	2.13853	0.501865	4.26117	2.03357e-05	0.000110269
TGME49_209920	14.3435	2.13063	0.575735	3.70071	0.000214994	0.000887455
TGME49_313235	124.925	2.12856	0.581125	3.66283	0.000249447	0.00101016
TGME49_267670	1904.5	2.12727	0.0938059	22.6774	7.48601e-114	1.20884e-110
TGME49_280470	2688.75	2.11507	0.30877	6.84997	7.3865e-12	1.15579e-10
TGME49_249980	65.8379	2.11056	0.710394	2.97097	0.00296858	0.00905489
TGME49_275360	96.6969	2.10987	0.292465	7.21409	5.42946e-13	9.89657e-12
TGME49_243170	8.34541	2.10516	0.907501	2.31973	0.0203553	0.0460747
TGME49_231998	125.151	2.10224	0.68389	3.07394	0.00211251	0.00674965
TGME49_270277	28.4133	2.10148	0.675951	3.10892	0.00187774	0.00608139
TGME49_280465	74.2823	2.10121	0.708099	2.96739	0.0030034	0.00915073
TGME49_243560	84.8863	2.09841	0.52632	3.98695	6.69269e-05	0.000318238
TGME49_301470	162.418	2.09206	0.385252	5.43036	5.62408e-08	5.03424e-07
TGME49_217410	406.335	2.08195	0.362365	5.74544	9.16827e-09	9.34654e-08
TGME49_319988	19.6542	2.08038	0.804179	2.58696	0.0096826	0.0247475
TGME49_259270	50.6017	2.07913	0.650915	3.19417	0.00140231	0.00467863
TGME49_240230	5.55656	2.07321	0.774329	2.67743	0.00741891	0.0198608
TGME49_293850	47.2623	2.07135	0.686929	3.01538	0.00256659	0.00798868
TGME49_233270	6.50299	2.06984	0.94324	2.1944	0.0282067	0.0606663
TGME49_224750	43.4935	2.06421	0.428095	4.82184	1.42242e-06	9.89201e-06
TGME49_210460	7.39151	2.06314	0.676912	3.04787	0.00230466	0.0072829
TGME49_274140	19.3483	2.06229	0.698816	2.95113	0.00316616	0.00958155
TGME49_306230	34.7533	2.06198	0.544483	3.78705	0.000152448	0.000661046
TGME49_262110	267.323	2.05736	0.323486	6.35995	2.01814e-10	2.63239e-09
TGME49_330000	20.996	2.05158	0.555556	3.69284	0.00022176	0.000913517
TGME49_311100	10355.4	2.03513	0.0858169	23.7148	2.5391e-124	5.12518e-121
TGME49_311700	16.2566	2.03482	0.609786	3.33694	0.000847068	0.0029911
TGME49_270280	35.6955	2.03089	0.628026	3.23376	0.00122172	0.00414635
TGME49_205530	8.10941	2.02863	0.705039	2.87732	0.00401064	0.0117496
TGME49_244450	429.927	2.02081	0.238592	8.46972	2.45987e-17	7.27508e-16
TGME49_315345	5.32087	2.01977	1.28982	1.56593	0.117365	0.193705
TGME49_280570	468.091	2.01415	0.865682	2.32667	0.0199829	0.0454229
TGME49_254350	29.4282	2.0125	0.712146	2.82597	0.00471377	0.0134532
TGME49_272260	49.3467	2.01234	0.407578	4.93732	7.92034e-07	5.78722e-06
TGME49_293750	24.0839	2.00233	0.521428	3.84008	0.000122993	0.000544732
TGME49_266150	16.8241	1.99826	0.486495	4.10746	4.00029e-05	0.000203262
TGME49_248677	132.584	1.99661	0.602724	3.31264	0.000924204	0.00323873
TGME49_459710	3.59965	1.99654	1.33733	1.49293	0.135456	0.217235
TGME49_295662	78.2771	1.99421	0.516827	3.85857	0.000114054	0.000510463
TGME49_267110	6.98445	1.98784	0.744046	2.67167	0.00754755	0.0201518
TGME49_230535	27.1343	1.97909	1.05489	1.87612	0.0606389	0.113966
TGME49_294600	13.0278	1.97485	0.55529	3.55643	0.000375927	0.00145644
TGME49_289060	155.956	1.97433	0.301759	6.54275	6.03992e-11	8.35039e-10
TGME49_277572	16.2435	1.97236	0.969527	2.03435	0.0419162	0.0838871
TGME49_210095	33.1591	1.97069	0.337155	5.84505	5.06419e-09	5.35187e-08
TGME49_305110	441.276	1.96391	0.371227	5.29031	1.22112e-07	1.01434e-06
TGME49_236880	528.069	1.96195	0.295296	6.644	3.05289e-11	4.39376e-10
TGME49_323320	187.532	1.96005	0.361944	5.41536	6.11663e-08	5.40916e-07
TGME49_239640	5.26655	1.95945	1.03667	1.89013	0.058741	0.111123
TGME49_209755	129.842	1.95397	0.891552	2.19165	0.0284047	0.0609261
TGME49_278080	64.1365	1.95234	0.577969	3.37793	0.000730344	0.00262664
TGME49_310680	110.795	1.94942	0.467416	4.17062	3.03766e-05	0.000158745
TGME49_230555	1194.53	1.9439	0.413529	4.70076	2.59197e-06	1.70837e-05
TGME49_216940	35.6837	1.93048	0.494605	3.90308	9.49773e-05	0.000433982
TGME49_203230	203.976	1.92907	0.539863	3.57325	0.000352572	0.00137586
TGME49_306630	824.599	1.92906	0.333572	5.78303	7.33664e-09	7.55562e-08
TGME49_320270	12.6922	1.92833	0.648804	2.97213	0.00295745	0.00902776
TGME49_282200	61.9656	1.92579	0.43548	4.42221	9.76944e-06	5.67879e-05
TGME49_321490	64.8366	1.92382	0.88089	2.18394	0.0289663	0.0619042
TGME49_314250	283.226	1.9187	0.273455	7.01651	2.27473e-12	3.85035e-11
TGME49_205760	73.4657	1.91311	0.249926	7.65472	1.93735e-14	4.22762e-13
TGME49_202210	47.5712	1.91311	0.766086	2.49725	0.0125159	0.0306688
TGME49_256035	5.03062	1.91295	0.918675	2.0823	0.0373154	0.0765654
TGME49_225955	109.014	1.91226	0.240415	7.95401	1.80575e-15	4.44501e-14
TGME49_261630	181.438	1.90916	0.660169	2.89193	0.00382882	0.0112824
TGME49_217490	1069.89	1.90773	0.439751	4.33821	1.4365e-05	8.03553e-05
TGME49_212910	184.805	1.90634	0.347142	5.49153	3.98464e-08	3.66007e-07
TGME49_228620	166.216	1.90398	0.503583	3.78087	0.00015628	0.00067578
TGME49_202090	50.9684	1.90089	0.285841	6.65017	2.92761e-11	4.22099e-10
TGME49_223770	20.1292	1.90063	0.667974	2.84537	0.00443605	0.0128191
TGME49_235010	48.4124	1.89726	0.276081	6.87211	6.32577e-12	1.00937e-10
TGME49_207160	59.8255	1.89437	0.476583	3.97489	7.04118e-05	0.000332265
TGME49_239755	5.87373	1.89213	1.17708	1.60748	0.10795	0.181316
TGME49_306240	101.86	1.89006	0.34797	5.43166	5.58308e-08	5.00864e-07
TGME49_239120	473.813	1.88999	0.480403	3.93419	8.34788e-05	0.000386251
TGME49_224630	407.545	1.88693	0.355127	5.31339	1.07603e-07	9.03106e-07
TGME49_254180	5.73362	1.88627	0.801219	2.35426	0.0185598	0.0426807
TGME49_273740	47.1789	1.88598	0.667468	2.82558	0.00471956	0.0134649
TGME49_294410	116.062	1.88533	0.340544	5.53623	3.09046e-08	2.915e-07
TGME49_237810	7.46591	1.88502	1.03907	1.81415	0.0696553	0.12747
TGME49_302050	2398.56	1.8838	0.389722	4.8337	1.34016e-06	9.37648e-06
TGME49_249150	86.8584	1.87737	0.245313	7.65294	1.96434e-14	4.27496e-13
TGME49_209590	5.6913	1.87731	0.911085	2.06052	0.0393487	0.0798044
TGME49_253770	5.80262	1.87521	0.884765	2.11945	0.0340527	0.0709526
TGME49_252300	4.05016	1.87392	1.36133	1.37654	0.168656	0.258884
TGME49_310177	256.507	1.87099	0.272248	6.87238	6.31396e-12	1.00937e-10
TGME49_276980	328.193	1.86279	0.262154	7.10574	1.19681e-12	2.09156e-11
TGME49_311375	123.472	1.86207	0.291665	6.38428	1.72209e-10	2.26452e-09
TGME49_258508	14.8143	1.85779	0.711318	2.61175	0.00900792	0.0232661
TGME49_204460	53.334	1.85588	0.497787	3.72827	0.0001928	0.000812882
TGME49_319390	8.20592	1.84956	0.866491	2.13454	0.0327985	0.0687475
TGME49_221290	7.18151	1.84042	0.942392	1.95292	0.050829	0.0987473
TGME49_202050	734.98	1.83767	0.321198	5.7213	1.05713e-08	1.06824e-07
TGME49_293290	68.5418	1.83609	0.456074	4.02586	5.67671e-05	0.000274618
TGME49_271310	30.727	1.83413	0.355274	5.16258	2.4357e-07	1.93561e-06
TGME49_230663	6.53694	1.8326	1.03088	1.7777	0.0754531	0.136289
TGME49_216200	781.592	1.82993	0.332854	5.49769	3.84803e-08	3.54264e-07
TGME49_286010	1909.49	1.82973	0.282536	6.47609	9.41312e-11	1.27949e-09
TGME49_221685	325.659	1.82907	0.152402	12.0016	3.4859e-33	3.8034e-31
TGME49_244900	14.7605	1.82744	1.53827	1.18798	0.234842	0.336131
TGME49_315400	656.04	1.82661	0.4201	4.34803	1.37364e-05	7.70193e-05
TGME49_202020	1171.65	1.82423	0.188883	9.65796	4.54842e-22	2.11057e-20
TGME49_318220	27.1384	1.81862	0.507622	3.58263	0.000340154	0.00133191
TGME49_259890	47.8418	1.81851	0.8727	2.08377	0.0371811	0.0763091
TGME49_202100	3.91582	1.81305	1.22362	1.48171	0.138418	0.220823
TGME49_286150	620.913	1.81044	0.212002	8.53977	1.34493e-17	4.06701e-16
TGME49_207360	100.487	1.80386	0.391344	4.6094	4.03827e-06	2.56127e-05
TGME49_266040	7.13012	1.80339	0.870666	2.07128	0.0383326	0.0782745
TGME49_209985	407.547	1.79885	0.617461	2.9133	0.00357629	0.0106275
TGME49_271891	36.8957	1.79882	0.355903	5.05424	4.32098e-07	3.29129e-06
TGME49_231090	37.1366	1.79803	0.455293	3.94918	7.84198e-05	0.000365567
TGME49_249540	3866.26	1.79684	0.235957	7.61514	2.63401e-14	5.62619e-13
TGME49_266270	33.7011	1.79536	0.446541	4.0206	5.80491e-05	0.000280316
TGME49_250000	2546.02	1.79479	0.353801	5.07287	3.9185e-07	3.00741e-06
TGME49_247305	370.393	1.79385	0.358457	5.00436	5.6048e-07	4.17551e-06
TGME49_246010	855.244	1.78791	0.304624	5.86924	4.37789e-09	4.65706e-08
TGME49_216285	668.576	1.78701	0.589213	3.03288	0.0024223	0.00760702
TGME49_306270	463.398	1.78504	0.260745	6.84592	7.59877e-12	1.18213e-10
TGME49_202060	89.0518	1.78398	0.381374	4.67776	2.90031e-06	1.89152e-05
TGME49_203890	21.7446	1.78115	0.514326	3.46307	0.000534047	0.00199858
TGME49_302060	7.0032	1.78039	0.871972	2.0418	0.0411718	0.0826322
TGME49_306334	17.1843	1.77556	0.461408	3.84813	0.000119021	0.000529548
TGME49_225070	132.727	1.7741	0.441635	4.01712	5.89142e-05	0.000283984
TGME49_269035	219.631	1.76861	0.51143	3.45816	0.000543877	0.00202923
TGME49_320190	132.865	1.76751	0.394542	4.47991	7.46762e-06	4.46619e-05
TGME49_202110	92.976	1.76704	0.225944	7.82067	5.25412e-15	1.23319e-13
TGME49_309330	3.81972	1.76594	1.2633	1.39788	0.162148	0.25085
TGME49_262575	6.22278	1.7653	0.762854	2.31407	0.0206637	0.0466291
TGME49_316580	86.3507	1.7634	0.594604	2.96568	0.00302017	0.00919143
TGME49_210260	40.9236	1.76284	0.302792	5.82195	5.81659e-09	6.09911e-08
TGME49_312460	51.6066	1.76169	0.504484	3.49206	0.00047931	0.00181432
TGME49_305930	2155.61	1.76151	0.534709	3.29434	0.000986525	0.00343476
TGME49_270680	24.4677	1.76023	0.642985	2.73759	0.0061892	0.0169856
TGME49_263135	204.092	1.7584	0.488521	3.59943	0.000318917	0.00125666
TGME49_257760	2138.85	1.75287	0.153356	11.43	2.96011e-30	2.56989e-28
TGME49_231125	168.809	1.75217	0.424367	4.1289	3.64496e-05	0.000187599
TGME49_242110	101.248	1.75035	0.313143	5.58961	2.27577e-08	2.17967e-07
TGME49_207965	53.3711	1.74897	0.347288	5.03607	4.75186e-07	3.58231e-06
TGME49_247660	119.194	1.74813	0.476222	3.67082	0.000241772	0.000982914
TGME49_266980	7.52306	1.74792	0.917514	1.90507	0.0567714	0.108107
TGME49_311755	5.35104	1.74636	0.781895	2.2335	0.0255161	0.0558614
TGME49_264630	463.742	1.74558	0.337446	5.17291	2.30478e-07	1.84246e-06
TGME49_306035	31.3866	1.74474	0.356052	4.90023	9.57238e-07	6.89668e-06
TGME49_244335	58.8948	1.74264	0.283762	6.14121	8.18948e-10	9.65282e-09
TGME49_253505	36.5114	1.73884	0.701109	2.48012	0.0131336	0.0319497
TGME49_306450	1089.22	1.73764	0.634687	2.73779	0.00618527	0.0169856
TGME49_256850	95.0508	1.7351	0.394073	4.40299	1.06771e-05	6.16206e-05
TGME49_320500	27.1183	1.73433	0.714112	2.42866	0.0151549	0.0359991
TGME49_221840	145.654	1.73313	0.211275	8.20318	2.34102e-16	6.27954e-15
TGME49_249365	76.6207	1.73284	0.227878	7.60425	2.86555e-14	6.07919e-13
TGME49_291040	191.028	1.73264	0.611258	2.83455	0.004589	0.0131762
TGME49_268190	46.7624	1.72889	0.421915	4.09772	4.17235e-05	0.000209891
TGME49_310480	27.9759	1.72474	0.899505	1.91743	0.0551828	0.10565
TGME49_204325	611.178	1.72338	0.132509	13.0058	1.13463e-38	1.94916e-36
TGME49_254060	17.5884	1.72269	0.752272	2.28999	0.0220221	0.0491993
TGME49_251962	4.46319	1.71458	0.985836	1.73921	0.0819977	0.145505
TGME49_207410	877.34	1.70754	0.525669	3.24832	0.00116088	0.00396318
TGME49_210210	7.48188	1.7046	0.899445	1.89517	0.0580696	0.110111
TGME49_216160	108.765	1.69927	0.332243	5.11454	3.14499e-07	2.45102e-06
TGME49_227010	640.765	1.69926	0.1602	10.6071	2.76195e-26	1.79839e-24
TGME49_293810	1679.46	1.69429	0.225556	7.51161	5.84057e-14	1.18783e-12
TGME49_250710	70149.2	1.69251	0.540621	3.13068	0.001744	0.00569621
TGME49_255210	26.5743	1.69008	0.38997	4.33389	1.46499e-05	8.1631e-05
TGME49_264150	668.9	1.68756	0.154583	10.9168	9.57708e-28	6.96624e-26
TGME49_297090	5.17456	1.68551	1.00052	1.68463	0.0920593	0.15923
TGME49_306455	241.078	1.68069	0.24653	6.81738	9.2719e-12	1.42052e-10
TGME49_204505	112.478	1.68059	0.286037	5.87543	4.21748e-09	4.49828e-08
TGME49_219670	3.70534	1.67855	0.975437	1.72081	0.0852847	0.149987
TGME49_321700	9.48411	1.67375	0.603306	2.77429	0.00553219	0.0154343
TGME49_203688	12.2807	1.66967	0.62634	2.66575	0.00768165	0.0204422
TGME49_287040	5100.91	1.66936	0.187173	8.91884	4.71192e-19	1.61203e-17
TGME49_255215	93.4515	1.66846	0.371066	4.49642	6.91084e-06	4.17026e-05
TGME49_272430	59.4377	1.66783	0.36262	4.59939	4.23723e-06	2.67068e-05
TGME49_206620	20.6311	1.66677	0.773181	2.15573	0.031105	0.0657267
TGME49_229230	338.571	1.66315	0.621792	2.67478	0.00747789	0.0200036
TGME49_268940	14.6431	1.65434	0.768753	2.15198	0.0313992	0.0662444
TGME49_252850	49.9995	1.65392	0.80681	2.04995	0.0403688	0.0814065
TGME49_204330	323.536	1.65229	0.172521	9.57734	9.95772e-22	4.49155e-20
TGME49_278245	20.9953	1.65111	0.481933	3.42602	0.000612505	0.00225404
TGME49_298820	9.3008	1.64989	0.688927	2.39486	0.0166266	0.0389903
TGME49_295430	2943.28	1.64913	0.394839	4.17671	2.95757e-05	0.000155162
TGME49_281930	1172.99	1.64912	0.155901	10.578	3.76888e-26	2.37734e-24
TGME49_290970	481.236	1.64839	0.216241	7.62291	2.48014e-14	5.35641e-13
TGME49_271892	66.8053	1.64761	0.286261	5.75561	8.6328e-09	8.83412e-08
TGME49_320280	7.91563	1.64686	0.750958	2.19301	0.0283069	0.0607684
TGME49_222075	21.6351	1.64595	0.386959	4.25355	2.10406e-05	0.000113633
TGME49_207130	25.0129	1.64247	0.624218	2.63125	0.00850723	0.0222074
TGME49_248740	6739.16	1.64211	0.147572	11.1275	9.21616e-29	7.22439e-27
TGME49_292250	5.77868	1.6382	1.0389	1.57686	0.114827	0.190317
TGME49_233940	8.63967	1.63318	0.65484	2.49401	0.012631	0.0309414
TGME49_315705	243.435	1.63036	0.34247	4.76058	1.93035e-06	1.30097e-05
TGME49_247500	79.4829	1.62712	0.604528	2.69155	0.00711199	0.0191919
TGME49_329600	11.4318	1.6251	0.562872	2.88716	0.00388731	0.0114298
TGME49_273050	5148.4	1.6223	0.0783264	20.7121	2.69635e-95	2.41893e-92
TGME49_318738	12.8386	1.62152	0.856816	1.89249	0.0584256	0.110708
TGME49_232200	4.25036	1.62023	0.942925	1.7183	0.0857413	0.150515
TGME49_313055	115.91	1.61745	0.27811	5.81586	6.03234e-09	6.30896e-08
TGME49_248760	26.902	1.61689	0.616403	2.62311	0.00871323	0.0226499
TGME49_262630	1090.68	1.61334	0.29866	5.40193	6.59289e-08	5.78597e-07
TGME49_315340	733.26	1.61195	0.544513	2.96035	0.0030729	0.00934135
TGME49_323400	9.89587	1.61181	0.577776	2.78967	0.00527612	0.0148017
TGME49_207407	67.6424	1.61128	0.297179	5.42194	5.8957e-08	5.2425e-07
TGME49_300618	4.85409	1.61052	1.04429	1.54222	0.123021	0.200986
TGME49_273750	51.5858	1.60862	0.720217	2.23352	0.0255144	0.0558614
TGME49_215347	518.117	1.60847	0.135242	11.8933	1.28207e-32	1.34435e-30
TGME49_301355	53.6049	1.60662	0.258224	6.22179	4.91518e-10	5.97598e-09
TGME49_286040	66.5808	1.60601	0.390766	4.10991	3.9581e-05	0.000201753
TGME49_227090	47.3062	1.60457	0.266672	6.01702	1.77656e-09	2.00055e-08
TGME49_289260	106.427	1.60359	0.533379	3.00647	0.00264299	0.00820966
TGME49_285920	255.864	1.60357	0.504804	3.17662	0.00149005	0.00495088
TGME49_257810	65.0829	1.60352	0.259678	6.17503	6.61526e-10	7.93635e-09
TGME49_254330	58.729	1.60298	0.355248	4.51229	6.41304e-06	3.88731e-05
TGME49_246555	56.617	1.59812	0.535586	2.98388	0.0028462	0.00874438
TGME49_228420	457.123	1.59697	0.387642	4.1197	3.79358e-05	0.000194103
TGME49_278680	7.62912	1.59665	1.04038	1.53467	0.124864	0.203134
TGME49_314715	17.5866	1.59492	0.427748	3.72864	0.000192516	0.000812108
TGME49_221220	128.72	1.59307	0.233791	6.81407	9.48727e-12	1.45076e-10
TGME49_249750	15.1482	1.59204	0.850988	1.87082	0.0613705	0.115046
TGME49_309100	1273.22	1.58491	0.597657	2.65188	0.00800452	0.0211204
TGME49_237045	62.0312	1.58425	0.608339	2.60422	0.0092083	0.0236742
TGME49_296020	495.002	1.58419	0.536476	2.95295	0.00314749	0.00953221
TGME49_272530	1174.13	1.58058	0.219478	7.20153	5.95425e-13	1.07791e-11
TGME49_273110	58.2577	1.58046	0.68657	2.30196	0.0213376	0.047882
TGME49_278860	26.3196	1.57317	0.509127	3.08993	0.00200202	0.00643227
TGME49_316690	58.2962	1.57187	0.612795	2.56508	0.0103153	0.0260187
TGME49_310830	118.745	1.57074	0.439636	3.57283	0.000353148	0.00137745
TGME49_309030	139.255	1.56511	0.323784	4.83382	1.33939e-06	9.37648e-06
TGME49_219160	60.7732	1.56178	0.484135	3.22591	0.00125571	0.00424564
TGME49_311485	6.85617	1.56078	0.747806	2.08715	0.0368747	0.0757573
TGME49_226540	2879.7	1.55856	0.214248	7.27458	3.47512e-13	6.45015e-12
TGME49_217724	4.79849	1.55852	0.996148	1.56455	0.117689	0.194121
TGME49_215895	2318.46	1.55756	0.360726	4.31783	1.57569e-05	8.71976e-05
TGME49_320290	66.4012	1.55635	0.494509	3.14726	0.00164808	0.00543571
TGME49_251420	6.13216	1.55472	0.827461	1.87891	0.0602571	0.11338
TGME49_286660	124.321	1.55338	0.533571	2.9113	0.00359929	0.0106919
TGME49_288310	89.5073	1.55057	0.563615	2.75111	0.0059394	0.0164163
TGME49_273705	18.4778	1.54946	0.700554	2.21176	0.0269835	0.0584245
TGME49_204500	142.438	1.53951	0.309506	4.97409	6.55557e-07	4.83818e-06
TGME49_237585	814.43	1.53522	0.357303	4.2967	1.73362e-05	9.5336e-05
TGME49_219610	2249.35	1.53465	0.47715	3.21627	0.00129866	0.00436529
TGME49_222975	28.409	1.53436	1.01145	1.51698	0.129272	0.208957
TGME49_281675	567.359	1.53072	0.225317	6.79361	1.09358e-11	1.65039e-10
TGME49_209620	23.6716	1.52971	1.00794	1.51766	0.129101	0.208764
TGME49_210950	19.4886	1.52895	0.548993	2.78502	0.00535252	0.0149952
TGME49_249425	22176.3	1.52522	0.439068	3.47378	0.000513188	0.00192989
TGME49_301140	317.183	1.5238	0.439896	3.464	0.000532212	0.00199308
TGME49_265205	79.2211	1.52265	0.426576	3.56947	0.000357709	0.00139255
TGME49_243482	129.223	1.52029	0.409565	3.71196	0.000205658	0.000858197
TGME49_283530	30.5425	1.51761	0.83879	1.80929	0.0704061	0.128611
TGME49_227430	970.377	1.51052	0.145903	10.3529	4.05877e-25	2.35759e-23
TGME49_289930	204.851	1.51044	0.317923	4.75096	2.02458e-06	1.36107e-05
TGME49_278340	76.7117	1.50888	0.610328	2.47225	0.0134265	0.0325641
TGME49_233320	25.3413	1.50825	0.508415	2.96657	0.00301142	0.0091717
TGME49_267150	313.819	1.50526	0.628455	2.39517	0.0166125	0.0389767
TGME49_225370	6.74493	1.50352	0.871506	1.72519	0.0844927	0.148999
TGME49_313665	376.589	1.50299	0.182101	8.25364	1.53645e-16	4.21949e-15
TGME49_271570	3.40126	1.5013	1.50001	1.00086	0.316897	0.423234
TGME49_204300	15.8835	1.49883	0.511357	2.93109	0.00337771	0.0101389
TGME49_239110	44.4892	1.49842	0.395924	3.7846	0.000153956	0.000666866
TGME49_218215	18.0512	1.49793	0.632842	2.36698	0.0179339	0.041537
TGME49_318340	955.327	1.49758	0.155336	9.6409	5.37128e-22	2.46407e-20
TGME49_234690	32.0597	1.49739	0.528459	2.83351	0.00460401	0.0132103
TGME49_281970	20.6216	1.49604	0.572063	2.61517	0.00891829	0.0230937
TGME49_273595	677.599	1.49562	0.19248	7.77026	7.83263e-15	1.79152e-13
TGME49_318380	779.071	1.49426	0.257417	5.8048	6.44446e-09	6.6966e-08
TGME49_318880	704.463	1.49364	0.284143	5.25666	1.46693e-07	1.20857e-06
TGME49_315730	40.6089	1.49277	0.321361	4.64515	3.39831e-06	2.18803e-05
TGME49_212410	169.396	1.49163	0.640328	2.32948	0.0198337	0.0451472
TGME49_263380	27.9241	1.49133	0.431046	3.4598	0.00054057	0.00201876
TGME49_251665	35.0563	1.48969	0.302741	4.92069	8.62396e-07	6.27296e-06
TGME49_249040	3.98474	1.48934	1.00501	1.48193	0.13836	0.220774
TGME49_246110	11.9582	1.4893	0.548502	2.71521	0.00662338	0.0180179
TGME49_226010	1246.21	1.48903	0.249944	5.95744	2.56219e-09	2.8246e-08
TGME49_276880	120.072	1.48828	0.261456	5.69228	1.25351e-08	1.25413e-07
TGME49_244406	53.2327	1.48765	0.402865	3.69267	0.000221908	0.000913658
TGME49_223030	158.31	1.48645	0.276028	5.38515	7.23849e-08	6.30459e-07
TGME49_270670	214.302	1.48629	0.218915	6.78935	1.12643e-11	1.69363e-10
TGME49_248225	4.62039	1.48616	0.822825	1.80617	0.0708925	0.129294
TGME49_257460	7.12226	1.48517	0.84239	1.76305	0.0778923	0.139912
TGME49_282230	17.8597	1.48406	0.392689	3.77923	0.000157312	0.000679583
TGME49_265290	129.025	1.48082	0.281232	5.26547	1.39828e-07	1.15436e-06
TGME49_273468	6.635	1.48032	0.837459	1.76763	0.0771226	0.138683
TGME49_202445	47.8195	1.47543	0.618222	2.38656	0.0170066	0.0397429
TGME49_209410	118.964	1.47514	0.334934	4.40426	1.06145e-05	6.14348e-05
TGME49_214510	25.4596	1.47512	0.553068	2.66716	0.00764955	0.0203702
TGME49_293450	106.805	1.47454	0.222024	6.64132	3.10877e-11	4.46623e-10
TGME49_207930	3713.98	1.47392	0.214716	6.86449	6.67313e-12	1.06061e-10
TGME49_236020	124.347	1.47248	0.549097	2.68164	0.00732615	0.019644
TGME49_269400	18.1479	1.47148	0.699613	2.10328	0.035441	0.0733531
TGME49_291150	368.057	1.46958	0.64262	2.28686	0.0222041	0.0495374
TGME49_316370	827.826	1.46751	0.387695	3.7852	0.000153584	0.000665612
TGME49_209040	52.9951	1.46748	0.299728	4.89604	9.77887e-07	7.03069e-06
TGME49_240900	2035.85	1.46344	0.50092	2.9215	0.00348354	0.0103786
TGME49_212420	42.1853	1.46172	0.564717	2.58841	0.00964191	0.0246591
TGME49_202320	3.8714	1.4612	1.29489	1.12843	0.259136	0.361984
TGME49_312930	34.7217	1.46069	0.870318	1.67834	0.0932806	0.160963
TGME49_256965	62.5209	1.45967	0.317497	4.59742	4.27762e-06	2.69403e-05
TGME49_211630	10534.1	1.45934	0.41073	3.55303	0.000380815	0.00147397
TGME49_202205	88.4187	1.45855	0.455856	3.19959	0.00137623	0.00460113
TGME49_211320	71.6406	1.4554	0.503639	2.88976	0.00385539	0.0113483
TGME49_320240	7.09333	1.45469	0.958467	1.51772	0.129084	0.208764
TGME49_205070	32.4879	1.45441	0.583485	2.49262	0.0126803	0.0310424
TGME49_254740	191.295	1.45242	0.543204	2.67381	0.00749955	0.0200368
TGME49_316890	12.8741	1.44983	0.756841	1.91563	0.0554124	0.106025
TGME49_267130	610.204	1.44866	0.273994	5.28717	1.24221e-07	1.02868e-06
TGME49_460030	7.02843	1.44843	0.767186	1.88798	0.0590286	0.111537
TGME49_299800	121.583	1.4479	0.51101	2.83341	0.00460549	0.0132103
TGME49_279345	690.03	1.44523	0.333171	4.33781	1.43911e-05	8.03553e-05
TGME49_225570	12.9811	1.44504	1.20443	1.19977	0.230229	0.330994
TGME49_224250	2263.91	1.44449	0.428187	3.37349	0.000742224	0.00266343
TGME49_221895	18.0552	1.44412	0.570927	2.52943	0.0114249	0.0283926
TGME49_231610	21.9843	1.44279	0.36316	3.97289	7.10072e-05	0.000334488
TGME49_222385	42.1548	1.4405	0.314735	4.57685	4.72024e-06	2.94522e-05
TGME49_280430	81.6009	1.43907	0.276859	5.19786	2.01597e-07	1.62932e-06
TGME49_240525	12.5889	1.43865	0.742297	1.9381	0.0526111	0.101736
TGME49_309990	2129.04	1.43815	0.195139	7.36991	1.70748e-13	3.24381e-12
TGME49_278710	645.866	1.43766	0.479814	2.99628	0.00273296	0.00843176
TGME49_316420	35.964	1.43564	0.350094	4.10074	4.11831e-05	0.00020795
TGME49_200300	40.1959	1.43387	0.369779	3.87763	0.000105478	0.00047737
TGME49_461360	3.84326	1.43289	0.932339	1.53688	0.124323	0.202376
TGME49_268800	229.007	1.43202	0.672611	2.12905	0.0332503	0.069604
TGME49_201160	221.665	1.43028	0.73996	1.93291	0.0532472	0.102553
TGME49_220550	16.074	1.42972	0.537631	2.65929	0.00783054	0.0207305
TGME49_460130	17.0429	1.42919	0.615766	2.32099	0.0202874	0.0459468
TGME49_208430	765.349	1.4246	0.155481	9.16256	5.06815e-20	1.87708e-18
TGME49_295440	1857.25	1.42445	0.20041	7.10766	1.1803e-12	2.0672e-11
TGME49_209480	3.80096	1.42384	1.31527	1.08255	0.27901	0.383901
TGME49_260400	1581.1	1.42351	0.11245	12.659	9.97311e-37	1.43791e-34
TGME49_266770	55.5658	1.4228	0.252614	5.63229	1.77829e-08	1.73196e-07
TGME49_291860	135.701	1.42266	0.227904	6.24238	4.30953e-10	5.28e-09
TGME49_314482	14.7329	1.42234	0.655958	2.16833	0.0301333	0.0640084
TGME49_229330	86.9324	1.42114	0.258525	5.49712	3.86046e-08	3.55004e-07
TGME49_236070	4200.04	1.41967	0.468646	3.0293	0.00245125	0.00769194
TGME49_244412	296.764	1.41805	0.242906	5.83786	5.28766e-09	5.57344e-08
TGME49_225540	4435.69	1.41702	0.224924	6.29999	2.9766e-10	3.73185e-09
TGME49_253920	343.004	1.41278	0.412865	3.42189	0.000621885	0.00228382
TGME49_293890	278.518	1.41255	0.541183	2.61012	0.00905117	0.023348
TGME49_268985	2467.32	1.41249	0.439546	3.21351	0.00131125	0.00440208
TGME49_289590	79.5142	1.41232	0.379084	3.7256	0.00019485	0.000819383
TGME49_282020	43.8851	1.41072	0.521744	2.70385	0.00685418	0.0185832
TGME49_246995	47.2748	1.40974	0.405639	3.47537	0.000510158	0.00191939
TGME49_250720	161.589	1.40854	0.158664	8.87754	6.83564e-19	2.29962e-17
TGME49_254750	33.2496	1.40741	0.774226	1.81782	0.0690913	0.126581
TGME49_210470	25.9713	1.40692	0.349252	4.02837	5.61639e-05	0.000271863
TGME49_264240	5.69682	1.4069	0.76982	1.82757	0.0676137	0.124269
TGME49_300613	44.4293	1.40545	0.551807	2.547	0.0108654	0.0272022
TGME49_306570	83.0658	1.40518	0.342718	4.10011	4.12946e-05	0.000208383
TGME49_229660	238.703	1.40384	0.230084	6.10141	1.05135e-09	1.21093e-08
TGME49_259620	106.132	1.40347	0.323011	4.34494	1.39312e-05	7.80574e-05
TGME49_300370	7.58152	1.40308	0.8231	1.70463	0.0882638	0.153935
TGME49_254430	141.378	1.39816	0.560859	2.4929	0.0126706	0.0310289
TGME49_314695	1173.1	1.39755	0.192262	7.26901	3.62128e-13	6.70602e-12
TGME49_214190	230.783	1.39727	0.277888	5.02816	4.95215e-07	3.72634e-06
TGME49_288685	1203.43	1.39723	0.119278	11.7141	1.07982e-31	1.07635e-29
TGME49_205110	435.392	1.39446	0.44485	3.13469	0.00172038	0.00563274
TGME49_263250	118.077	1.39187	0.284046	4.90017	9.5754e-07	6.89668e-06
TGME49_308945	226.867	1.39129	0.349229	3.98389	6.77958e-05	0.000321423
TGME49_316560	16.3849	1.39052	0.565063	2.46083	0.0138617	0.0334387
TGME49_251870	33.9387	1.39006	0.715707	1.94221	0.0521113	0.100898
TGME49_269413	19.989	1.3877	0.403645	3.43792	0.000586195	0.0021671
TGME49_267470	157.45	1.38518	0.384725	3.60044	0.000317679	0.00125241
TGME49_200340	2013.84	1.38442	0.11058	12.5196	5.83324e-36	7.98264e-34
TGME49_239630	936.351	1.38404	0.100125	13.8232	1.84769e-43	4.14396e-41
TGME49_319090	516.432	1.38208	0.159248	8.67882	3.99893e-18	1.27618e-16
TGME49_225290	147.706	1.3817	0.406624	3.39799	0.00067884	0.00245858
TGME49_293620	20.2345	1.38147	0.861852	1.6029	0.108956	0.182557
TGME49_203340	14.9725	1.38104	0.463938	2.97677	0.00291301	0.00890894
TGME49_218380	26.9915	1.38098	0.390569	3.53582	0.000406511	0.00156592
TGME49_213880	631.314	1.38017	0.113076	12.2057	2.89706e-34	3.29449e-32
TGME49_250100	3772.97	1.38008	0.339177	4.06891	4.72332e-05	0.000232963
TGME49_201690	427.198	1.37606	0.480176	2.86574	0.00416038	0.0121223
TGME49_271220	47.43	1.37591	0.409343	3.36126	0.000775866	0.00276935
TGME49_250860	183.308	1.37456	0.660194	2.08206	0.037337	0.0765901
TGME49_289860	10.5935	1.3735	0.569021	2.4138	0.015787	0.0372921
TGME49_223258	147.506	1.37337	0.208055	6.601	4.0838e-11	5.77454e-10
TGME49_225850	2422.81	1.37297	0.0698981	19.6424	6.70945e-86	5.41721e-83
TGME49_269810	6.21984	1.37099	0.652125	2.10234	0.0355238	0.0734681
TGME49_321580	11.8094	1.37077	0.646505	2.12028	0.0339821	0.0708238
TGME49_269300	26.951	1.36869	0.497894	2.74897	0.00597836	0.016491
TGME49_202025	65.6985	1.36846	0.4031	3.39485	0.000686671	0.00248284
TGME49_295130	114.901	1.36768	0.664234	2.05903	0.0394917	0.0800542
TGME49_250360	1154.66	1.36658	0.241993	5.64717	1.6311e-08	1.60019e-07
TGME49_278460	241.216	1.36618	0.546776	2.49861	0.012468	0.0305718
TGME49_266380	601.924	1.36412	0.361791	3.77045	0.000162951	0.000702062
TGME49_202580	1660.65	1.36364	0.09939	13.7201	7.69901e-43	1.63584e-40
TGME49_240620	14.2859	1.36316	0.662879	2.05642	0.0397416	0.0805001
TGME49_206630	1600.23	1.36233	0.200385	6.79858	1.05653e-11	1.60046e-10
TGME49_316670	910.247	1.36161	0.126884	10.7311	7.27275e-27	4.89335e-25
TGME49_208370	11607	1.36028	0.0808073	16.8336	1.38477e-63	6.57685e-61
TGME49_244590	97.1952	1.36026	0.202887	6.70455	2.02031e-11	2.98084e-10
TGME49_313025	30.7164	1.35675	0.574556	2.36138	0.018207	0.0420489
TGME49_225950	71.2214	1.35516	0.690976	1.96122	0.0498531	0.0972491
TGME49_217855	6.12869	1.35513	1.14154	1.1871	0.235186	0.336564
TGME49_223262	950.634	1.351	0.46486	2.90625	0.00365783	0.0108464
TGME49_294990	3263.73	1.34927	0.235196	5.73677	9.65006e-09	9.78826e-08
TGME49_203250	224.514	1.34894	0.278624	4.84145	1.28895e-06	9.07319e-06
TGME49_248580	7.27272	1.3472	0.658138	2.04698	0.0406596	0.0818463
TGME49_268360	142.375	1.34596	0.475285	2.8319	0.00462719	0.0132623
TGME49_310650	11.0453	1.34583	0.485379	2.77273	0.00555879	0.0154925
TGME49_249510	716.993	1.34444	0.116767	11.5139	1.12285e-30	1.01863e-28
TGME49_263220	2679.05	1.34402	0.279927	4.80131	1.5763e-06	1.08223e-05
TGME49_207350	561.482	1.34341	0.430142	3.12318	0.00178906	0.00582925
TGME49_235000	203.897	1.34166	0.273349	4.90823	9.19014e-07	6.6429e-06
TGME49_294785	494.964	1.34028	0.252585	5.30626	1.11895e-07	9.38151e-07
TGME49_227630	869.895	1.33807	0.327548	4.08511	4.40564e-05	0.000219846
TGME49_203070	70.4094	1.33594	0.585776	2.28064	0.0225697	0.0502625
TGME49_215480	1855.69	1.33503	0.18226	7.32489	2.39094e-13	4.52095e-12
TGME49_210815	72.1317	1.33327	0.256527	5.19738	2.02119e-07	1.63191e-06
TGME49_265320	2357.13	1.33159	0.334902	3.97605	7.00692e-05	0.000330841
TGME49_210330	7.87504	1.33023	0.589041	2.25831	0.0239265	0.0529268
TGME49_297920	46.6797	1.32877	0.308888	4.30177	1.69437e-05	9.33177e-05
TGME49_213020	1274.73	1.32808	0.210742	6.3019	2.9402e-10	3.69193e-09
TGME49_314700	5938.31	1.32692	0.0757897	17.508	1.24594e-68	7.18552e-66
TGME49_239550	29.0161	1.32622	0.376138	3.52588	0.000422071	0.00162018
TGME49_257910	701.949	1.32543	0.276928	4.78617	1.69992e-06	1.1602e-05
TGME49_255890	889.409	1.32539	0.139535	9.49862	2.12686e-21	9.38376e-20
TGME49_271040	407.265	1.32458	0.357724	3.7028	0.00021323	0.000882882
TGME49_226450	23.3466	1.32446	0.541056	2.44791	0.0143687	0.0344457
TGME49_319330	6.63505	1.32374	0.704148	1.87992	0.0601191	0.113226
TGME49_267980	454.474	1.32337	0.562205	2.35388	0.0185784	0.0427112
TGME49_278320	4.88179	1.32173	0.925477	1.42817	0.153244	0.239183
TGME49_219660	107.949	1.32116	0.333447	3.96213	7.4283e-05	0.000347486
TGME49_321900	13.3435	1.32101	0.571889	2.30991	0.0208934	0.0469968
TGME49_249575	145.665	1.3202	0.284471	4.64088	3.46926e-06	2.23016e-05
TGME49_276840	9.63795	1.32001	1.02262	1.29081	0.196768	0.293286
TGME49_322500	18.9676	1.318	0.661978	1.991	0.0464805	0.091734
TGME49_272510	138.305	1.3176	0.438822	3.00258	0.00267701	0.00828766
TGME49_226670	584.521	1.31745	0.2803	4.70015	2.59973e-06	1.71209e-05
TGME49_249280	8.46027	1.31679	0.989424	1.33086	0.183234	0.277151
TGME49_265520	3647.32	1.31618	0.177809	7.40224	1.3391e-13	2.5804e-12
TGME49_318390	1683.2	1.31421	0.352712	3.72603	0.00019452	0.000818422
TGME49_221490	1608.78	1.31391	0.296061	4.43797	9.08093e-06	5.30915e-05
TGME49_207403	959.129	1.31286	0.0875314	14.9988	7.47938e-51	2.23661e-48
TGME49_267160	173.734	1.3117	0.910471	1.44068	0.149674	0.2347
TGME49_268660	319.783	1.30676	0.154902	8.43605	3.28253e-17	9.5335e-16
TGME49_304930	140.117	1.30421	0.364351	3.57955	0.000344185	0.00134704
TGME49_260190	270.094	1.30305	0.140668	9.26329	1.98233e-20	7.84577e-19
TGME49_269860	68.8764	1.30301	0.729243	1.78679	0.0739707	0.134165
TGME49_314550	647.044	1.30115	0.217715	5.97637	2.28162e-09	2.54444e-08
TGME49_217400	2488.58	1.30073	0.159396	8.16037	3.34011e-16	8.84199e-15
TGME49_206550	187.293	1.30029	0.328156	3.9624	7.42014e-05	0.000347351
TGME49_223025	92.9687	1.29828	0.282814	4.59057	4.42041e-06	2.77746e-05
TGME49_217720	103.576	1.29791	0.417338	3.10999	0.00187096	0.00606428
TGME49_243680	912.358	1.29669	0.371985	3.48587	0.000490546	0.00185424
TGME49_211675	18.5934	1.29453	0.714405	1.81204	0.06998	0.127948
TGME49_217920	91.2383	1.29434	0.55125	2.348	0.0188743	0.0432807
TGME49_267370	1824.57	1.29352	0.402624	3.21271	0.00131489	0.00441246
TGME49_247010	9.49183	1.28969	0.976831	1.32028	0.186741	0.281138
TGME49_269820	17.2236	1.28935	0.429744	3.00028	0.00269727	0.0083344
TGME49_254160	615.461	1.28845	0.200163	6.437	1.21854e-10	1.62942e-09
TGME49_232955	923.603	1.28823	0.160726	8.01509	1.10055e-15	2.76816e-14
TGME49_203060	6289.37	1.28762	0.378065	3.40581	0.000659673	0.00239703
TGME49_212075	77.202	1.28708	0.483235	2.66347	0.00773393	0.0205384
TGME49_211910	99.1472	1.28584	0.291316	4.41389	1.01529e-05	5.88054e-05
TGME49_209485	11.256	1.28513	0.841503	1.52719	0.126715	0.205523
TGME49_217650	133.971	1.28476	0.477152	2.69256	0.00709068	0.0191472
TGME49_286100	38.0607	1.28371	0.47037	2.72915	0.00634983	0.0173733
TGME49_223560	1103.95	1.28356	0.1403	9.14866	5.76416e-20	2.11545e-18
TGME49_278390	57.3491	1.28307	0.49669	2.58324	0.00978786	0.02497
TGME49_292260	58.0769	1.28274	0.226816	5.65542	1.55467e-08	1.52892e-07
TGME49_203135	100.316	1.28273	0.191819	6.68715	2.27555e-11	3.34051e-10
TGME49_234680	27.7197	1.28133	0.396111	3.23477	0.00121739	0.00413513
TGME49_284550	12.3386	1.28113	0.653846	1.95937	0.0500694	0.0976002
TGME49_227015	63.9695	1.28098	0.315072	4.06568	4.78927e-05	0.000235497
TGME49_266065	17.2577	1.2808	0.491561	2.60557	0.00917218	0.0236073
TGME49_240285	105.547	1.27991	0.275285	4.6494	3.32903e-06	2.14857e-05
TGME49_205520	133.165	1.27945	0.301634	4.24173	2.21805e-05	0.00011955
TGME49_255620	83.8402	1.27845	0.233405	5.47738	4.31679e-08	3.9472e-07
TGME49_255710	38.0387	1.27837	0.368272	3.47127	0.000518008	0.0019453
TGME49_289027	36.6521	1.27702	0.614737	2.07735	0.0377694	0.0773004
TGME49_289222	75.655	1.27698	0.204963	6.23028	4.65592e-10	5.66997e-09
TGME49_270300	2287.52	1.27648	0.0991575	12.8733	6.36529e-38	1.0707e-35
TGME49_237700	7.09811	1.27595	0.767199	1.66313	0.0962874	0.165339
TGME49_281660	29.1093	1.27449	0.654657	1.94681	0.0515574	0.100042
TGME49_236290	17.1664	1.2737	0.647508	1.96708	0.0491743	0.0961339
TGME49_258160	571.302	1.27257	0.263341	4.8324	1.34898e-06	9.43e-06
TGME49_204290	15.4355	1.26854	0.520863	2.43547	0.0148726	0.0354851
TGME49_239730	186.902	1.2671	0.513293	2.46857	0.0135653	0.0328415
TGME49_249410	2542.05	1.26587	0.0904693	13.9923	1.73814e-44	4.00963e-42
TGME49_266785	51.5461	1.26418	0.547241	2.3101	0.0208827	0.0469968
TGME49_248900	1319.36	1.25991	0.123792	10.1777	2.49399e-24	1.37921e-22
TGME49_272285	58.6078	1.25984	0.28141	4.47688	7.57414e-06	4.5232e-05
TGME49_201750	13.3632	1.25901	0.587154	2.14426	0.0320124	0.067327
TGME49_210783	64.4082	1.25828	0.244392	5.14862	2.62404e-07	2.07711e-06
TGME49_315910	1515.35	1.25825	0.137729	9.13567	6.50016e-20	2.37476e-18
TGME49_248730	22.7911	1.25794	0.578306	2.17522	0.0296139	0.0631211
TGME49_297410	90.2712	1.25666	0.69157	1.81712	0.0691994	0.12675
TGME49_270850	537.868	1.25586	0.163956	7.65978	1.86258e-14	4.07547e-13
TGME49_229240	35.2378	1.25473	0.732204	1.71364	0.086595	0.151532
TGME49_219370	149.359	1.25376	0.203095	6.17326	6.68943e-10	8.00395e-09
TGME49_254485	122.076	1.25244	0.419798	2.98343	0.00285033	0.00875373
TGME49_270050	1642.52	1.25095	0.260914	4.79451	1.63077e-06	1.11868e-05
TGME49_285940	506.557	1.2505	0.339284	3.68571	0.000228067	0.000935201
TGME49_204320	1755.22	1.25027	0.215027	5.81447	6.08277e-09	6.35347e-08
TGME49_256800	489.689	1.24963	0.313831	3.98187	6.83757e-05	0.000323792
TGME49_226560	1048.62	1.24873	0.254024	4.91577	8.84325e-07	6.40362e-06
TGME49_230470	896.204	1.24728	0.135158	9.22833	2.74872e-20	1.06187e-18
TGME49_268970	1253.06	1.24622	0.444735	2.80215	0.00507626	0.0143307
TGME49_230602	46.2638	1.24596	0.370307	3.36468	0.000766324	0.00273896
TGME49_320150	96.254	1.2456	0.245397	5.07588	3.85707e-07	2.96591e-06
TGME49_278090	101.14	1.24301	0.635156	1.95701	0.0503461	0.098045
TGME49_309410	2123.75	1.2412	0.369656	3.35772	0.000785893	0.00279775
TGME49_265538	10.9575	1.24038	0.880567	1.40862	0.158947	0.246654
TGME49_460280	5.84152	1.24019	0.693196	1.78909	0.073601	0.1336
TGME49_244620	15.6051	1.23883	0.553339	2.23883	0.0251672	0.0551874
TGME49_247940	7.55742	1.23711	0.650464	1.90189	0.0571854	0.108744
TGME49_266050	1838.13	1.23494	0.0688245	17.9433	5.41013e-72	3.3601e-69
TGME49_310400	1012.85	1.23384	0.185528	6.6504	2.92293e-11	4.22099e-10
TGME49_236900	423.043	1.23167	0.580754	2.12081	0.0339381	0.0707504
TGME49_240240	580.616	1.22936	0.363121	3.38554	0.000710373	0.00256052
TGME49_460840	10.877	1.22776	0.611554	2.00761	0.0446848	0.0885362
TGME49_202970	803.341	1.22693	0.46849	2.6189	0.00882129	0.0228939
TGME49_215210	3706.12	1.22642	0.323356	3.79279	0.000148965	0.000647331
TGME49_261250	887.221	1.22626	0.614227	1.99642	0.0458878	0.0906971
TGME49_223830	70.375	1.22604	0.390488	3.13977	0.0016908	0.00555168
TGME49_229930	6496.71	1.22361	0.482924	2.53376	0.0112847	0.0281212
TGME49_228410	128.657	1.22097	0.291755	4.18491	2.85277e-05	0.000150544
TGME49_209705	21.1646	1.22059	0.690279	1.76826	0.0770172	0.138586
TGME49_263860	909.6	1.22042	0.292119	4.17783	2.94309e-05	0.000154503
TGME49_226260	4527.84	1.21893	0.261774	4.65644	3.21723e-06	2.08308e-05
TGME49_321390	97.5204	1.21788	0.387455	3.1433	0.00167057	0.00549416
TGME49_249290	75.3555	1.21592	0.421906	2.88197	0.00395201	0.0115947
TGME49_210740	30.6597	1.21566	0.460703	2.6387	0.00832242	0.0218166
TGME49_248470	317.519	1.21537	0.287595	4.22599	2.37897e-05	0.000127626
TGME49_234180	7490.13	1.2141	0.315639	3.84649	0.000119822	0.000532145
TGME49_289600	10325	1.21266	0.407063	2.97904	0.00289151	0.00885661
TGME49_273640	1260.13	1.20978	0.100626	12.0225	2.70706e-33	2.99408e-31
TGME49_271285	19.3411	1.2094	0.57439	2.10553	0.035245	0.0730224
TGME49_206650	190.121	1.20782	0.438469	2.75462	0.00587598	0.0162698
TGME49_203590	305.646	1.20602	0.3113	3.87415	0.000106999	0.000482631
TGME49_270210	236.643	1.20579	0.288769	4.17563	2.97159e-05	0.000155695
TGME49_219222	54.2001	1.20539	0.298515	4.03795	5.39208e-05	0.000262421
TGME49_288950	2599.92	1.20482	0.473355	2.54527	0.0109193	0.0273288
TGME49_235650	57.8168	1.20469	0.356715	3.37719	0.000732308	0.00263019
TGME49_239260	1497.07	1.2043	0.511306	2.35534	0.0185056	0.0425923
TGME49_220145	27.7547	1.19903	0.705256	1.70014	0.089105	0.155184
TGME49_252510	2535.36	1.19363	0.188338	6.3377	2.33227e-10	2.99376e-09
TGME49_226925	327.001	1.19289	0.195332	6.10697	1.01542e-09	1.17289e-08
TGME49_223750	1850.28	1.19189	0.0779005	15.3001	7.6282e-53	2.56625e-50
TGME49_461220	5.01749	1.19088	0.823816	1.44557	0.148298	0.232926
TGME49_217610	8255.27	1.18876	0.484741	2.45236	0.0141921	0.0340931
TGME49_459200	7.88012	1.1876	0.700666	1.69497	0.0900819	0.156548
TGME49_461080	7.29859	1.18739	0.62464	1.90092	0.0573129	0.108958
TGME49_319680	10.3035	1.18701	1.26352	0.939441	0.347504	0.455772
TGME49_203505	48.792	1.18533	0.402949	2.94165	0.00326473	0.00985031
TGME49_307070	11.4708	1.18415	0.892106	1.32736	0.184389	0.278584
TGME49_253120	89.3852	1.18215	0.223153	5.29748	1.17414e-07	9.79342e-07
TGME49_254150	1363.8	1.18157	0.0838493	14.0916	4.27667e-45	1.04636e-42
TGME49_266500	130.446	1.18022	0.428965	2.75132	0.00593548	0.016412
TGME49_239748	1918.18	1.17986	0.112089	10.5261	6.54927e-26	4.0676e-24
TGME49_236620	2320.94	1.17833	0.186785	6.30847	2.818e-10	3.54401e-09
TGME49_205020	310.251	1.17821	0.252158	4.6725	2.97556e-06	1.93435e-05
TGME49_459360	26.6668	1.17791	0.481162	2.44805	0.0143631	0.0344457
TGME49_316590	60.5791	1.17633	0.317551	3.70438	0.000211908	0.00087831
TGME49_312435	70.6607	1.17565	0.567749	2.07071	0.0383855	0.0783627
TGME49_280605	12.8195	1.17394	0.843116	1.39238	0.163808	0.25274
TGME49_286570	131.691	1.17289	0.303151	3.86899	0.000109286	0.00049212
TGME49_220840	552.485	1.17282	0.314859	3.7249	0.000195395	0.000820821
TGME49_272680	1313.33	1.17268	0.110855	10.5786	3.7468e-26	2.37734e-24
TGME49_458120	7.85167	1.17227	0.669901	1.74991	0.0801335	0.143014
TGME49_458540	17.0076	1.1713	0.732179	1.59975	0.109655	0.183417
TGME49_273300	182.399	1.17045	0.279732	4.18419	2.86179e-05	0.000150922
TGME49_278110	118.669	1.16936	0.319876	3.65568	0.0002565	0.00103384
TGME49_271320	101.343	1.16855	0.244497	4.77941	1.75812e-06	1.19688e-05
TGME49_297280	11.8855	1.16847	0.777478	1.5029	0.132864	0.21388
TGME49_217940	387.03	1.16812	0.425482	2.7454	0.00604366	0.0166371
TGME49_224940	548.167	1.16748	0.261338	4.46734	7.91994e-06	4.71228e-05
TGME49_279000	56.9718	1.16689	0.442762	2.63548	0.00840177	0.0219889
TGME49_207730	6.6338	1.16607	0.999544	1.1666	0.243372	0.345037
TGME49_288960	36.2952	1.16567	0.29384	3.96704	7.27709e-05	0.000341402
TGME49_461280	15.4629	1.16558	0.612854	1.90188	0.0571867	0.108744
TGME49_270610	1463.53	1.16292	0.219695	5.29336	1.20091e-07	9.996e-07
TGME49_214170	1701.89	1.16254	0.265996	4.37051	1.23959e-05	7.02841e-05
TGME49_239620	654.623	1.16248	0.163717	7.10058	1.24237e-12	2.16183e-11
TGME49_267312	33.2589	1.16193	0.319129	3.64094	0.000271645	0.00108847
TGME49_233180	229.024	1.1603	0.149852	7.74295	9.71375e-15	2.20926e-13
TGME49_262940	120.149	1.15998	0.401236	2.89101	0.00384	0.0113113
TGME49_272520	2435.78	1.15996	0.0793099	14.6256	1.92766e-48	5.36688e-46
TGME49_224230	506.195	1.1592	0.428389	2.70596	0.00681064	0.0184775
TGME49_226420	3783.08	1.15916	0.156628	7.40072	1.35446e-13	2.60379e-12
TGME49_292960	7469.6	1.15879	0.500532	2.31512	0.0206064	0.0465388
TGME49_309230	357.636	1.15811	0.12401	9.3388	9.74362e-21	3.9335e-19
TGME49_220640	2462.74	1.15803	0.167526	6.91257	4.75966e-12	7.74788e-11
TGME49_294585	38.911	1.15719	0.296525	3.90252	9.51982e-05	0.0004345
TGME49_289273	9.98138	1.15687	0.652087	1.77411	0.0760455	0.137174
TGME49_271610	3153.06	1.15521	0.225039	5.13339	2.84571e-07	2.23722e-06
TGME49_235920	1426.86	1.1538	0.104232	11.0696	1.76214e-28	1.34222e-26
TGME49_292935	42.6827	1.15358	0.33164	3.4784	0.00050441	0.00189954
TGME49_272265	116.248	1.15247	0.21996	5.23946	1.61048e-07	1.3161e-06
TGME49_221630	1031.61	1.15108	0.394486	2.91791	0.00352383	0.0104909
TGME49_221340	1156.59	1.14986	0.425957	2.69947	0.00694498	0.0188041
TGME49_225905	112.164	1.14973	0.459871	2.50012	0.0124152	0.0304774
TGME49_460830	5.50958	1.1478	0.798056	1.43825	0.150364	0.23569
TGME49_204420	6755.88	1.14744	0.467121	2.4564	0.0140336	0.0337728
TGME49_285800	783.131	1.14485	0.222913	5.13588	2.80834e-07	2.20999e-06
TGME49_204520	2559.63	1.14449	0.486992	2.35012	0.0187671	0.0430716
TGME49_239795	2652.27	1.14289	0.279151	4.09415	4.23718e-05	0.000212623
TGME49_215910	6948.46	1.14212	0.311707	3.66409	0.000248223	0.00100661
TGME49_205430	330.151	1.14103	0.22641	5.03965	4.66382e-07	3.52582e-06
TGME49_258618	14.4598	1.14089	0.735684	1.5508	0.120951	0.198366
TGME49_224932	68.6077	1.13954	0.323722	3.52013	0.00043134	0.00165054
TGME49_221550	82.7878	1.13901	0.345432	3.29736	0.000975996	0.0034025
TGME49_259950	5071.49	1.13517	0.308179	3.68349	0.000230064	0.000941003
TGME49_288050	211.764	1.13233	0.248898	4.54937	5.38078e-06	3.30879e-05
TGME49_306070	1421.25	1.13096	0.0724862	15.6024	7.00547e-55	2.57101e-52
TGME49_296231	229.174	1.13081	0.255114	4.43258	9.31138e-06	5.43208e-05
TGME49_204472	8.15899	1.13011	0.591003	1.91219	0.0558521	0.106724
TGME49_314000	3583.55	1.12837	0.146233	7.71626	1.1979e-14	2.69411e-13
TGME49_459410	8.16568	1.12712	0.775414	1.45358	0.146064	0.230345
TGME49_247630	348.988	1.12692	0.200427	5.62263	1.88073e-08	1.82512e-07
TGME49_305100	9.23572	1.12635	0.700693	1.60748	0.107948	0.181316
TGME49_458210	4.94151	1.12607	0.901459	1.24916	0.211606	0.310299
TGME49_214310	2479.91	1.12604	0.230689	4.88122	1.05432e-06	7.51992e-06
TGME49_253760	15.7712	1.12583	0.581733	1.9353	0.0529533	0.102207
TGME49_208450	33084.5	1.12582	0.539845	2.08544	0.037029	0.0760357
TGME49_263215	480.326	1.12447	0.276444	4.06761	4.74975e-05	0.000233981
TGME49_278565	32.9285	1.12363	0.602535	1.86483	0.0622052	0.116233
TGME49_271935	4753.11	1.1236	0.228251	4.92266	8.53735e-07	6.21556e-06
TGME49_315830	41.4501	1.11822	0.410586	2.72349	0.00645969	0.0176261
TGME49_270060	2046.94	1.11773	0.278849	4.00836	6.1143e-05	0.000292978
TGME49_262960	1574.16	1.11736	0.339392	3.29224	0.000993918	0.00345305
TGME49_204045	27.2394	1.11548	0.709633	1.57192	0.11597	0.191716
TGME49_209490	1932.17	1.11441	0.257699	4.32445	1.5291e-05	8.49688e-05
TGME49_258550	70.7015	1.11337	0.221057	5.0366	4.73876e-07	3.57577e-06
TGME49_225900	1583.77	1.11197	0.228123	4.87445	1.09113e-06	7.75507e-06
TGME49_458430	37.1004	1.11101	0.532296	2.08719	0.0368706	0.0757573
TGME49_321710	7.60531	1.10802	0.707303	1.56654	0.117221	0.193508
TGME49_307030	446.791	1.10791	0.138429	8.00344	1.20987e-15	3.03369e-14
TGME49_243355	68.229	1.10762	0.274153	4.04014	5.34188e-05	0.000260292
TGME49_208740	8308.61	1.10708	0.232171	4.76838	1.85712e-06	1.26003e-05
TGME49_205658	11.7793	1.10693	0.589659	1.87723	0.060486	0.113732
TGME49_285690	554.71	1.10685	0.458389	2.41465	0.0157502	0.0372268
TGME49_310045	105.293	1.10613	0.519669	2.12853	0.0332928	0.0696389
TGME49_304500	7602.05	1.10591	0.490549	2.25442	0.0241695	0.0533183
TGME49_202255	793.532	1.10278	0.184457	5.9785	2.25206e-09	2.51844e-08
TGME49_243500	33.1891	1.10207	0.452328	2.43643	0.0148331	0.0354151
TGME49_461300	13.4047	1.09997	0.604186	1.82058	0.068671	0.125897
TGME49_294980	2606.88	1.09785	0.152101	7.21786	5.28119e-13	9.69098e-12
TGME49_293780	1351.74	1.09768	0.0992207	11.063	1.8962e-28	1.43084e-26
TGME49_271880	1719.56	1.09702	0.227958	4.8124	1.49126e-06	1.03086e-05
TGME49_262090	131.835	1.09651	0.175395	6.25165	4.06128e-10	4.9834e-09
TGME49_226990	1849.99	1.09637	0.079938	13.7152	8.22835e-43	1.70348e-40
TGME49_288450	374.691	1.09456	0.287249	3.81048	0.000138697	0.000606632
TGME49_209300	348.83	1.09398	0.23117	4.73238	2.21907e-06	1.48564e-05
TGME49_221415	29.1764	1.09377	0.829499	1.31859	0.187306	0.281622
TGME49_260375	65.3035	1.09054	0.312688	3.48764	0.000487309	0.00184374
TGME49_216710	640.349	1.08992	0.420357	2.59285	0.00951849	0.0243743
TGME49_271888	1306.23	1.08891	0.164578	6.61641	3.68038e-11	5.22239e-10
TGME49_275700	50.2419	1.08891	0.603117	1.80547	0.0710013	0.129376
TGME49_240340	7.1186	1.08849	1.18568	0.918029	0.358604	0.466769
TGME49_307630	16.6133	1.08802	0.579123	1.87873	0.0602811	0.113399
TGME49_234470	1490.87	1.08739	0.205419	5.29353	1.19976e-07	9.996e-07
TGME49_215900	252.639	1.08666	0.246035	4.41669	1.00225e-05	5.8165e-05
TGME49_239090	112.747	1.08551	0.261853	4.14548	3.39102e-05	0.000175732
TGME49_294850	180.976	1.08516	0.338618	3.20468	0.00135213	0.00452617
TGME49_205420	60.8453	1.0844	0.275438	3.93702	8.24991e-05	0.000382156
TGME49_218358	1164.61	1.08407	0.253894	4.26979	1.95655e-05	0.00010645
TGME49_215540	31.4415	1.08362	0.392534	2.76057	0.00577001	0.0160148
TGME49_215920	3044.51	1.08301	0.130409	8.30467	1.001e-16	2.79656e-15
TGME49_246090	2023.08	1.07948	0.11925	9.05224	1.40065e-19	4.93838e-18
TGME49_271335	407.996	1.07943	0.273796	3.94248	8.06435e-05	0.000374204
TGME49_233210	205.363	1.07875	0.218092	4.94631	7.56353e-07	5.54156e-06
TGME49_240960	4888.89	1.07807	0.236432	4.55977	5.12108e-06	3.16361e-05
TGME49_288455	131.852	1.07707	0.355731	3.02776	0.00246376	0.00772107
TGME49_307620	4.33198	1.077	1.33829	0.804759	0.420959	0.528226
TGME49_223855	1175.33	1.07632	0.343234	3.13583	0.00171367	0.00561798
TGME49_255170	283.693	1.0757	0.343878	3.12813	0.0017592	0.0057412
TGME49_204440	512.978	1.0755	0.107109	10.0412	1.0048e-23	5.37269e-22
TGME49_319970	28.083	1.07456	0.434803	2.47137	0.0134595	0.0326146
TGME49_204010	876.403	1.07438	0.37442	2.86946	0.00411175	0.0119849
TGME49_216290	275.634	1.07396	0.617149	1.7402	0.0818241	0.145293
TGME49_277265	155.325	1.073	0.310628	3.45429	0.000551741	0.00205383
TGME49_236050	934.881	1.07264	0.190255	5.63792	1.7212e-08	1.68041e-07
TGME49_234370	789.674	1.07185	0.413844	2.58999	0.00959788	0.0245543
TGME49_235200	16.5377	1.07176	0.906181	1.18272	0.236918	0.337984
TGME49_275850	139.251	1.07147	0.31778	3.37173	0.000746984	0.00267694
TGME49_295960	924.093	1.07123	0.0946259	11.3207	1.03623e-29	8.62526e-28
TGME49_255290	211.398	1.06955	0.260171	4.11094	3.94055e-05	0.000200986
TGME49_241710	261.309	1.06792	0.139288	7.66694	1.76153e-14	3.86484e-13
TGME49_214220	22614.1	1.06773	0.378243	2.82285	0.00475984	0.0135607
TGME49_254625	221.58	1.0677	0.49564	2.15419	0.0312253	0.0659291
TGME49_294690	4586.95	1.06697	0.0855799	12.4676	1.12196e-35	1.48504e-33
TGME49_287235	427.068	1.06624	0.457919	2.32844	0.0198888	0.0452599
TGME49_235860	39.5791	1.06568	0.37708	2.82614	0.00471122	0.0134513
TGME49_291160	44.9022	1.06563	0.35733	2.98219	0.0028619	0.00878259
TGME49_225958	87.1296	1.06554	0.354439	3.00626	0.00264481	0.00820966
TGME49_258530	28.612	1.06449	0.503804	2.11291	0.0346086	0.0719253
TGME49_281560	80.6982	1.06397	0.375818	2.83108	0.00463913	0.0132824
TGME49_216490	628.627	1.06245	0.25412	4.18089	2.90367e-05	0.000152652
TGME49_235580	7.38037	1.06215	0.775192	1.37018	0.170631	0.26127
TGME49_242080	2379.26	1.06203	0.427326	2.48529	0.0129446	0.0316136
TGME49_229390	816.714	1.06133	0.113305	9.36702	7.46087e-21	3.12119e-19
TGME49_217930	610.069	1.06052	0.328076	3.23254	0.00122694	0.00416058
TGME49_212280	960.188	1.06021	0.248244	4.27084	1.94735e-05	0.000106021
TGME49_294300	254.65	1.05944	0.19654	5.39043	7.02912e-08	6.14211e-07
TGME49_269050	2585.66	1.05856	0.411302	2.57368	0.0100624	0.0255059
TGME49_240770	66.3367	1.05746	0.281176	3.76086	0.000169332	0.000726456
TGME49_217370	10.0955	1.05672	0.612058	1.72651	0.0842562	0.148664
TGME49_214800	1051.3	1.05639	0.152211	6.94028	3.91318e-12	6.43483e-11
TGME49_214410	11076.9	1.05439	0.224562	4.69533	2.66171e-06	1.74863e-05
TGME49_267990	68.6667	1.0541	0.304532	3.46139	0.000537392	0.00200875
TGME49_223845	204.657	1.0538	0.146384	7.19884	6.07257e-13	1.09442e-11
TGME49_315798	817.247	1.0538	0.366315	2.87675	0.00401793	0.0117641
TGME49_231900	388.223	1.05309	0.192613	5.46739	4.56703e-08	4.15718e-07
TGME49_458530	5.25576	1.05117	0.757209	1.38822	0.16507	0.254298
TGME49_231860	44.0836	1.05017	0.406552	2.58311	0.00979131	0.02497
TGME49_293250	9.42415	1.05002	0.985064	1.06594	0.286451	0.391622
TGME49_232420	2550.37	1.04995	0.483332	2.17232	0.0298315	0.0635011
TGME49_272450	20.4912	1.04932	0.409385	2.56317	0.010372	0.0261473
TGME49_205210	85.327	1.04922	0.479801	2.18678	0.0287583	0.0615737
TGME49_200295	280.947	1.0482	0.183819	5.70235	1.18169e-08	1.18374e-07
TGME49_277250	225.711	1.04716	0.639839	1.6366	0.101713	0.172537
TGME49_243700	1173.75	1.04678	0.419061	2.49793	0.0124922	0.03062
TGME49_313322	19.327	1.0452	0.61014	1.71304	0.0867052	0.151659
TGME49_295020	328.229	1.04506	0.124595	8.38769	4.95773e-17	1.4296e-15
TGME49_225920	2014.92	1.04303	0.233903	4.45925	8.22488e-06	4.87575e-05
TGME49_266480	354.629	1.04265	0.427138	2.44101	0.0146461	0.0350274
TGME49_268590	3598.69	1.04217	0.216688	4.80951	1.513e-06	1.04143e-05
TGME49_263100	4247.3	1.042	0.313133	3.32766	0.000875776	0.0030824
TGME49_304490	2123.57	1.04192	0.0819493	12.7143	4.92764e-37	7.36774e-35
TGME49_313050	699.433	1.04185	0.463764	2.24652	0.0246709	0.0542168
TGME49_273065	85.5929	1.04181	0.249752	4.17138	3.0276e-05	0.000158321
TGME49_300680	4.65561	1.04078	0.959279	1.08496	0.277938	0.382947
TGME49_266680	1057.94	1.0395	0.111271	9.34204	9.44914e-21	3.83378e-19
TGME49_236120	48.4436	1.03902	0.366875	2.83207	0.00462472	0.0132599
TGME49_310275	53.0001	1.03836	0.747874	1.38841	0.165011	0.254256
TGME49_253680	1868.02	1.03692	0.214219	4.84048	1.29525e-06	9.10962e-06
TGME49_460470	14.1067	1.0351	0.60083	1.72279	0.0849271	0.149498
TGME49_312540	213.491	1.03404	0.306155	3.37751	0.000731454	0.00262829
TGME49_259020	99.7598	1.03363	0.534409	1.93416	0.0530938	0.102343
TGME49_258520	16.6015	1.03346	0.565219	1.82843	0.0674848	0.124119
TGME49_301370	379.064	1.03328	0.304271	3.39592	0.000683984	0.00247534
TGME49_271037	1781.93	1.03323	0.0903146	11.4403	2.62951e-30	2.33304e-28
TGME49_269690	8601.28	1.03317	0.109079	9.47172	2.75281e-21	1.19496e-19
TGME49_306920	1472.66	1.03221	0.112758	9.15425	5.47372e-20	2.01803e-18
TGME49_200480	9.90905	1.03196	0.663625	1.55503	0.119939	0.197188
TGME49_218930	52.0787	1.02923	0.318451	3.23198	0.00122935	0.00416525
TGME49_245428	5932.72	1.02865	0.277524	3.70654	0.000210114	0.000872216
TGME49_290610	25.4775	1.02829	0.71729	1.43358	0.151693	0.237221
TGME49_222970	1433.7	1.02654	0.138997	7.38533	1.52072e-13	2.90955e-12
TGME49_314650	246.595	1.02611	0.146174	7.01975	2.2227e-12	3.77019e-11
TGME49_271375	218.721	1.02576	0.186211	5.50859	3.61711e-08	3.34914e-07
TGME49_217660	128.359	1.02513	0.499189	2.0536	0.0400148	0.0808913
TGME49_220510	3234.52	1.02447	0.077749	13.1766	1.19595e-39	2.19457e-37
TGME49_270655	21.4183	1.02418	0.48377	2.11707	0.0342538	0.071298
TGME49_269240	1040.59	1.0239	0.169683	6.03422	1.59736e-09	1.80884e-08
TGME49_276860	14.8897	1.0232	0.497524	2.05658	0.0397265	0.0804898
TGME49_207880	5007.18	1.02268	0.393288	2.60034	0.00931317	0.0239168
TGME49_218290	710.861	1.02244	0.348616	2.93286	0.0033586	0.0100996
TGME49_207750	1192.21	1.02211	0.197878	5.16538	2.39945e-07	1.90869e-06
TGME49_238220	147.501	1.02055	0.220457	4.62925	3.66995e-06	2.34796e-05
TGME49_320105	51.2529	1.01936	0.715916	1.42386	0.154488	0.240706
TGME49_258840	37.7146	1.01664	0.417459	2.43529	0.0148797	0.0354854
TGME49_289216	199.288	1.01625	0.175298	5.79724	6.74156e-09	6.97838e-08
TGME49_299230	7.80238	1.01495	0.69871	1.45261	0.146332	0.230669
TGME49_305830	6.64662	1.01411	0.806156	1.25796	0.208407	0.306442
TGME49_244360	61.3776	1.01384	0.393708	2.5751	0.0100211	0.0254448
TGME49_268650	1196.76	1.01352	0.0707642	14.3225	1.58234e-46	4.12123e-44
TGME49_315410	134.137	1.01284	0.419957	2.41176	0.0158756	0.0374685
TGME49_458020	7.65304	1.01271	0.918385	1.10271	0.270155	0.373883
TGME49_202930	283.803	1.01124	0.220115	4.59414	4.34547e-06	2.73463e-05
TGME49_233150	9.23326	1.00989	0.696186	1.4506	0.146891	0.231324
TGME49_458030	5.07366	1.00986	1.05419	0.957952	0.338087	0.445595
TGME49_250115	22020.5	1.00975	0.553417	1.82458	0.0680646	0.125012
TGME49_226610	726.875	1.00826	0.261514	3.85545	0.000115516	0.000515575
TGME49_233065	110.34	1.00655	0.216299	4.65351	3.26329e-06	2.1112e-05
TGME49_268740	903.253	1.00573	0.273568	3.67635	0.000236592	0.000964281
TGME49_208770	64.9535	1.00483	0.524829	1.91459	0.0555448	0.106197
TGME49_223095	887.679	1.00279	0.312506	3.20886	0.0013326	0.00446821
TGME49_264700	18.2998	1.00245	0.530045	1.89125	0.0585915	0.110893
TGME49_300300	1335.52	0.99998	0.28802	3.47191	0.000516773	0.00194157
TGME49_290585	24.2255	0.999154	0.460015	2.17201	0.0298552	0.063518
TGME49_254760	19.4504	0.998699	0.642437	1.55455	0.120054	0.197296
TGME49_234570	64.6531	0.998644	0.462632	2.15861	0.0308801	0.0653199
TGME49_230460	98.6189	0.99789	0.356186	2.8016	0.005085	0.0143503
TGME49_293560	742.246	0.997588	0.150519	6.62763	3.41116e-11	4.86602e-10
TGME49_222840	5809.62	0.996809	0.265837	3.74971	0.000177041	0.000755329
TGME49_246990	1278.49	0.996503	0.115399	8.63529	5.85766e-18	1.81903e-16
TGME49_270700	5761.3	0.995415	0.305676	3.25643	0.00112821	0.00386145
TGME49_215990	8883.73	0.995321	0.318475	3.12527	0.00177642	0.00579275
TGME49_202975	355.022	0.99532	0.418596	2.37776	0.0174181	0.040587
TGME49_226245	178.364	0.995119	0.198786	5.00598	5.55778e-07	4.15111e-06
TGME49_230900	390.311	0.992547	0.154996	6.40368	1.51675e-10	2.00102e-09
TGME49_237270	1034.53	0.990942	0.165765	5.97797	2.25929e-09	2.52303e-08
TGME49_313000	56.8933	0.990569	0.810391	1.22233	0.221581	0.321747
TGME49_220540	349.486	0.990231	0.149628	6.61794	3.64237e-11	5.17756e-10
TGME49_215360	3810.1	0.989675	0.1611	6.14323	8.08611e-10	9.54492e-09
TGME49_232650	815.466	0.988472	0.0877425	11.2656	1.94027e-29	1.53586e-27
TGME49_243240	573.139	0.987255	0.260236	3.79369	0.000148427	0.00064534
TGME49_205720	396.102	0.98625	0.10459	9.42967	4.114e-21	1.74823e-19
TGME49_265230	402.447	0.985791	0.384617	2.56305	0.0103758	0.0261473
TGME49_313305	68.4413	0.985206	0.480926	2.04856	0.0405051	0.0816207
TGME49_278965	541.568	0.982905	0.11965	8.21484	2.12449e-16	5.73684e-15
TGME49_220610	543.924	0.98264	0.18174	5.40686	6.41389e-08	5.6473e-07
TGME49_231180	3859.71	0.982051	0.126847	7.74201	9.78536e-15	2.21308e-13
TGME49_247540	223.684	0.981601	0.425446	2.30723	0.0210421	0.0472584
TGME49_308960	100.744	0.981489	0.390808	2.51143	0.0120242	0.0296618
TGME49_210400	66.3148	0.980747	0.50409	1.94558	0.0517054	0.100281
TGME49_458200	9.63666	0.980669	0.599197	1.63664	0.101706	0.172537
TGME49_297160	736.48	0.980576	0.319393	3.07013	0.00213968	0.00682027
TGME49_270310	1356.33	0.979924	0.100886	9.71321	2.64859e-22	1.26537e-20
TGME49_268310	27.4713	0.979036	0.525427	1.86331	0.0624182	0.116497
TGME49_216435	1677.36	0.977749	0.0627341	15.5856	9.11751e-55	3.20064e-52
TGME49_458380	7.42307	0.977049	0.880836	1.10923	0.267331	0.370546
TGME49_272905	47.0061	0.976763	0.241628	4.04242	5.29028e-05	0.000258089
TGME49_316190	598.619	0.976474	0.349504	2.79388	0.00520795	0.014641
TGME49_204560	1078.85	0.97598	0.292315	3.33879	0.000841441	0.00297712
TGME49_300631	23.9697	0.975135	0.654376	1.49018	0.136178	0.218099
TGME49_205450	35.1639	0.974776	0.394583	2.4704	0.0134963	0.0326843
TGME49_244030	101.042	0.974246	0.213852	4.55571	5.22093e-06	3.21294e-05
TGME49_459830	4.52785	0.974226	1.02397	0.95142	0.341391	0.448943
TGME49_459060	13.5678	0.973764	0.515991	1.88717	0.0591373	0.11169
TGME49_458710	5.53828	0.971551	0.768122	1.26484	0.205929	0.303734
TGME49_215670	7.0279	0.9708	0.943285	1.02917	0.3034	0.409915
TGME49_201770	3226.19	0.970475	0.301095	3.22316	0.00126786	0.00427955
TGME49_229640	2882.69	0.969157	0.0978921	9.90025	4.15221e-23	2.10849e-21
TGME49_253550	13.6427	0.968863	0.591608	1.63768	0.101489	0.172329
TGME49_282130	1112.34	0.968735	0.0948444	10.2139	1.71747e-24	9.69708e-23
TGME49_260430	534.642	0.968327	0.366945	2.63889	0.00831774	0.0218157
TGME49_247620	101.967	0.967766	0.182436	5.3047	1.12859e-07	9.4525e-07
TGME49_270950	31.255	0.966807	0.551524	1.75297	0.0796066	0.142326
TGME49_305260	787.691	0.966495	0.0911056	10.6085	2.72046e-26	1.78577e-24
TGME49_299670	3459.1	0.966092	0.234802	4.1145	3.88027e-05	0.000198286
TGME49_277800	22.2692	0.9659	0.54975	1.75698	0.0789209	0.141319
TGME49_217550	4011.38	0.96586	0.249134	3.87686	0.000105812	0.000478344
TGME49_208710	408.049	0.96544	0.176732	5.46273	4.68873e-08	4.26315e-07
TGME49_264178	22.7771	0.965431	0.392661	2.45869	0.0139447	0.0336087
TGME49_271315	54.7324	0.964208	0.254934	3.78219	0.000155456	0.000673004
TGME49_235515	979.098	0.964167	0.275694	3.49723	0.000470115	0.0017837
TGME49_234340	80.9721	0.962958	0.216686	4.44402	8.82943e-06	5.18365e-05
TGME49_217540	4782.14	0.960867	0.154654	6.213	5.19826e-10	6.30191e-09
TGME49_229320	147.467	0.960662	0.402529	2.38657	0.0170064	0.0397429
TGME49_213700	164.679	0.960547	0.272316	3.52733	0.000419781	0.00161319
TGME49_247400	130.453	0.958579	0.54494	1.75905	0.0785684	0.140813
TGME49_269270	133.589	0.958391	0.207661	4.61518	3.92756e-06	2.50088e-05
TGME49_290000	1174.83	0.958016	0.201319	4.75871	1.94838e-06	1.31203e-05
TGME49_201660	10.1792	0.957849	0.858822	1.11531	0.26472	0.367747
TGME49_205200	1951.15	0.957845	0.101066	9.47743	2.60632e-21	1.13748e-19
TGME49_267725	866.236	0.95775	0.451401	2.12173	0.0338607	0.0706073
TGME49_277070	7769.11	0.957252	0.349975	2.7352	0.00623427	0.0170976
TGME49_209860	872.762	0.956253	0.451403	2.1184	0.0341409	0.0710813
TGME49_248970	46.4816	0.955885	0.65307	1.46368	0.143281	0.227086
TGME49_283770	1443.26	0.955778	0.404878	2.36066	0.0182425	0.0420805
TGME49_226985	440.629	0.955538	0.150719	6.33985	2.29989e-10	2.9569e-09
TGME49_266675	185.504	0.95513	0.210914	4.52853	5.93952e-06	3.61637e-05
TGME49_214570	1032.49	0.954865	0.46503	2.05334	0.0400395	0.0809006
TGME49_253820	7754.37	0.954609	0.489462	1.95032	0.0511379	0.0992518
TGME49_248130	674.388	0.953429	0.222315	4.28864	1.79767e-05	9.84426e-05
TGME49_205540	1721.14	0.95326	0.183021	5.20846	1.90415e-07	1.54203e-06
TGME49_256040	110.768	0.951501	0.583664	1.63022	0.103055	0.174182
TGME49_298590	45.7794	0.951055	0.589729	1.6127	0.10681	0.179738
TGME49_302000	15.7668	0.94999	0.696006	1.36492	0.172279	0.263194
TGME49_278100	185.163	0.949957	0.62498	1.51998	0.128516	0.207944
TGME49_308096	61.968	0.94994	0.227321	4.17885	2.92986e-05	0.000153908
TGME49_277780	111.96	0.949408	0.301247	3.15159	0.00162384	0.00536893
TGME49_307570	1664.01	0.948948	0.263713	3.59842	0.000320157	0.00126033
TGME49_243600	3294.5	0.948926	0.127198	7.46022	8.63768e-14	1.73054e-12
TGME49_315300	2204.92	0.947765	0.294702	3.21601	0.00129987	0.00436751
TGME49_250020	227.044	0.946584	0.138087	6.85497	7.13274e-12	1.12042e-10
TGME49_248590	567.311	0.946387	0.281607	3.36067	0.000777528	0.00277164
TGME49_211270	8288.02	0.945911	0.461442	2.0499	0.040374	0.0814065
TGME49_205140	105.627	0.945704	0.441706	2.14103	0.0322718	0.0677666
TGME49_247000	2935.9	0.94568	0.0773936	12.2191	2.45792e-34	2.83504e-32
TGME49_235635	349.803	0.945559	0.21798	4.33783	1.43895e-05	8.03553e-05
TGME49_240370	130.042	0.945339	0.195003	4.84782	1.24827e-06	8.80224e-06
TGME49_240660	505.114	0.944256	0.35754	2.64098	0.0082666	0.0216914
TGME49_251910	10.5602	0.944002	0.964076	0.979177	0.327492	0.434254
TGME49_240950	298.315	0.943965	0.27415	3.44325	0.000574778	0.00213368
TGME49_278145	19.8504	0.943809	0.703945	1.34074	0.180004	0.273084
TGME49_232590	913.934	0.943511	0.283746	3.3252	0.000883566	0.00310846
TGME49_212937	22.0321	0.94252	0.643598	1.46445	0.14307	0.226945
TGME49_210770	341.683	0.941407	0.407611	2.30957	0.0209118	0.0470181
TGME49_216875	184.474	0.940358	0.549216	1.71218	0.0868633	0.15187
TGME49_309405	20.33	0.940177	0.505277	1.86072	0.0627844	0.117045
TGME49_286465	109.891	0.93888	0.392001	2.3951	0.016616	0.0389767
TGME49_209045	126.94	0.93819	0.202462	4.6339	3.58848e-06	2.29889e-05
TGME49_261580	188.143	0.936251	0.495681	1.88882	0.0589161	0.111376
TGME49_240930	116.03	0.936059	0.262594	3.56466	0.00036433	0.00141491
TGME49_224680	481.684	0.936027	0.374533	2.49919	0.0124479	0.0305485
TGME49_214340	959.666	0.934977	0.406297	2.30121	0.0213795	0.0479362
TGME49_225500	2425.81	0.934831	0.136078	6.86982	6.42809e-12	1.02368e-10
TGME49_268020	116.397	0.934456	0.288057	3.244	0.00117866	0.00401085
TGME49_220160	710.173	0.933773	0.391867	2.38288	0.0171777	0.0400614
TGME49_204070	2690.72	0.932777	0.297675	3.13354	0.00172712	0.00565022
TGME49_274090	99.9216	0.931205	0.250164	3.72237	0.000197358	0.000828207
TGME49_281650	1443.63	0.930856	0.317497	2.93185	0.00336946	0.0101247
TGME49_220380	5354.22	0.929672	0.0815618	11.3984	4.25987e-30	3.62044e-28
TGME49_232655	468.01	0.929173	0.223532	4.15678	3.22761e-05	0.000167586
TGME49_221818	171.463	0.929166	0.309393	3.00319	0.00267169	0.00827435
TGME49_284615	473.571	0.928777	0.161918	5.73608	9.68923e-09	9.81566e-08
TGME49_285980	8384.11	0.928519	0.207684	4.47082	7.7922e-06	4.64312e-05
TGME49_251790	1578.75	0.927882	0.0748019	12.4045	2.46982e-35	3.11583e-33
TGME49_289240	126.055	0.927763	0.417749	2.22087	0.0263601	0.0573669
TGME49_248820	22.6293	0.926523	0.390144	2.37482	0.0175573	0.0408406
TGME49_219570	799.01	0.925623	0.142632	6.48957	8.60835e-11	1.17604e-09
TGME49_207250	38.4427	0.925582	0.362059	2.55644	0.0105749	0.02656
TGME49_300055	4963.48	0.925422	0.324087	2.85547	0.0042973	0.0124717
TGME49_257390	1394.51	0.92532	0.313766	2.94908	0.00318724	0.00963166
TGME49_234622	16.7277	0.924773	0.431518	2.14307	0.0321077	0.0674747
TGME49_311490	100.852	0.924224	0.298142	3.09994	0.00193559	0.00624118
TGME49_236890	10516.5	0.924051	0.438724	2.10622	0.0351849	0.0729352
TGME49_295015	243.681	0.923132	0.159671	5.78147	7.40524e-09	7.61655e-08
TGME49_225160	6057.67	0.922903	0.388709	2.37428	0.0175834	0.0408894
TGME49_215410	141.936	0.922448	0.316926	2.91061	0.00360724	0.0107116
TGME49_306880	30.0285	0.921623	0.533662	1.72698	0.0841717	0.148579
TGME49_278840	445.619	0.920926	0.317468	2.90085	0.00372155	0.0110124
TGME49_238270	366.743	0.920619	0.313263	2.93881	0.00329478	0.00993355
TGME49_232960	1891.93	0.920416	0.142972	6.43772	1.21283e-10	1.62664e-09
TGME49_258170	4104.33	0.920034	0.209719	4.38698	1.14933e-05	6.586e-05
TGME49_295920	2930.62	0.919352	0.158814	5.78886	7.08676e-09	7.31695e-08
TGME49_249030	8209.7	0.919295	0.270121	3.40328	0.000665831	0.00241615
TGME49_212830	19.3209	0.918775	0.72452	1.26812	0.204757	0.302508
TGME49_311000	597.65	0.918606	0.171272	5.36343	8.16576e-08	7.01387e-07
TGME49_251855	95.8607	0.918587	0.412468	2.22705	0.0259441	0.0566907
TGME49_261710	2497.45	0.917695	0.117728	7.79503	6.43908e-15	1.49808e-13
TGME49_221665	117.236	0.917197	0.257634	3.56008	0.000370743	0.00143705
TGME49_225680	432.288	0.916812	0.259546	3.53236	0.000411867	0.00158504
TGME49_314070	3928.15	0.916417	0.115288	7.94894	1.88108e-15	4.58872e-14
TGME49_457800	10.6729	0.915963	0.755424	1.21252	0.225315	0.326137
TGME49_252430	8071.8	0.915554	0.493393	1.85563	0.0635063	0.118118
TGME49_201775	669.665	0.915052	0.30253	3.02466	0.00248909	0.00777745
TGME49_261450	1801.06	0.914899	0.174584	5.24045	1.6019e-07	1.31041e-06
TGME49_309200	1064.77	0.91487	0.388949	2.35216	0.0186648	0.0428612
TGME49_203050	2828.21	0.914301	0.0606067	15.0858	2.00781e-51	6.23501e-49
TGME49_457490	5.40204	0.913925	0.794099	1.1509	0.249775	0.351952
TGME49_229915	14.7414	0.913826	0.451245	2.02512	0.0428549	0.0853294
TGME49_315970	87.7937	0.913736	0.411651	2.21968	0.0264402	0.0575234
TGME49_286525	238.895	0.913151	0.374492	2.43837	0.0147537	0.0352639
TGME49_291830	73.3167	0.912973	0.563118	1.62128	0.104957	0.176989
TGME49_246120	3114.1	0.911918	0.356719	2.55641	0.010576	0.02656
TGME49_304920	34.1476	0.911688	0.336311	2.71085	0.00671119	0.0182383
TGME49_307640	9.34992	0.911685	0.572393	1.59276	0.111214	0.185333
TGME49_309870	2710.3	0.911632	0.111591	8.1694	3.09919e-16	8.2312e-15
TGME49_266860	192.137	0.910838	0.266618	3.41626	0.00063487	0.00232364
TGME49_211050	211.693	0.910481	0.177575	5.12729	2.93939e-07	2.30414e-06
TGME49_293460	384.197	0.910424	0.42077	2.16371	0.0304866	0.0646739
TGME49_275460	6700.27	0.909694	0.111296	8.17365	2.99203e-16	7.99922e-15
TGME49_222188	149.14	0.909557	0.220391	4.12701	3.67505e-05	0.000188875
TGME49_215290	1660.65	0.909369	0.0938169	9.69303	3.22818e-22	1.51537e-20
TGME49_205680	8008.22	0.909014	0.0690068	13.1728	1.25832e-39	2.2577e-37
TGME49_224170	506.305	0.908539	0.180913	5.02198	5.11425e-07	3.84474e-06
TGME49_318632	4.34901	0.908097	1.03304	0.879055	0.379372	0.487591
TGME49_229970	11.2257	0.907228	0.893661	1.01518	0.310019	0.416472
TGME49_285350	30.779	0.906594	0.757346	1.19707	0.23128	0.332211
TGME49_255360	155.682	0.906501	0.246276	3.68083	0.000232477	0.000949753
TGME49_294595	42.467	0.905741	0.732163	1.23708	0.216059	0.315454
TGME49_309290	1377.32	0.905723	0.126289	7.17184	7.39973e-13	1.31309e-11
TGME49_215185	19.0799	0.904779	0.441681	2.04849	0.040512	0.0816207
TGME49_287220	2162.8	0.904442	0.278751	3.24462	0.00117608	0.00400558
TGME49_212160	2818.9	0.903605	0.318201	2.83973	0.00451516	0.0130151
TGME49_255730	49.0374	0.902935	0.560328	1.61144	0.107084	0.180049
TGME49_461480	9.32452	0.902095	0.666343	1.3538	0.1758	0.267864
TGME49_272200	196.31	0.901341	0.242986	3.70944	0.000207717	0.000864744
TGME49_244710	32.7098	0.900472	0.465436	1.93468	0.053029	0.102283
TGME49_254855	46.406	0.899306	0.503783	1.7851	0.0742444	0.134587
TGME49_295140	49.4835	0.898034	0.54706	1.64156	0.100681	0.171244
TGME49_255460	689.249	0.897836	0.244093	3.67825	0.000234836	0.000958577
TGME49_212275	1355.97	0.897473	0.424459	2.11439	0.0344818	0.0716987
TGME49_242590	430.136	0.896213	0.388799	2.30508	0.0211621	0.0475108
TGME49_202170	697.098	0.896091	0.389884	2.29835	0.0215417	0.0482061
TGME49_222060	1968.27	0.894636	0.150848	5.93071	3.01621e-09	3.28206e-08
TGME49_208500	2511.18	0.894243	0.24714	3.61837	0.000296464	0.0011774
TGME49_280725	32.7068	0.893213	0.327101	2.73069	0.00632016	0.0173038
TGME49_209510	5.28934	0.893097	0.768916	1.1615	0.245438	0.347235
TGME49_261650	1232.51	0.893006	0.0908159	9.83315	8.10461e-23	4.06439e-21
TGME49_281470	6.29328	0.892143	0.689095	1.29466	0.195438	0.291622
TGME49_275970	162.337	0.890906	0.231669	3.84559	0.000120262	0.000533514
TGME49_257990	1863.23	0.889857	0.29914	2.97472	0.00293254	0.00895849
TGME49_263010	233.415	0.888911	0.44663	1.99026	0.0465619	0.0918498
TGME49_293300	1518.23	0.887882	0.306548	2.89639	0.0037748	0.0111517
TGME49_278910	185.845	0.887879	0.303563	2.92486	0.00344609	0.0103013
TGME49_266710	7.33015	0.887737	1.07612	0.824946	0.409402	0.516856
TGME49_227440	1756.28	0.887363	0.210228	4.22096	2.43262e-05	0.000130073
TGME49_313290	2983.98	0.886742	0.151685	5.84594	5.03725e-09	5.33038e-08
TGME49_226532	220.929	0.885472	0.435847	2.03161	0.0421931	0.0843028
TGME49_251490	1073.62	0.884382	0.155648	5.68192	1.33189e-08	1.32762e-07
TGME49_275470	3010.87	0.884329	0.280941	3.14773	0.00164542	0.00542914
TGME49_284610	5.32558	0.884241	0.874889	1.01069	0.312165	0.418814
TGME49_319690	18.5011	0.883884	0.743858	1.18824	0.234738	0.336041
TGME49_205662	47.5016	0.883724	0.590598	1.49632	0.13457	0.216008
TGME49_287510	13.5277	0.883454	0.448046	1.97179	0.0486333	0.095284
TGME49_201180	1504.54	0.88342	0.174572	5.06048	4.18192e-07	3.1944e-06
TGME49_202065	154.486	0.883172	0.183614	4.80994	1.50973e-06	1.04006e-05
TGME49_220170	1896.91	0.881333	0.243353	3.62163	0.000292751	0.00116322
TGME49_236400	107.958	0.881282	0.59375	1.48426	0.137739	0.220044
TGME49_289850	8.57057	0.880424	0.632393	1.39221	0.163859	0.252769
TGME49_288640	1193.18	0.88011	0.554609	1.5869	0.112535	0.187187
TGME49_290850	4406.46	0.879874	0.442866	1.98677	0.0469474	0.0924069
TGME49_213530	72.8365	0.879229	0.246724	3.56362	0.000365779	0.00141985
TGME49_273510	47.5907	0.879123	0.64025	1.37309	0.169724	0.260226
TGME49_218950	1392.96	0.879103	0.217888	4.03465	5.46833e-05	0.000265812
TGME49_249760	709.949	0.877756	0.248038	3.53879	0.000401964	0.00154988
TGME49_311815	20.3511	0.877292	0.654056	1.34131	0.179819	0.272906
TGME49_289218	11.0882	0.876902	0.643271	1.36319	0.172822	0.263724
TGME49_253030	930.856	0.876362	0.0961974	9.11003	8.23572e-20	2.98185e-18
TGME49_252395	151.4	0.87571	0.407018	2.15153	0.0314345	0.0663016
TGME49_222440	130.779	0.874422	0.195163	4.48048	7.44771e-06	4.45758e-05
TGME49_252890	187.171	0.874027	0.259004	3.37456	0.000739325	0.00265421
TGME49_251958	70.2339	0.87336	0.4235	2.06225	0.0391843	0.079571
TGME49_272380	8020.82	0.873161	0.0551206	15.8409	1.6246e-56	6.5585e-54
TGME49_212960	1271.25	0.872146	0.284463	3.06594	0.00216987	0.0069029
TGME49_215340	155.327	0.871831	0.309238	2.81929	0.00481296	0.0136831
TGME49_247340	520.67	0.8715	0.251487	3.46538	0.000529483	0.00198562
TGME49_265260	1364.82	0.870117	0.187513	4.6403	3.479e-06	2.23286e-05
TGME49_310690	6.30362	0.869973	1.03165	0.843279	0.399072	0.506745
TGME49_236975	18.7552	0.869474	0.877863	0.990444	0.321957	0.428463
TGME49_250220	1270.01	0.869435	0.383829	2.26516	0.0235029	0.0521038
TGME49_294651	68.2999	0.868806	0.308511	2.81612	0.00486072	0.0138033
TGME49_247230	3171.2	0.868784	0.152704	5.68935	1.27525e-08	1.2743e-07
TGME49_273915	81.575	0.868769	0.306852	2.83123	0.00463698	0.0132809
TGME49_290010	8.58258	0.868637	0.884309	0.982278	0.325963	0.432926
TGME49_204340	11868.4	0.868199	0.179741	4.83027	1.3635e-06	9.51504e-06
TGME49_236640	2096.78	0.86776	0.136635	6.35095	2.1399e-10	2.77328e-09
TGME49_219150	1011.64	0.866511	0.120058	7.21743	5.29789e-13	9.69959e-12
TGME49_255870	349.368	0.865588	0.301297	2.87287	0.00406755	0.0118861
TGME49_316320	133.829	0.865504	0.396085	2.18515	0.0288782	0.0617485
TGME49_291005	160.905	0.864662	0.425059	2.03422	0.0419296	0.0838871
TGME49_259900	4.7685	0.864556	1.08927	0.793704	0.427368	0.534222
TGME49_268980	9257.52	0.864187	0.269264	3.20944	0.00132992	0.00446108
TGME49_275980	455.931	0.862928	0.0972601	8.87237	7.16027e-19	2.39884e-17
TGME49_215955	784.9	0.861565	0.218803	3.93763	8.22915e-05	0.000381413
TGME49_319640	16542.7	0.859998	0.0407448	21.1069	6.87029e-99	7.92439e-96
TGME49_278580	2870.71	0.859931	0.492356	1.74656	0.0807135	0.143812
TGME49_313830	7297.25	0.859339	0.32247	2.66486	0.00770195	0.0204763
TGME49_239880	49.7954	0.859105	0.793237	1.08304	0.278792	0.383666
TGME49_230150	1983.89	0.858228	0.408892	2.09891	0.0358246	0.0739576
TGME49_215195	98.7187	0.857687	0.221914	3.86495	0.000111114	0.000500074
TGME49_273320	5999.6	0.855625	0.278411	3.07324	0.00211747	0.00676114
TGME49_252255	246.323	0.855206	0.196168	4.35957	1.30318e-05	7.34255e-05
TGME49_255200	37.148	0.855003	0.501004	1.70658	0.0879004	0.15345
TGME49_254640	375.412	0.854967	0.144444	5.91902	3.23874e-09	3.51001e-08
TGME49_213760	48.6416	0.854256	0.466005	1.83315	0.0667807	0.12316
TGME49_251750	65.8366	0.854241	0.407096	2.09837	0.035872	0.0740365
TGME49_221880	301.884	0.851737	0.300373	2.8356	0.00457403	0.0131427
TGME49_460020	8.5134	0.850485	0.912465	0.932074	0.351298	0.459755
TGME49_259590	67.9079	0.850466	0.383528	2.21748	0.0265903	0.0577279
TGME49_208570	2868.57	0.850364	0.107105	7.93955	2.02918e-15	4.90527e-14
TGME49_253670	289.082	0.849785	0.226112	3.75825	0.000171106	0.000733284
TGME49_215380	1008.37	0.849427	0.0926812	9.16503	4.95311e-20	1.86006e-18
TGME49_290890	1987.27	0.848215	0.398476	2.12865	0.0332833	0.0696389
TGME49_226490	121.66	0.847955	0.403285	2.10262	0.0354992	0.0734547
TGME49_207875	165.829	0.847854	0.35523	2.38677	0.0169969	0.0397429
TGME49_277880	220.633	0.847484	0.133462	6.35001	2.15297e-10	2.78575e-09
TGME49_223668	282.393	0.847354	0.301226	2.81302	0.00490791	0.0139089
TGME49_272620	7.10048	0.846718	0.98511	0.859516	0.390056	0.498206
TGME49_213730	3076.43	0.845889	0.114181	7.40829	1.27939e-13	2.48313e-12
TGME49_238960	173.551	0.844479	0.204531	4.12887	3.64556e-05	0.000187599
TGME49_237020	2649.72	0.844347	0.170126	4.96308	6.93855e-07	5.09753e-06
TGME49_277090	3162.64	0.843777	0.200064	4.21754	2.4698e-05	0.000131712
TGME49_246130	13734.3	0.843459	0.123296	6.84093	7.86795e-12	1.21697e-10
TGME49_210600	28.9365	0.843428	0.317214	2.65886	0.00784053	0.0207487
TGME49_264485	191.446	0.843134	0.17912	4.70707	2.51297e-06	1.66624e-05
TGME49_315630	31.5938	0.842468	0.489919	1.71961	0.0855041	0.150209
TGME49_268640	738.292	0.841167	0.279129	3.01354	0.00258218	0.008031
TGME49_218250	2304.17	0.84076	0.315181	2.66754	0.00764079	0.0203536
TGME49_286440	1393.56	0.840749	0.144977	5.79918	6.66411e-09	6.91594e-08
TGME49_305790	38.9977	0.840682	0.427884	1.96474	0.049444	0.0965676
TGME49_263390	915.961	0.84029	0.35101	2.39392	0.0166694	0.0390677
TGME49_269170	10.7885	0.840157	0.722186	1.16335	0.244687	0.346414
TGME49_204468	38.5765	0.840125	0.353521	2.37645	0.01748	0.0407078
TGME49_205480	999.929	0.839614	0.216323	3.88129	0.000103904	0.000470774
TGME49_306520	2236.91	0.837881	0.150049	5.58404	2.34991e-08	2.24461e-07
TGME49_203815	1117.87	0.837403	0.285903	2.92898	0.00340076	0.0101922
TGME49_217850	956.166	0.835682	0.208436	4.00931	6.08971e-05	0.000292287
TGME49_318660	5290.39	0.833921	0.14189	5.87724	4.17175e-09	4.45539e-08
TGME49_241610	2096.26	0.833263	0.170799	4.87863	1.06826e-06	7.61266e-06
TGME49_297670	267.189	0.832838	0.154216	5.40046	6.6469e-08	5.82705e-07
TGME49_276990	1114.61	0.832525	0.133067	6.25644	3.93868e-10	4.84031e-09
TGME49_254635	210.174	0.832412	0.260125	3.20005	0.00137405	0.00459574
TGME49_297850	1000.36	0.832052	0.15349	5.42091	5.92972e-08	5.26529e-07
TGME49_260490	308.587	0.830361	0.491146	1.69066	0.0909019	0.157701
TGME49_226385	867.761	0.830294	0.236373	3.51264	0.000443676	0.00169213
TGME49_211360	267.566	0.829413	0.334106	2.48248	0.0130471	0.0317886
TGME49_297330	1257.25	0.828609	0.267951	3.09239	0.00198549	0.00638423
TGME49_285820	198.972	0.828316	0.360862	2.29538	0.0217113	0.0485588
TGME49_312590	3132.75	0.828059	0.264657	3.1288	0.00175522	0.00573055
TGME49_224470	2703.38	0.827268	0.201304	4.10955	3.96435e-05	0.000201817
TGME49_201820	1359.59	0.826529	0.321136	2.57377	0.0100599	0.0255059
TGME49_253480	512.056	0.825865	0.16884	4.89141	1.00114e-06	7.1787e-06
TGME49_224030	733.962	0.825667	0.194832	4.23784	2.2568e-05	0.000121476
TGME49_461210	6.07263	0.82548	0.807894	1.02177	0.306891	0.413179
TGME49_306338	402.884	0.825037	0.443524	1.86018	0.0628595	0.117131
TGME49_301150	59.3654	0.824882	0.299975	2.74984	0.00596251	0.0164587
TGME49_295650	2365.78	0.823925	0.129568	6.35903	2.03029e-10	2.63971e-09
TGME49_247310	58.6375	0.823715	0.311675	2.64286	0.00822086	0.0215925
TGME49_270000	532.186	0.823476	0.235486	3.49692	0.000470657	0.00178491
TGME49_224970	3606.67	0.823343	0.156806	5.25073	1.515e-07	1.2431e-06
TGME49_313440	748.776	0.823036	0.213063	3.86287	0.000112065	0.000503589
TGME49_297065	16.475	0.822849	0.449624	1.83008	0.0672378	0.123832
TGME49_286430	2138.26	0.822655	0.100219	8.20853	2.23907e-16	6.02608e-15
TGME49_242310	7.50589	0.822647	0.597724	1.3763	0.168729	0.258947
TGME49_233360	5390.72	0.821398	0.286062	2.8714	0.00408659	0.0119288
TGME49_231992	9.4797	0.821283	0.728871	1.12679	0.259832	0.362767
TGME49_294830	5111.81	0.820979	0.071479	11.4856	1.55846e-30	1.39811e-28
TGME49_262170	2336.09	0.82089	0.133252	6.16043	7.25469e-10	8.60123e-09
TGME49_211660	107.257	0.820643	0.21758	3.77169	0.000162149	0.000699353
TGME49_291130	509.734	0.820392	0.199034	4.12186	3.7582e-05	0.000192658
TGME49_271460	1676.63	0.820161	0.159154	5.15327	2.55982e-07	2.03025e-06
TGME49_459460	12.5798	0.819941	0.665761	1.23158	0.218104	0.317866
TGME49_250930	320.082	0.819458	0.487968	1.67933	0.0930885	0.16067
TGME49_305220	306.594	0.817869	0.223379	3.66136	0.000250885	0.00101434
TGME49_245746	596.55	0.816923	0.161201	5.06773	4.02589e-07	3.08105e-06
TGME49_212740	12.2479	0.816274	0.644733	1.26606	0.20549	0.303313
TGME49_235500	544.66	0.816137	0.201328	4.05376	5.04e-05	0.000246475
TGME49_278930	153.447	0.816025	0.180047	4.53229	5.83488e-06	3.5636e-05
TGME49_216910	1248.01	0.816011	0.218488	3.73481	0.000187858	0.000795785
TGME49_460680	13.4308	0.815894	0.648025	1.25905	0.208013	0.306031
TGME49_305940	744.435	0.815759	0.157743	5.17145	2.32285e-07	1.8514e-06
TGME49_227020	2239.06	0.815697	0.209975	3.88473	0.000102443	0.000465202
TGME49_226880	23.3017	0.815372	0.564236	1.44509	0.148433	0.23307
TGME49_213290	1281.74	0.815235	0.206746	3.94316	8.04143e-05	0.000373488
TGME49_251520	2010.22	0.815134	0.0880439	9.25827	2.07772e-20	8.18316e-19
TGME49_268580	892.393	0.814844	0.221166	3.68432	0.000229317	0.000938951
TGME49_250670	1937.81	0.814789	0.0748776	10.8816	1.41058e-27	1.01687e-25
TGME49_247220	17430.1	0.814531	0.19978	4.07714	4.55937e-05	0.000226477
TGME49_259570	356.367	0.814518	0.287778	2.83037	0.00464935	0.0133022
TGME49_288300	5.53333	0.81414	0.910066	0.894594	0.371004	0.479431
TGME49_215930	202.106	0.813915	0.410865	1.98098	0.0475938	0.0934969
TGME49_228500	21.3663	0.813737	0.440363	1.84788	0.06462	0.119803
TGME49_206330	904.967	0.813152	0.216862	3.74964	0.000177092	0.000755329
TGME49_304480	180.961	0.812695	0.285406	2.8475	0.00440637	0.0127425
TGME49_221190	1054.67	0.812011	0.228446	3.55449	0.000378709	0.00146652
TGME49_248330	627.505	0.81178	0.182957	4.437	9.12225e-06	5.32945e-05
TGME49_274040	19.6729	0.811721	0.381928	2.12532	0.0335596	0.0700881
TGME49_215600	906.547	0.810831	0.0998743	8.11852	4.71913e-16	1.23709e-14
TGME49_220420	349.255	0.810724	0.370407	2.18874	0.0286157	0.0612846
TGME49_286090	19928	0.810718	0.231473	3.50242	0.000461047	0.00175258
TGME49_234350	677.118	0.809804	0.249587	3.24457	0.00117627	0.00400558
TGME49_309780	601.713	0.8098	0.410338	1.9735	0.0484388	0.094949
TGME49_293680	834.857	0.80848	0.193002	4.18897	2.80227e-05	0.000148267
TGME49_228160	6209.51	0.807524	0.266804	3.02665	0.00247276	0.00773541
TGME49_203290	27141	0.80707	0.257755	3.13115	0.00174123	0.00568947
TGME49_215440	3640.33	0.806154	0.0879789	9.16304	5.04553e-20	1.87708e-18
TGME49_458560	5.51154	0.804879	0.949772	0.847445	0.396747	0.50486
TGME49_271850	80.5449	0.804015	0.65735	1.22311	0.221286	0.321401
TGME49_247270	331.893	0.802877	0.11402	7.04153	1.90143e-12	3.24569e-11
TGME49_202670	22.8836	0.80249	0.470546	1.70544	0.0881117	0.153753
TGME49_280510	174.97	0.802393	0.236021	3.39966	0.00067469	0.00244499
TGME49_258470	47305.3	0.80171	0.331538	2.41815	0.0155996	0.036925
TGME49_202400	156.688	0.801323	0.297601	2.69261	0.00708949	0.0191472
TGME49_226280	677.553	0.800839	0.166046	4.823	1.41414e-06	9.85136e-06
TGME49_314680	200.945	0.800142	0.203202	3.93766	8.22788e-05	0.000381413
TGME49_232530	664.627	0.799003	0.426277	1.87437	0.0608788	0.114337
TGME49_259100	70.8116	0.79844	0.267869	2.98071	0.00287585	0.00881906
TGME49_286680	1714.16	0.798011	0.114365	6.97775	2.99941e-12	4.99325e-11
TGME49_257560	1094.57	0.797868	0.10305	7.74252	9.74671e-15	2.21053e-13
TGME49_312600	7243.04	0.797372	0.287448	2.77396	0.00553777	0.0154445
TGME49_236940	72.2548	0.796698	0.552153	1.44289	0.149051	0.233907
TGME49_253460	287.475	0.796523	0.237458	3.35438	0.000795445	0.00282677
TGME49_235390	97.046	0.795994	0.212603	3.74403	0.000181089	0.000771157
TGME49_316410	20.2641	0.795931	0.485809	1.63836	0.101346	0.172122
TGME49_318640	434.476	0.795676	0.158692	5.01397	5.33181e-07	3.99342e-06
TGME49_202760	745.16	0.794921	0.193305	4.11226	3.918e-05	0.000200088
TGME49_249190	1349.81	0.793921	0.0703249	11.2893	1.48179e-29	1.20848e-27
TGME49_301216	272.159	0.79346	0.304378	2.60683	0.00913857	0.0235508
TGME49_313250	1519.57	0.793271	0.122878	6.45578	1.07663e-10	1.45607e-09
TGME49_249370	17247.6	0.792593	0.203694	3.89109	9.97958e-05	0.000453433
TGME49_319650	630.535	0.792444	0.126322	6.2732	3.53711e-10	4.37345e-09
TGME49_256865	135.218	0.792343	0.175219	4.52203	6.12508e-06	3.72113e-05
TGME49_242730	1676.37	0.79161	0.37653	2.10238	0.0355197	0.0734681
TGME49_253330	1012.31	0.791564	0.129096	6.1316	8.70019e-10	1.01657e-08
TGME49_265810	801.318	0.788554	0.0806449	9.7781	1.39809e-22	6.88305e-21
TGME49_294780	802.733	0.788313	0.260941	3.02104	0.00251904	0.00785583
TGME49_255980	1640.91	0.787257	0.127374	6.18068	6.38271e-10	7.66875e-09
TGME49_251540	13640.9	0.78651	0.275758	2.85217	0.00434213	0.0125883
TGME49_205230	175.756	0.786458	0.29559	2.66064	0.00779923	0.0206666
TGME49_269280	50.1004	0.785317	0.296132	2.65192	0.00800364	0.0211204
TGME49_289630	4525.73	0.785211	0.328871	2.3876	0.0169589	0.0397117
TGME49_288680	3120.57	0.784923	0.0557557	14.0779	5.19335e-45	1.23327e-42
TGME49_272020	111.428	0.78455	0.454536	1.72605	0.0843392	0.148778
TGME49_265250	3010.96	0.784391	0.270919	2.8953	0.00378796	0.0111824
TGME49_207780	237.197	0.782805	0.285944	2.73762	0.00618857	0.0169856
TGME49_202030	2444.28	0.781515	0.0961669	8.12666	4.4128e-16	1.16435e-14
TGME49_296121	4794.64	0.781036	0.0724086	10.7865	3.98667e-27	2.72783e-25
TGME49_288860	29533.5	0.780877	0.43157	1.80938	0.0703913	0.128611
TGME49_306050	61.3692	0.780666	0.629623	1.23989	0.215014	0.314327
TGME49_245600	831.609	0.780425	0.398739	1.95723	0.05032	0.0980178
TGME49_225315	61.654	0.780322	0.239025	3.26461	0.00109616	0.00377096
TGME49_307045	64.711	0.780298	0.276588	2.82116	0.00478503	0.0136228
TGME49_204490	1614.31	0.779329	0.375339	2.07634	0.0378629	0.0774328
TGME49_253640	4397.31	0.778665	0.200782	3.87817	0.000105246	0.000476587
TGME49_272415	29.452	0.778082	0.367233	2.11877	0.0341099	0.0710352
TGME49_320730	253.767	0.777933	0.132125	5.88786	3.91226e-09	4.21168e-08
TGME49_285400	366.065	0.777817	0.198613	3.91624	8.99391e-05	0.0004133
TGME49_257360	1782.25	0.777407	0.105616	7.36067	1.82992e-13	3.46825e-12
TGME49_271930	7136.1	0.775875	0.274817	2.82324	0.00475403	0.0135489
TGME49_277820	660.066	0.774972	0.158492	4.88966	1.01011e-06	7.23492e-06
TGME49_213860	21.5043	0.773982	0.517868	1.49455	0.135031	0.216704
TGME49_308040	1488.06	0.773886	0.234929	3.29413	0.000987273	0.00343588
TGME49_214780	529.079	0.77343	0.127984	6.04319	1.51094e-09	1.71339e-08
TGME49_235140	4035.71	0.772972	0.294322	2.62628	0.00863248	0.0224729
TGME49_458050	14.2651	0.772947	0.613657	1.25958	0.207823	0.305974
TGME49_275600	7.30622	0.772686	0.863637	0.894688	0.370954	0.479431
TGME49_258850	809.166	0.77252	0.341311	2.26339	0.0236116	0.0523304
TGME49_244850	985.183	0.77196	0.325425	2.37216	0.0176844	0.0410652
TGME49_211370	22.3176	0.771842	0.379436	2.03418	0.0419331	0.0838871
TGME49_222340	201.123	0.771554	0.314156	2.45596	0.014051	0.0337944
TGME49_210320	69.991	0.771479	0.650588	1.18582	0.235694	0.337052
TGME49_203160	2078.07	0.7713	0.0954193	8.08327	6.30537e-16	1.62132e-14
TGME49_221865	13.7156	0.770388	0.531284	1.45005	0.147044	0.231388
TGME49_460160	107.767	0.769494	0.345316	2.22838	0.0258555	0.0565585
TGME49_225930	8051.36	0.769005	0.186681	4.11936	3.79932e-05	0.000194273
TGME49_311170	244.832	0.768646	0.303696	2.53098	0.0113746	0.028302
TGME49_284602	107.058	0.76864	0.250516	3.06823	0.00215332	0.00685836
TGME49_265140	261.498	0.767899	0.15705	4.88953	1.01077e-06	7.23492e-06
TGME49_285470	162.587	0.767839	0.255566	3.00446	0.00266053	0.0082461
TGME49_228400	1374.64	0.76775	0.0868469	8.84027	9.54866e-19	3.18578e-17
TGME49_265860	222.396	0.767079	0.120845	6.34763	2.18659e-10	2.82472e-09
TGME49_234950	912.289	0.76648	0.20596	3.72149	0.000198051	0.000830251
TGME49_278180	54.0557	0.766163	0.371179	2.06413	0.0390053	0.0793471
TGME49_243780	1203.49	0.766016	0.22669	3.37914	0.000727133	0.00261625
TGME49_213748	239.535	0.765796	0.206932	3.70072	0.000214992	0.000887455
TGME49_202780	5536.11	0.764649	0.0761635	10.0396	1.02109e-23	5.42388e-22
TGME49_236635	245.214	0.764346	0.232103	3.29313	0.000990787	0.00344366
TGME49_224950	3829.09	0.764275	0.132039	5.78826	7.1119e-09	7.33353e-08
TGME49_229405	240.036	0.763733	0.142845	5.34659	8.96283e-08	7.59349e-07
TGME49_305460	2689.16	0.763334	0.0717782	10.6346	2.05642e-26	1.36094e-24
TGME49_240200	323.296	0.762899	0.278194	2.74233	0.00610052	0.0167707
TGME49_245432	7937.4	0.761675	0.231548	3.28949	0.00100368	0.00348547
TGME49_309840	15.0471	0.761629	0.530158	1.43661	0.15083	0.236282
TGME49_272590	78.9839	0.761046	0.206537	3.68479	0.000228888	0.000938094
TGME49_213050	29959.6	0.760866	0.458037	1.66115	0.0966837	0.165864
TGME49_237080	49.1368	0.760517	0.312934	2.43028	0.0150871	0.0358697
TGME49_272695	3606.35	0.759163	0.236635	3.20816	0.00133589	0.00447736
TGME49_232950	1088.89	0.758811	0.312871	2.42531	0.0152951	0.0363214
TGME49_321360	18322.6	0.758242	0.326073	2.32537	0.0200521	0.0455288
TGME49_295420	5582.1	0.757719	0.0595223	12.73	4.02846e-37	6.13694e-35
TGME49_227620	249855	0.75765	0.428199	1.76939	0.0768288	0.13834
TGME49_243390	476.264	0.756917	0.116335	6.50637	7.69886e-11	1.05357e-09
TGME49_234520	1724.89	0.756831	0.126706	5.97314	2.32727e-09	2.58295e-08
TGME49_216585	352.299	0.756298	0.521492	1.45026	0.146987	0.231388
TGME49_265280	863.426	0.756039	0.134323	5.62853	1.81752e-08	1.76803e-07
TGME49_285670	710.532	0.755927	0.392039	1.92819	0.0538312	0.103435
TGME49_267045	18.8369	0.754995	0.549376	1.37428	0.169356	0.25981
TGME49_271178	226.477	0.754516	0.390919	1.93011	0.0535933	0.103027
TGME49_256060	1131.43	0.754343	0.188005	4.01235	6.01169e-05	0.000289091
TGME49_271950	584.747	0.754254	0.119871	6.29221	3.12973e-10	3.91168e-09
TGME49_272300	48.4659	0.754158	0.263499	2.86209	0.00420851	0.0122581
TGME49_297390	60.1569	0.753998	0.495309	1.52228	0.127939	0.207177
TGME49_459500	19.2807	0.753875	1.53989	0.489563	0.624443	0.714028
TGME49_275870	1696.99	0.753027	0.126431	5.95603	2.58441e-09	2.84285e-08
TGME49_231175	206.671	0.752563	0.141386	5.32274	1.02214e-07	8.59664e-07
TGME49_257572	505.104	0.75189	0.402554	1.8678	0.0617899	0.115698
TGME49_281910	1857.56	0.751801	0.0768622	9.78116	1.35651e-22	6.71929e-21
TGME49_305230	294.361	0.751777	0.231422	3.24852	0.00116009	0.00396215
TGME49_258570	51.8032	0.750294	0.473285	1.58529	0.1129	0.187601
TGME49_310455	25.3983	0.749439	0.375917	1.99363	0.0461924	0.0911877
TGME49_273310	2719.18	0.747434	0.366547	2.03912	0.0414377	0.0830606
TGME49_237520	1500.16	0.746696	0.120384	6.20263	5.55268e-10	6.69139e-09
TGME49_288360	7427.68	0.746403	0.316173	2.36074	0.0182385	0.0420805
TGME49_258870	10613.9	0.746323	0.361431	2.06491	0.0389316	0.079237
TGME49_212840	720.78	0.746285	0.236975	3.14922	0.00163709	0.00540608
TGME49_286690	1312.86	0.74525	0.231244	3.22278	0.00126952	0.00428337
TGME49_297310	5.43832	0.745146	1.01337	0.735315	0.462148	0.567737
TGME49_248425	135.631	0.745017	0.195284	3.81504	0.00013616	0.000596179
TGME49_219460	829.612	0.744759	0.319323	2.33231	0.0196844	0.044858
TGME49_263750	1246.09	0.744442	0.186776	3.98575	6.72673e-05	0.000319292
TGME49_313840	73.4458	0.744418	0.329735	2.25762	0.0239692	0.052963
TGME49_263310	366.203	0.744414	0.299582	2.48484	0.012961	0.031625
TGME49_301360	17.2357	0.744061	0.436508	1.70458	0.0882736	0.153935
TGME49_215390	211.633	0.743799	0.15463	4.81017	1.50799e-06	1.03976e-05
TGME49_234640	1984.56	0.743435	0.244848	3.03631	0.00239491	0.0075298
TGME49_251430	338.067	0.743267	0.151914	4.89267	9.94776e-07	7.1394e-06
TGME49_209930	860.776	0.74324	0.200352	3.70966	0.000207534	0.000864744
TGME49_320230	143.434	0.742048	0.272869	2.71943	0.00653947	0.0178257
TGME49_313475	265.06	0.741499	0.204024	3.63437	0.000278666	0.00111329
TGME49_219190	1669.07	0.741176	0.227443	3.25874	0.0011191	0.00383678
TGME49_314660	708.407	0.739669	0.192223	3.84798	0.000119094	0.000529548
TGME49_254800	795.478	0.739498	0.254452	2.90624	0.00365801	0.0108464
TGME49_249970	5378.12	0.738194	0.197395	3.73968	0.000184256	0.000781774
TGME49_248110	6388.23	0.737964	0.165786	4.45131	8.53487e-06	5.02996e-05
TGME49_231060	119.032	0.737828	0.323792	2.27871	0.0226843	0.0504693
TGME49_252330	166.264	0.73735	0.356755	2.06682	0.0387507	0.0789287
TGME49_312980	59.7113	0.736475	0.583286	1.26263	0.206722	0.304631
TGME49_267410	312.89	0.735732	0.409233	1.79783	0.0722035	0.13136
TGME49_311870	2978.1	0.735468	0.192925	3.81219	0.000137738	0.000602764
TGME49_205120	276.728	0.734957	0.137695	5.33756	9.42062e-08	7.95629e-07
TGME49_257070	1065.94	0.734269	0.226021	3.24867	0.00115947	0.00396171
TGME49_237595	324.497	0.734162	0.262823	2.79337	0.00521615	0.014659
TGME49_273360	881.195	0.733842	0.162086	4.5275	5.96866e-06	3.62884e-05
TGME49_290870	2710.86	0.733636	0.262499	2.79481	0.00519296	0.0146039
TGME49_312200	5485.81	0.732438	0.423494	1.72951	0.0837174	0.147939
TGME49_209005	37.4129	0.731869	0.477851	1.53158	0.125625	0.204037
TGME49_247570	132.093	0.731431	0.274043	2.66904	0.00760691	0.0202834
TGME49_294330	1674.41	0.731337	0.324611	2.25297	0.0242613	0.0534477
TGME49_277080	68054.4	0.731152	0.529176	1.38168	0.16707	0.256938
TGME49_250750	1656.06	0.731138	0.207805	3.51838	0.000434194	0.00165989
TGME49_202310	1810.4	0.730459	0.278112	2.6265	0.00862686	0.0224729
TGME49_223660	1584.97	0.730156	0.337532	2.16322	0.0305244	0.0647201
TGME49_266690	1935.1	0.729507	0.0701315	10.402	2.42843e-25	1.45238e-23
TGME49_231990	74.4201	0.72911	0.223681	3.2596	0.00111568	0.00382831
TGME49_220060	4.89354	0.728662	0.882265	0.825899	0.408862	0.516369
TGME49_316700	641.318	0.726844	0.0870647	8.34832	6.92396e-17	1.96845e-15
TGME49_230598	28.8737	0.726807	0.418661	1.73603	0.0825588	0.146212
TGME49_216900	3075.46	0.725935	0.107844	6.73135	1.68094e-11	2.49484e-10
TGME49_280580	307.316	0.725564	0.131462	5.5192	3.40547e-08	3.18238e-07
TGME49_232085	116.576	0.725205	0.190724	3.80238	0.000143311	0.000624903
TGME49_261970	2771.48	0.725109	0.0835894	8.67465	4.14808e-18	1.31857e-16
TGME49_459070	7.94428	0.72444	0.664553	1.09012	0.275662	0.380201
TGME49_218310	5021.35	0.724289	0.286524	2.52784	0.0114765	0.0285024
TGME49_215960	46298.6	0.723813	0.399605	1.81132	0.0700908	0.128122
TGME49_262530	1639.67	0.723726	0.305081	2.37224	0.0176807	0.0410652
TGME49_253510	1605.15	0.723085	0.0651335	11.1016	1.23235e-28	9.56727e-27
TGME49_210810	1971.6	0.722042	0.0754969	9.56386	1.13443e-21	5.08857e-20
TGME49_257420	61.0216	0.720872	0.36064	1.99887	0.0456223	0.0902387
TGME49_300048	6288.25	0.719911	0.201529	3.57225	0.000353927	0.00137982
TGME49_216965	108.221	0.719519	0.267681	2.68797	0.0071887	0.0193536
TGME49_213680	463.49	0.719268	0.216061	3.329	0.00087159	0.003069
TGME49_310940	303.351	0.718977	0.380036	1.89187	0.0585087	0.110788
TGME49_283540	12535.4	0.718759	0.0826411	8.69736	3.39706e-18	1.08841e-16
TGME49_201785	13418.8	0.718548	0.39284	1.82911	0.0673828	0.124
TGME49_241130	248.645	0.718004	0.114286	6.28253	3.33103e-10	4.14403e-09
TGME49_277810	736.153	0.716935	0.294479	2.43459	0.0149087	0.0355187
TGME49_217480	2481.27	0.716203	0.12656	5.65902	1.52239e-08	1.499e-07
TGME49_217420	752.672	0.715765	0.12457	5.74588	9.14427e-09	9.33386e-08
TGME49_275330	1092.83	0.715438	0.31836	2.24726	0.0246235	0.0541422
TGME49_212920	602.5	0.715351	0.382982	1.86784	0.0617838	0.115698
TGME49_244408	52.3608	0.715325	0.277391	2.57876	0.00991551	0.025231
TGME49_240390	11.2159	0.714919	0.691785	1.03344	0.301398	0.407688
TGME49_295360	10573.6	0.71406	0.206681	3.4549	0.000550505	0.00205134
TGME49_458010	105.873	0.713864	0.292865	2.43752	0.0147886	0.0353367
TGME49_242100	462.814	0.713671	0.154361	4.62339	3.7752e-06	2.40956e-05
TGME49_232250	19051	1.71222	0.164945	4.31791	1.57513e-05	8.71976e-05
TGME49_305490	320.535	0.711691	0.390108	1.82434	0.0681002	0.125049
TGME49_240365	14.1571	0.711558	0.48219	1.47568	0.14003	0.222954
TGME49_294400	1493.02	0.710957	0.0702248	10.124	4.32309e-24	2.34259e-22
TGME49_263335	43.2482	0.710861	0.380636	1.86756	0.0618234	0.115734
TGME49_237490	215.229	0.710787	0.309021	2.30013	0.0214411	0.0480476
TGME49_205180	8442.59	0.710038	0.101619	6.98723	2.80359e-12	4.70607e-11
TGME49_266720	32.9422	0.709764	0.347169	2.04443	0.0409108	0.0822242
TGME49_215680	1751.65	0.708797	0.234105	3.02768	0.00246435	0.00772107
TGME49_289280	28.5867	0.708758	0.473387	1.49721	0.134339	0.215683
TGME49_212240	383.837	0.708211	0.237223	2.98543	0.00283183	0.00870909
TGME49_310990	159.7	0.707525	0.365506	1.93574	0.0528991	0.10213
TGME49_285150	1224.11	0.705802	0.367222	1.922	0.0546054	0.104798
TGME49_233405	211.221	0.705759	0.242535	2.90992	0.00361521	0.0107313
TGME49_225953	23.0157	0.705733	0.409704	1.72254	0.0849715	0.149534
TGME49_281610	295.398	0.705471	0.111797	6.3103	2.7849e-10	3.51332e-09
TGME49_252620	18.0999	0.705415	0.409339	1.7233	0.0848339	0.149454
TGME49_216640	389.403	0.705345	0.187492	3.76199	0.000168564	0.000723545
TGME49_283580	681.375	0.704903	0.247282	2.85061	0.0043636	0.0126369
TGME49_221400	5279.16	0.704462	0.109918	6.40898	1.46501e-10	1.93592e-09
TGME49_249450	580.69	0.703407	0.189416	3.71355	0.000204373	0.000854094
TGME49_232670	9295.8	0.702899	0.18954	3.70845	0.000208533	0.000866992
TGME49_254120	8423.15	0.702255	0.279923	2.50874	0.0121162	0.0298251
TGME49_293252	231.495	0.701383	0.287134	2.4427	0.0145777	0.0348846
TGME49_216610	55.8935	0.701168	0.23608	2.97004	0.0029776	0.00907897
TGME49_312330	839.983	0.700755	0.455677	1.53783	0.12409	0.202159
TGME49_315170	435.724	0.699962	0.339264	2.06317	0.039096	0.0794716
TGME49_234460	1427.57	0.699547	0.326263	2.14412	0.0320234	0.0673325
TGME49_221890	132.197	0.698896	0.203046	3.44205	0.000577315	0.00214042
TGME49_219810	19632.5	0.698721	0.180271	3.87595	0.000106207	0.000479865
TGME49_226300	911.135	0.698507	0.144484	4.8345	1.33479e-06	9.35509e-06
TGME49_238060	8110.91	0.697359	0.259922	2.68295	0.00729755	0.0195814
TGME49_253320	736.384	0.697228	0.343854	2.02768	0.0425926	0.0848908
TGME49_244170	315.429	0.696629	0.11701	5.95357	2.62358e-09	2.87809e-08
TGME49_309195	237.978	0.696614	0.394741	1.76474	0.077608	0.139463
TGME49_221900	600.084	0.696552	0.115587	6.02621	1.67845e-09	1.89535e-08
TGME49_258400	42.2401	0.696446	0.394853	1.76381	0.0777642	0.139713
TGME49_289360	884.05	0.695846	0.15735	4.42227	9.76691e-06	5.67879e-05
TGME49_206400	284.458	0.695281	0.354951	1.95881	0.050135	0.0977047
TGME49_250090	2329.77	0.693873	0.180322	3.84796	0.000119106	0.000529548
TGME49_244540	3594.99	0.692964	0.154623	4.48165	7.40685e-06	4.44631e-05
TGME49_236670	681.991	0.69218	0.187035	3.70081	0.000214916	0.000887455
TGME49_271182	314.469	0.692121	0.337348	2.05165	0.0402035	0.0811508
TGME49_284630	1562.59	0.69208	0.220065	3.14488	0.00166154	0.00547562
TGME49_306590	2376.34	0.691621	0.186449	3.70943	0.000207723	0.000864744
TGME49_210230	1312.54	0.691078	0.191827	3.60261	0.000315041	0.00124383
TGME49_230650	532.793	0.690295	0.228032	3.02718	0.00246847	0.00773098
TGME49_213635	438.616	0.69019	0.219525	3.14401	0.00166647	0.00548292
TGME49_224180	386.265	0.690136	0.154779	4.45886	8.23972e-06	4.88096e-05
TGME49_313600	1549.62	0.689988	0.251509	2.74339	0.00608082	0.0167309
TGME49_322110	225.852	0.689799	0.237651	2.90257	0.00370118	0.0109623
TGME49_269730	6726.93	0.689318	0.112204	6.14343	8.07598e-10	9.54492e-09
TGME49_248140	2595.75	0.689066	0.172645	3.99123	6.57322e-05	0.000312926
TGME49_291880	5097.32	0.689056	0.0956697	7.20245	5.91414e-13	1.07305e-11
TGME49_240880	780.807	0.688837	0.168224	4.09475	4.2262e-05	0.000212204
TGME49_255470	1106.27	0.688384	0.169427	4.06302	4.8442e-05	0.000237763
TGME49_203430	98.0813	0.68827	0.167948	4.09813	4.1651e-05	0.000209657
TGME49_288800	1504.74	0.688092	0.256124	2.68656	0.00721919	0.0194163
TGME49_265050	15.4213	0.687839	0.517447	1.32929	0.183751	0.277673
TGME49_238050	4722.63	0.685916	0.156427	4.38488	1.1605e-05	6.63297e-05
TGME49_297450	20.6675	0.685373	0.343683	1.9942	0.0461298	0.091111
TGME49_458190	4.81171	0.685199	0.806488	0.849608	0.395543	0.503725
TGME49_214835	1714.42	0.685154	0.286977	2.38749	0.016964	0.0397121
TGME49_318300	1219.76	0.684935	0.137537	4.98	6.35844e-07	4.7056e-06
TGME49_320180	1034.29	0.684287	0.153284	4.46417	8.03815e-06	4.77206e-05
TGME49_205060	2853.8	0.684228	0.334691	2.04435	0.0409186	0.0822242
TGME49_266035	184.657	0.68256	0.167072	4.08543	4.39947e-05	0.000219674
TGME49_289870	21.9358	0.682501	0.385473	1.77056	0.0766346	0.138021
TGME49_313010	5188.13	0.682431	0.0987032	6.91397	4.7126e-12	7.68678e-11
TGME49_202450	1282.35	0.681835	0.236359	2.88475	0.00391726	0.0115053
TGME49_208010	1101.21	0.681661	0.1071	6.36473	1.95629e-10	2.55998e-09
TGME49_288520	470.999	0.68111	0.467281	1.4576	0.14495	0.228952
TGME49_207370	3849.22	0.680803	0.077654	8.76713	1.83271e-18	5.9908e-17
TGME49_263550	2305.27	0.680458	0.17746	3.83444	0.000125852	0.000555263
TGME49_212860	956.955	0.680197	0.141936	4.79229	1.64888e-06	1.12823e-05
TGME49_318450	920.567	0.679609	0.337893	2.01132	0.044292	0.0879305
TGME49_287250	184.507	0.679284	0.288107	2.35775	0.0183861	0.0423415
TGME49_268770	911.462	0.679231	0.130719	5.19612	2.03488e-07	1.64132e-06
TGME49_257010	351.288	0.679166	0.317811	2.13701	0.032597	0.0683605
TGME49_320580	192.418	0.679075	0.222481	3.05228	0.00227109	0.00719653
TGME49_209610	1486.08	0.678734	0.0912451	7.43858	1.01775e-13	1.9945e-12
TGME49_261440	9175.16	0.678538	0.108739	6.24006	4.3741e-10	5.35098e-09
TGME49_225105	828.863	0.678355	0.140991	4.81134	1.49923e-06	1.0346e-05
TGME49_457330	3.96488	0.677377	0.992651	0.682391	0.494991	0.598835
TGME49_248380	44.392	0.677373	0.567548	1.19351	0.232671	0.333705
TGME49_290920	3620.33	0.677165	0.0625475	10.8264	2.58089e-27	1.78104e-25
TGME49_315240	37.9592	0.676974	1.02323	0.661604	0.508225	0.611718
TGME49_292160	1370.51	0.67682	0.16258	4.163	3.14091e-05	0.000163716
TGME49_218570	1451.38	0.676788	0.0679641	9.95801	2.32675e-23	1.20424e-21
TGME49_245560	4811.54	0.676035	0.122565	5.51573	3.4733e-08	3.23081e-07
TGME49_226860	7212.76	0.675346	0.0926366	7.29027	3.09326e-13	5.79465e-12
TGME49_234625	260.439	0.675307	0.346084	1.95128	0.0510239	0.0990543
TGME49_329800	1866.65	0.67529	0.230915	2.92441	0.00345105	0.0103123
TGME49_213280	35774.1	0.674683	0.331489	2.03531	0.0418198	0.0837433
TGME49_208550	4938.96	0.67458	0.118818	5.67743	1.36733e-08	1.35386e-07
TGME49_224620	1935.04	0.674195	0.0867004	7.77615	7.47665e-15	1.71984e-13
TGME49_225120	5470.91	0.673427	0.0496449	13.5649	6.46879e-42	1.30573e-39
TGME49_226580	3867.75	0.672809	0.247109	2.72272	0.00647464	0.0176609
TGME49_266400	557.355	0.671916	0.261191	2.57251	0.0100965	0.0255627
TGME49_251530	1596.69	0.67087	0.158021	4.24544	2.18169e-05	0.000117668
TGME49_225102	398.174	0.670586	0.280942	2.38692	0.0169902	0.0397389
TGME49_291850	26.1309	0.670473	0.402764	1.66468	0.0959761	0.164945
TGME49_236010	6882.54	0.670102	0.171151	3.91528	9.03006e-05	0.000414489
TGME49_289620	13699.1	0.669739	0.238882	2.80364	0.00505293	0.0142798
TGME49_221295	1141.02	0.669622	0.176142	3.80161	0.00014376	0.000626398
TGME49_457740	6.56041	0.669171	0.738665	0.905919	0.364979	0.47392
TGME49_265440	2193.44	0.669022	0.164467	4.06781	4.74561e-05	0.00023392
TGME49_287240	195.005	0.66878	0.382001	1.75073	0.0799929	0.142795
TGME49_229170	204.672	0.668481	0.278646	2.39904	0.0164383	0.038616
TGME49_245770	9604.13	0.667	0.321011	2.07781	0.0377271	0.077253
TGME49_309860	189.856	0.66691	0.383125	1.74071	0.0817345	0.145166
TGME49_304870	26.2785	0.666829	0.589176	1.1318	0.257719	0.36044
TGME49_266920	20738.8	0.666177	0.205662	3.23918	0.00119875	0.00407695
TGME49_221540	530.487	0.665978	0.124845	5.33443	9.58432e-08	8.08608e-07
TGME49_231010	1037.01	0.665052	0.202351	3.28663	0.00101395	0.00351357
TGME49_239760	21874	0.664985	0.25773	2.58016	0.00987539	0.0251527
TGME49_460890	8.99148	0.66479	0.716562	0.927749	0.353538	0.462037
TGME49_291600	5265.66	0.664593	0.16226	4.09584	4.20634e-05	0.000211469
TGME49_321290	680.402	0.664433	0.309921	2.14388	0.0320425	0.0673552
TGME49_232430	1299.88	0.6641	0.085238	7.79112	6.64184e-15	1.53657e-13
TGME49_230180	11371.4	0.664079	0.406979	1.63173	0.102737	0.173789
TGME49_254590	439.822	0.663427	0.131671	5.03853	4.6913e-07	3.54327e-06
TGME49_249860	1422.48	0.66339	0.132506	5.00648	5.54349e-07	4.14427e-06
TGME49_304730	320.671	0.663388	0.266316	2.49098	0.012739	0.0311491
TGME49_310510	186.386	0.663276	0.279989	2.36893	0.0178394	0.041342
TGME49_235870	135.479	0.663205	0.362593	1.82906	0.0673905	0.124
TGME49_276940	3468.92	0.663087	0.272159	2.43639	0.0148345	0.0354151
TGME49_210245	52.6	0.662789	0.28509	2.32485	0.0200802	0.0455731
TGME49_202600	58.1837	0.662658	0.570438	1.16166	0.245372	0.347201
TGME49_231880	145.631	0.661608	0.416909	1.58694	0.112527	0.187187
TGME49_214210	5338.07	0.661522	0.205552	3.21827	0.00128967	0.00433867
TGME49_230990	506.665	0.661377	0.228395	2.89577	0.00378235	0.01117
TGME49_238850	7.74953	0.661268	0.793415	0.833445	0.404594	0.512503
TGME49_277770	634.463	0.66123	0.209513	3.15603	0.00159933	0.00529219
TGME49_217220	1636.17	0.6609	0.297804	2.21925	0.0264698	0.0575437
TGME49_210760	848.641	0.660498	0.287307	2.29893	0.021509	0.0481463
TGME49_251857	34.6874	0.659616	0.347429	1.89856	0.057622	0.109417
TGME49_288840	6330.9	0.659332	0.117935	5.59066	2.26209e-08	2.17171e-07
TGME49_254870	2067.52	0.657786	0.154141	4.26744	1.97728e-05	0.000107361
TGME49_241300	1169.73	0.656993	0.0798967	8.22303	1.98432e-16	5.37631e-15
TGME49_215300	786.844	0.656486	0.122074	5.37779	7.5407e-08	6.52557e-07
TGME49_461270	21.3166	0.65648	0.569631	1.15247	0.24913	0.351349
TGME49_260510	1500.77	0.656296	0.082564	7.94894	1.88118e-15	4.58872e-14
TGME49_297700	31.0099	0.655872	0.40805	1.60733	0.107981	0.181331
TGME49_233315	18.5844	0.655871	0.456211	1.43765	0.150534	0.235911
TGME49_234610	2156.4	0.655664	0.0880521	7.44632	9.59806e-14	1.89474e-12
TGME49_207230	1502.38	0.655368	0.0816526	8.02629	1.00463e-15	2.5348e-14
TGME49_248980	1126.34	0.654427	0.140665	4.65237	3.28147e-06	2.12126e-05
TGME49_221330	1960.11	0.654418	0.281495	2.3248	0.0200829	0.0455731
TGME49_313150	3231.1	0.654258	0.175259	3.73309	0.000189142	0.000800382
TGME49_207380	13.2884	0.653594	0.483349	1.35222	0.176306	0.268508
TGME49_258200	134.422	0.653502	0.214217	3.05066	0.00228343	0.00723279
TGME49_265120	370.818	0.653018	0.245459	2.66039	0.00780493	0.0206749
TGME49_206440	5884.17	0.652975	0.295266	2.21148	0.0270026	0.0584501
TGME49_268820	8.72289	0.651682	0.684624	0.951883	0.341156	0.448776
TGME49_311670	207.142	0.651589	0.151937	4.28855	1.7984e-05	9.84426e-05
TGME49_222070	655.705	0.650842	0.272363	2.38961	0.0168662	0.0395176
TGME49_251820	57.2344	0.649928	0.316855	2.05119	0.0402488	0.0812219
TGME49_217830	2935.02	0.649654	0.0860847	7.54668	4.46486e-14	9.2434e-13
TGME49_228780	577.184	0.649303	0.294491	2.20483	0.0274662	0.0592156
TGME49_217010	1404.93	0.649252	0.125509	5.17296	2.30409e-07	1.84246e-06
TGME49_299790	5.69334	0.648655	1.6473	0.393768	0.693752	0.770369
TGME49_248170	700.933	0.648584	0.0861976	7.52439	5.29669e-14	1.08267e-12
TGME49_200590	1060.26	0.647035	0.220145	2.93912	0.00329141	0.00992709
TGME49_315950	8065.74	0.646894	0.137667	4.69897	2.61479e-06	1.72061e-05
TGME49_227050	1157.35	0.646235	0.142631	4.53081	5.87587e-06	3.58592e-05
TGME49_256788	262.275	0.645685	0.37732	1.71124	0.0870368	0.152107
TGME49_214430	1066.11	0.645126	0.462977	1.39343	0.16349	0.252441
TGME49_246570	1276.34	0.643949	0.294156	2.18914	0.0285864	0.0612382
TGME49_200470	2365.78	0.643563	0.164649	3.9087	9.27941e-05	0.000424728
TGME49_230605	9.86707	0.643444	0.485619	1.325	0.185171	0.279409
TGME49_247530	23046.4	0.643401	0.282082	2.2809	0.0225545	0.0502498
TGME49_254335	74.5833	0.643147	0.377944	1.7017	0.0888114	0.154773
TGME49_314100	3604.66	0.642901	0.119436	5.38278	7.33425e-08	6.38112e-07
TGME49_230640	284.76	0.642218	0.112408	5.7133	1.10807e-08	1.11553e-07
TGME49_226520	1103.23	0.641138	0.0847715	7.56313	3.93495e-14	8.23077e-13
TGME49_263320	6861.61	0.640581	0.161004	3.97866	6.93061e-05	0.00032743
TGME49_231450	41.7887	0.640475	0.287565	2.22724	0.0259313	0.0566781
TGME49_458320	3.86285	0.640166	1.07242	0.596934	0.550551	0.650923
TGME49_244015	12.8012	0.640067	0.646219	0.990481	0.321939	0.428463
TGME49_264620	93.5258	0.639394	0.443199	1.44268	0.149111	0.233953
TGME49_301000	571.952	0.639155	0.117472	5.44091	5.30103e-08	4.7662e-07
TGME49_217620	247.223	0.639109	0.305016	2.09533	0.0361417	0.074536
TGME49_295950	536.166	0.638818	0.13116	4.87054	1.11296e-06	7.9033e-06
TGME49_305000	25.814	0.638476	0.409866	1.55776	0.119289	0.196319
TGME49_220600	2291.47	0.638424	0.17345	3.68074	0.000232557	0.000949753
TGME49_293740	10520.4	0.638389	0.187	3.41385	0.000640518	0.00234218
TGME49_232940	10456.1	0.6378	0.218154	2.92362	0.00345986	0.0103195
TGME49_238150	8944.88	0.636982	0.180953	3.52014	0.000431316	0.00165054
TGME49_205630	131.676	0.636978	0.410396	1.55211	0.120636	0.198052
TGME49_301340	1484.55	0.63684	0.186886	3.40765	0.000655259	0.00238529
TGME49_264020	1332.64	0.636535	0.0691185	9.20933	3.28165e-20	1.26172e-18
TGME49_233770	5149.12	0.636112	0.221674	2.86958	0.0041102	0.0119847
TGME49_310150	8415.79	0.635944	0.0811344	7.83815	4.57224e-15	1.0828e-13
TGME49_288220	118.239	0.63589	0.522019	1.21813	0.223173	0.323675
TGME49_217430	1160.98	0.635604	0.210076	3.02559	0.00248152	0.00775681
TGME49_253740	839.355	0.635589	0.105565	6.02082	1.73534e-09	1.95686e-08
TGME49_240780	780.359	0.635404	0.343458	1.85002	0.0643107	0.119421
TGME49_258010	1206.36	0.634944	0.0742559	8.55076	1.22278e-17	3.72556e-16
TGME49_260640	1968.51	0.634894	0.170943	3.71407	0.000203956	0.000853233
TGME49_269970	3603.55	0.634829	0.106515	5.96003	2.52199e-09	2.78558e-08
TGME49_268610	1194.77	0.634707	0.117287	5.41158	6.24697e-08	5.50633e-07
TGME49_314330	589.468	0.632919	0.430181	1.47128	0.141214	0.224486
TGME49_217530	1359.57	0.632726	0.10691	5.91833	3.25233e-09	3.52002e-08
TGME49_309880	3069.76	0.632276	0.28206	2.24163	0.024985	0.0548177
TGME49_310515	161.764	0.632243	0.329115	1.92104	0.0547267	0.104981
TGME49_259000	144.765	0.631231	0.218532	2.8885	0.0038708	0.0113854
TGME49_223400	102.732	0.630954	0.292736	2.15537	0.031133	0.0657686
TGME49_251840	2894.7	0.630549	0.0649394	9.70981	2.73847e-22	1.30061e-20
TGME49_308020	27590.6	0.630223	0.244192	2.58085	0.00985574	0.0251105
TGME49_314900	2301.34	0.628819	0.252887	2.48657	0.0128982	0.0315099
TGME49_316380	150.669	0.626506	0.170366	3.67742	0.000235609	0.000961247
TGME49_319620	1255	0.62643	0.120906	5.18112	2.20562e-07	1.77019e-06
TGME49_232110	146.594	0.625978	0.160857	3.89153	9.96145e-05	0.000453105
TGME49_239780	928.746	0.625688	0.117345	5.33206	9.71064e-08	8.17557e-07
TGME49_294808	419.966	0.625551	0.169677	3.68673	0.000227157	0.000931944
TGME49_293500	1144.09	0.625521	0.216702	2.88656	0.00389483	0.0114477
TGME49_203460	79.5004	0.625364	0.190222	3.28755	0.00101065	0.00350515
TGME49_243740	318.495	0.625234	0.130937	4.77507	1.79644e-06	1.22092e-05
TGME49_225940	2128.57	0.625058	0.101809	6.13949	8.27861e-10	9.71534e-09
TGME49_293390	698.172	0.624121	0.162147	3.84911	0.000118545	0.000527929
TGME49_260480	192.731	0.623387	0.212947	2.92743	0.00341771	0.0102354
TGME49_205390	852.899	0.623338	0.142668	4.36914	1.24734e-05	7.06243e-05
TGME49_213840	133.691	0.623277	0.363715	1.71364	0.0865945	0.151532
TGME49_318590	904.013	0.622816	0.280234	2.22248	0.0262507	0.0571905
TGME49_237010	4041.92	0.622791	0.282974	2.20087	0.027745	0.0598007
TGME49_312990	1266.07	0.622365	0.325712	1.91078	0.0560326	0.106927
TGME49_219600	2532.44	0.622091	0.240692	2.5846	0.00974926	0.0248942
TGME49_243580	2263.01	0.621655	0.269358	2.30791	0.0210043	0.0471996
TGME49_222305	501.478	0.621449	0.115508	5.38012	7.44369e-08	6.45546e-07
TGME49_283765	38.6716	0.621241	0.426474	1.45669	0.145202	0.22929
TGME49_260000	84.4927	0.621069	0.607426	1.02246	0.306563	0.412945
TGME49_214295	59.6351	0.620479	0.398006	1.55897	0.119004	0.19589
TGME49_243720	1002.58	0.620288	0.132419	4.6843	2.80923e-06	1.83807e-05
TGME49_248430	60.3647	0.619846	0.4862	1.27488	0.202352	0.299504
TGME49_246660	54.3118	0.618571	0.526481	1.17492	0.240028	0.341435
TGME49_322100	114.03	0.616541	0.228193	2.70184	0.00689575	0.0186833
TGME49_266120	1965.9	0.616078	0.173543	3.55001	0.000385214	0.00148814
TGME49_267460	591.923	0.615756	0.150193	4.09977	4.13559e-05	0.000208465
TGME49_319670	1091.75	0.61565	0.216701	2.84101	0.00449706	0.0129769
TGME49_314310	2136.04	0.615624	0.121892	5.05058	4.40466e-07	3.3487e-06
TGME49_226020	19263.2	0.615552	0.255757	2.40679	0.0160936	0.0379452
TGME49_294680	18.4064	0.61529	0.554396	1.10984	0.267068	0.370309
TGME49_295600	68.2319	0.615007	0.345957	1.7777	0.0754533	0.136289
TGME49_288670	4875.88	0.614828	0.0592879	10.3702	3.38752e-25	1.98195e-23
TGME49_232140	595.382	0.614023	0.148466	4.13578	3.53756e-05	0.00018274
TGME49_217170	40.1095	0.6138	0.511472	1.20006	0.230114	0.33099
TGME49_225790	4495.47	0.612728	0.313748	1.95293	0.0508274	0.0987473
TGME49_294200	32109.6	0.611874	0.29983	2.04073	0.0412773	0.0827638
TGME49_224770	38.3505	0.610628	0.760815	0.802597	0.422208	0.529333
TGME49_217915	537.361	0.610142	0.295976	2.06146	0.0392595	0.0796635
TGME49_315310	2566.02	0.609726	0.218623	2.78894	0.00528805	0.0148301
TGME49_215230	1704	0.609153	0.11345	5.36937	7.90106e-08	6.80823e-07
TGME49_236520	933.173	0.609061	0.257391	2.36629	0.0179674	0.0415908
TGME49_244400	1466.75	0.608742	0.218208	2.78973	0.00527516	0.0148017
TGME49_247320	431.273	0.608534	0.373461	1.62944	0.103219	0.174423
TGME49_324600	46.6623	0.608528	0.328459	1.85267	0.063929	0.118836
TGME49_315450	17.2295	0.608196	0.460768	1.31996	0.186848	0.281194
TGME49_281990	962.393	0.60815	0.117322	5.18358	2.17663e-07	1.74867e-06
TGME49_292200	4967.1	0.607781	0.074903	8.11425	4.88803e-16	1.27721e-14
TGME49_284670	79.8019	0.607189	0.215722	2.81468	0.00488259	0.0138469
TGME49_289050	3816.41	0.606891	0.306265	1.98158	0.0475258	0.093417
TGME49_236040	26881.6	0.606494	0.226752	2.6747	0.00747968	0.0200036
TGME49_201150	1515.49	0.606376	0.367691	1.64915	0.0991175	0.169152
TGME49_294260	85.2682	0.605389	0.26763	2.26204	0.0236951	0.0524867
TGME49_307270	1627.33	0.605344	0.179468	3.37299	0.000743573	0.00266709
TGME49_231920	1088.93	0.60509	0.226359	2.67314	0.00751448	0.0200701
TGME49_306195	367.284	0.604825	0.0961194	6.29244	3.12523e-10	3.91168e-09
TGME49_225460	87.3265	0.604526	0.239315	2.52607	0.0115346	0.028629
TGME49_209230	4.98973	0.60451	1.16239	0.520057	0.603024	0.695843
TGME49_318210	1059	0.604458	0.252004	2.3986	0.0164579	0.0386507
TGME49_200360	21495.8	0.604426	0.346077	1.74651	0.0807229	0.143812
TGME49_207015	10.2414	0.604335	0.733144	0.824306	0.409766	0.517025
TGME49_207430	2023.13	0.604045	0.115937	5.2101	1.88736e-07	1.52997e-06
TGME49_202620	19222.2	0.603603	0.109527	5.51099	3.56818e-08	3.31524e-07
TGME49_267290	48.6435	0.603405	0.286432	2.10663	0.0351498	0.0729
TGME49_244060	3142.73	0.602625	0.102231	5.89471	3.75343e-09	4.05149e-08
TGME49_254040	92.771	0.602476	0.279028	2.1592	0.0308349	0.0652585
TGME49_265030	235.349	0.602321	0.252467	2.38574	0.0170449	0.0398093
TGME49_212300	16290.9	0.602237	0.196467	3.06533	0.00217429	0.00690877
TGME49_305780	1930.32	0.60193	0.072185	8.33871	7.51068e-17	2.12032e-15
TGME49_259580	507.041	0.601244	0.257434	2.33553	0.0195157	0.0445352
TGME49_234980	1965.53	0.600894	0.136938	4.38807	1.14361e-05	6.56234e-05
TGME49_253340	857.552	0.600698	0.204958	2.93083	0.00338058	0.0101392
TGME49_258890	112.998	0.600375	0.179391	3.34673	0.000817705	0.00289822
TGME49_203240	2550.47	0.59939	0.167496	3.57853	0.000345535	0.0013511
TGME49_310340	9.67353	0.598909	0.54338	1.10219	0.270378	0.374127
TGME49_311090	3624.15	0.598369	0.230331	2.59786	0.00938069	0.0240673
TGME49_282000	1130.66	0.597892	0.12657	4.72379	2.31492e-06	1.54468e-05
TGME49_271750	1325.66	0.596271	0.229788	2.59488	0.00946253	0.0242541
TGME49_219230	2493.29	0.596218	0.271751	2.19399	0.0282362	0.0606811
TGME49_261022	205.583	0.596061	0.290057	2.05498	0.0398812	0.0807223
TGME49_275710	52.3638	0.595256	0.344701	1.72687	0.0841901	0.14858
TGME49_201840	3645.06	0.595051	0.274573	2.16718	0.0302208	0.0641774
TGME49_259830	1636.29	0.594562	0.0648448	9.169	4.77449e-20	1.80982e-18
TGME49_280700	6884.23	0.594448	0.101046	5.88292	4.0309e-09	4.31066e-08
TGME49_275350	802.995	0.594347	0.182349	3.25938	0.00111654	0.00382964
TGME49_258590	837.81	0.593978	0.222952	2.66415	0.0077182	0.0205057
TGME49_242580	1647.7	0.593102	0.333689	1.77741	0.0755008	0.136313
TGME49_288550	974.712	0.590463	0.100366	5.88308	4.0271e-09	4.31066e-08
TGME49_250730	2435.55	0.589299	0.239598	2.45953	0.0139119	0.0335397
TGME49_272240	87.2094	0.589201	0.246611	2.38919	0.0168856	0.0395516
TGME49_278240	56.9093	0.587269	0.285871	2.05431	0.0399454	0.0808319
TGME49_217340	1291.69	0.586975	0.0879005	6.67772	2.42693e-11	3.537e-10
TGME49_226290	10058.4	0.586656	0.153038	3.83341	0.000126379	0.000557282
TGME49_249390	12226.1	0.58637	0.119266	4.9165	8.81061e-07	6.38572e-06
TGME49_305890	4520.06	0.58615	0.135592	4.3229	1.5399e-05	8.5451e-05
TGME49_213950	1817.1	0.585929	0.135072	4.33791	1.43846e-05	8.03553e-05
TGME49_213067	1823.49	0.585782	0.122241	4.79201	1.65122e-06	1.12887e-05
TGME49_216053	94.1449	0.584179	0.308133	1.89586	0.0579781	0.109977
TGME49_271625	755.404	0.583035	0.135784	4.29385	1.75601e-05	9.64491e-05
TGME49_231050	66.0948	0.583023	0.444329	1.31214	0.189471	0.284295
TGME49_248310	627.216	0.58222	0.328815	1.77066	0.0766168	0.13802
TGME49_299980	4890.15	0.581884	0.142807	4.07463	4.60879e-05	0.000228291
TGME49_314570	198.685	0.581442	0.145862	3.98625	6.71261e-05	0.000318809
TGME49_289640	684.106	0.581441	0.169667	3.42696	0.000610371	0.00224824
TGME49_318600	971.762	0.581367	0.240878	2.41354	0.0157985	0.0373083
TGME49_267600	1031.74	0.580715	0.160095	3.62731	0.000286388	0.00113962
TGME49_278830	10733.2	0.579481	0.140958	4.11101	3.93929e-05	0.000200986
TGME49_214450	9.19447	0.579153	0.552117	1.04897	0.294193	0.400289
TGME49_203300	7474.86	0.579061	0.356614	1.62378	0.104424	0.176237
TGME49_244000	1020.06	0.57875	0.385645	1.50073	0.133424	0.214425
TGME49_261400	7843.12	0.578611	0.236436	2.44722	0.0143964	0.0344915
TGME49_201400	1375.79	0.577518	0.0971884	5.94225	2.81131e-09	3.06737e-08
TGME49_262600	147.661	0.57735	0.282239	2.0456	0.0407954	0.0820584
TGME49_211670	1697.27	0.57721	0.182211	3.16781	0.00153593	0.00509493
TGME49_245485	4176.39	0.576287	0.227734	2.53053	0.0113892	0.0283291
TGME49_266110	667.647	0.575836	0.157562	3.65467	0.000257515	0.00103648
TGME49_317705	706.724	0.574997	0.157293	3.65558	0.000256602	0.00103384
TGME49_290260	1225.85	0.574543	0.233857	2.45681	0.0140177	0.0337454
TGME49_310020	351.548	0.574273	0.322572	1.7803	0.0750275	0.135702
TGME49_246080	2890.39	0.57423	0.0613447	9.3607	7.92069e-21	3.27957e-19
TGME49_246590	1109.77	0.573926	0.0811703	7.07064	1.54217e-12	2.64926e-11
TGME49_294190	616.441	0.573898	0.194117	2.95645	0.00311201	0.00943182
TGME49_313340	3553.64	0.572176	0.0725689	7.88459	3.15569e-15	7.53817e-14
TGME49_264010	1386.55	0.572076	0.195916	2.92	0.00350029	0.0104247
TGME49_320640	1873.69	0.571184	0.161945	3.52702	0.000420264	0.00161428
TGME49_260440	7970.9	0.570634	0.121326	4.70332	2.5597e-06	1.69229e-05
TGME49_313848	95.7842	0.570381	0.230864	2.47064	0.0134872	0.032672
TGME49_212270	31761.8	0.570299	0.261247	2.18299	0.0290368	0.0620219
TGME49_316635	810.413	0.569913	0.23415	2.43397	0.0149344	0.0355557
TGME49_293400	1767.29	0.569731	0.213536	2.66808	0.00762859	0.0203345
TGME49_288510	1005.6	0.56941	0.123482	4.61129	4.00169e-06	2.54006e-05
TGME49_203870	1693.98	0.569215	0.0789034	7.21408	5.43e-13	9.89657e-12
TGME49_294650	37.6307	0.569043	0.367854	1.54693	0.121881	0.199527
TGME49_258622	40.0851	0.568717	0.605447	0.939335	0.347559	0.455772
TGME49_208320	889.917	0.568686	0.179786	3.16313	0.00156082	0.00517114
TGME49_248370	526.938	0.568439	0.293464	1.937	0.0527458	0.101932
TGME49_220500	3676.52	0.568061	0.152984	3.71321	0.000204645	0.000854788
TGME49_318742	19.6548	0.567902	0.743279	0.764049	0.444838	0.551708
TGME49_256700	197.129	0.567267	0.130102	4.36016	1.29968e-05	7.3348e-05
TGME49_234530	4496.15	0.567184	0.0595308	9.52757	1.61005e-21	7.18208e-20
TGME49_226980	2399.59	0.566768	0.0586095	9.67024	4.03433e-22	1.88284e-20
TGME49_219310	6529.71	0.566671	0.0834352	6.79175	1.10783e-11	1.66878e-10
TGME49_258480	1801.6	0.565987	0.0969553	5.8376	5.29566e-09	5.57459e-08
TGME49_285825	191.294	0.565566	0.243944	2.31842	0.0204263	0.0462224
TGME49_254650	1359.57	0.564755	0.229407	2.4618	0.013824	0.0333577
TGME49_230160	25461	0.564031	0.343934	1.63994	0.101018	0.171709
TGME49_278370	120.681	0.563381	0.617297	0.912657	0.361423	0.469983
TGME49_231020	1484.94	0.562926	0.300138	1.87556	0.0607161	0.114085
TGME49_306692	31.1047	0.561881	0.362663	1.54932	0.121305	0.198826
TGME49_253530	424.653	0.561484	0.270864	2.07294	0.0381783	0.0779989
TGME49_294660	17.8967	0.561291	0.414182	1.35518	0.17536	0.267294
TGME49_293830	70.8958	0.560674	0.42162	1.32981	0.183582	0.277469
TGME49_261260	1200.13	0.560616	0.266979	2.09985	0.0357416	0.0738239
TGME49_245590	724.846	0.56006	0.333505	1.67931	0.0930909	0.16067
TGME49_305610	714.184	0.559001	0.0914254	6.11429	9.69881e-10	1.1235e-08
TGME49_255350	581.277	0.558167	0.0877806	6.35865	2.03531e-10	2.64197e-09
TGME49_243610	1557.84	0.557653	0.0692999	8.04695	8.4884e-16	2.14844e-14
TGME49_247250	1318.3	0.557603	0.100626	5.54136	3.00137e-08	2.83427e-07
TGME49_311020	429.872	0.557484	0.281515	1.9803	0.0476701	0.0936241
TGME49_237540	468.106	0.557335	0.276073	2.01879	0.0435085	0.086537
TGME49_258085	122.993	0.556587	0.203211	2.73896	0.00616332	0.0169376
TGME49_217951	977.175	0.556551	0.111127	5.00822	5.49354e-07	4.11074e-06
TGME49_307810	2947.05	0.555766	0.0723451	7.68215	1.5644e-14	3.47004e-13
TGME49_459560	18.9228	0.555512	0.41948	1.32429	0.185407	0.279652
TGME49_278120	32.6544	0.555247	0.454814	1.22082	0.222153	0.322369
TGME49_223790	3631.02	0.554854	0.102334	5.422	5.89375e-08	5.2425e-07
TGME49_460200	9.84551	0.554527	0.734326	0.75515	0.450159	0.556342
TGME49_240400	256.823	0.553996	0.31744	1.7452	0.0809499	0.144121
TGME49_300080	209.595	0.553957	0.50791	1.09066	0.275422	0.379935
TGME49_298060	628.774	0.553597	0.312249	1.77294	0.0762393	0.137432
TGME49_224710	448.853	0.553351	0.164421	3.36546	0.000764153	0.0027324
TGME49_310660	1048.56	0.552953	0.112443	4.91764	8.75923e-07	6.35418e-06
TGME49_230130	14.23	0.552333	0.559504	0.987183	0.323553	0.430231
TGME49_221675	2789.84	0.552254	0.104353	5.29216	1.20878e-07	1.00511e-06
TGME49_217760	890.115	0.552172	0.238383	2.31632	0.0205408	0.0464167
TGME49_270865	4625.18	0.55166	0.0836401	6.59564	4.23427e-11	5.97684e-10
TGME49_311335	290.722	0.551616	0.138138	3.99322	6.51815e-05	0.000310487
TGME49_267450	1843.73	0.551605	0.268836	2.05183	0.0401866	0.0811369
TGME49_217688	648.922	0.55154	0.260695	2.11565	0.0343747	0.0715313
TGME49_215890	1000.3	0.551338	0.182773	3.01651	0.00255703	0.00796508
TGME49_316600	4435.19	0.551237	0.147402	3.73967	0.00018426	0.000781774
TGME49_279460	7.01889	0.550453	0.730125	0.753916	0.4509	0.557002
TGME49_269010	16133.9	0.5501	0.104801	5.24901	1.52921e-07	1.25348e-06
TGME49_228680	7.09035	0.549637	0.681343	0.806696	0.419842	0.527103
TGME49_280420	328.431	0.549427	0.159693	3.44051	0.000580611	0.00215138
TGME49_252390	4523.8	0.549117	0.0665396	8.25248	1.55142e-16	4.24616e-15
TGME49_244165	67.6976	0.549074	0.378046	1.4524	0.14639	0.230715
TGME49_214530	1024.75	0.548918	0.176068	3.11765	0.00182302	0.00593271
TGME49_252860	86.2812	0.548867	0.268452	2.04456	0.0408981	0.0822238
TGME49_292360	983.789	0.548247	0.137103	3.99881	6.36621e-05	0.000303787
TGME49_223430	169.71	0.548144	0.187105	2.92961	0.00339387	0.0101753
TGME49_310160	80.395	0.548104	0.352552	1.55468	0.120023	0.197286
TGME49_247360	5846.87	0.547221	0.0781873	6.99885	2.58065e-12	4.34994e-11
TGME49_248320	587.276	0.547045	0.0863751	6.33336	2.39881e-10	3.06256e-09
TGME49_260460	191.273	0.546588	0.226016	2.41836	0.0155908	0.036915
TGME49_214940	51867.7	0.546552	0.341097	1.60234	0.109081	0.182722
TGME49_215385	268.894	0.54653	0.312173	1.75073	0.0799924	0.142795
TGME49_289190	479.555	0.546485	0.250055	2.18546	0.0288548	0.0617312
TGME49_208780	835.672	0.545571	0.0937529	5.81925	5.91126e-09	6.19034e-08
TGME49_231994	54.6995	0.544802	0.381	1.42993	0.152738	0.238603
TGME49_210235	31.637	0.54478	0.372472	1.46261	0.143575	0.227474
TGME49_273350	1043.06	0.544462	0.0750784	7.25192	4.10908e-13	7.5746e-12
TGME49_210800	1223.39	0.543942	0.24808	2.19261	0.0283353	0.0608132
TGME49_297710	1519.1	0.543867	0.109489	4.96734	6.78762e-07	4.99574e-06
TGME49_202040	2845.3	0.543698	0.265523	2.04765	0.0405948	0.0817566
TGME49_237240	2633.71	0.543128	0.213971	2.53833	0.0111384	0.027808
TGME49_279370	1124.55	0.542207	0.0656341	8.26104	1.44404e-16	3.97924e-15
TGME49_208310	999.891	0.54212	0.331877	1.63349	0.102365	0.173399
TGME49_286928	1616.64	0.542018	0.141162	3.8397	0.000123183	0.000545275
TGME49_242070	18403.1	0.541521	0.104649	5.17466	2.28331e-07	1.82891e-06
TGME49_286460	10105.1	0.541371	0.220424	2.45605	0.0140475	0.0337944
TGME49_237015	9420.86	0.54123	0.159925	3.38428	0.000713664	0.00256894
TGME49_239910	4317.63	0.540839	0.279473	1.93521	0.0529643	0.102207
TGME49_204055	469.913	0.540598	0.138045	3.9161	8.99926e-05	0.000413311
TGME49_205290	2747.89	0.540378	0.115529	4.67742	2.90501e-06	1.89306e-05
TGME49_305800	793.765	0.540057	0.129815	4.16019	3.17979e-05	0.000165423
TGME49_274020	18.0837	0.53989	0.35924	1.50287	0.132873	0.21388
TGME49_217961	522.441	0.539562	0.40506	1.33205	0.182843	0.276663
TGME49_310060	6069.08	0.538353	0.140449	3.8331	0.000126541	0.000557692
TGME49_229420	1809.92	0.53821	0.178352	3.01768	0.00254715	0.00793737
TGME49_290240	1342.48	0.537515	0.0897763	5.98727	2.13396e-09	2.393e-08
TGME49_232640	2723.39	0.536403	0.143916	3.72721	0.000193611	0.000815447
TGME49_295690	409.988	0.535851	0.104849	5.11068	3.21007e-07	2.49693e-06
TGME49_316520	856.612	0.535408	0.294265	1.81948	0.0688385	0.126147
TGME49_304520	1645.59	0.535247	0.307232	1.74216	0.0814805	0.144842
TGME49_300150	919.454	0.535217	0.308196	1.73661	0.0824563	0.146141
TGME49_254460	3213.96	0.535041	0.0782401	6.83845	8.00553e-12	1.23588e-10
TGME49_249360	3041.47	0.534919	0.100033	5.34744	8.92086e-08	7.57382e-07
TGME49_283855	51.9884	0.534572	0.250402	2.13485	0.032773	0.0687117
TGME49_217555	6074.65	0.53437	0.0733174	7.28844	3.13559e-13	5.86036e-12
TGME49_268920	1240.08	0.53434	0.128541	4.15698	3.22486e-05	0.000167551
TGME49_222400	1829.24	0.533746	0.348513	1.5315	0.125647	0.204037
TGME49_227615	1297.34	0.53359	0.233717	2.28306	0.0224266	0.0499924
TGME49_272710	2285.16	0.533564	0.178705	2.98573	0.00282905	0.00870494
TGME49_205030	1262.06	0.53317	0.0868426	6.13951	8.27787e-10	9.71534e-09
TGME49_249470	2617.05	0.533147	0.0864162	6.16953	6.84935e-10	8.16864e-09
TGME49_235990	729.368	0.532993	0.415784	1.2819	0.199879	0.296821
TGME49_247920	1733.82	0.532849	0.205316	2.59527	0.00945175	0.0242342
TGME49_232290	49.1333	0.532464	0.252042	2.1126	0.0346349	0.0719614
TGME49_226820	130.922	0.532393	0.336412	1.58256	0.113521	0.188439
TGME49_285930	1455.84	0.532336	0.0625745	8.50723	1.78134e-17	5.34666e-16
TGME49_291900	1249.58	0.532136	0.302558	1.75879	0.078613	0.140861
TGME49_265130	11.8032	0.531182	0.478962	1.10903	0.267419	0.370604
TGME49_219200	1265.88	0.531014	0.218151	2.43415	0.0149267	0.035551
TGME49_255175	25.7958	0.530121	0.361958	1.46459	0.143032	0.226945
TGME49_250685	44.1046	0.530103	0.293178	1.80812	0.0705871	0.128825
TGME49_288330	804.473	0.529557	0.203251	2.60544	0.00917573	0.0236089
TGME49_254920	748.562	0.529093	0.393647	1.34408	0.178923	0.271751
TGME49_261600	1890.77	0.528571	0.174901	3.02211	0.00251021	0.00783132
TGME49_233300	523.906	0.528542	0.152683	3.46169	0.000536792	0.00200744
TGME49_266470	626.234	0.528273	0.251	2.10467	0.03532	0.073159
TGME49_286540	1624.61	0.527818	0.0884224	5.96928	2.38305e-09	2.63934e-08
TGME49_234940	490.975	0.526858	0.121646	4.33109	1.48373e-05	8.25611e-05
TGME49_213610	3407.38	0.526754	0.112371	4.68765	2.76365e-06	1.81118e-05
TGME49_310520	461.317	0.526724	0.141834	3.71366	0.000204286	0.000854094
TGME49_305320	429.713	0.526418	0.328419	1.60288	0.10896	0.182557
TGME49_200270	1093.71	0.525974	0.194119	2.70954	0.00673761	0.018304
TGME49_217460	4322.47	0.525862	0.0465258	11.3026	1.27413e-29	1.04973e-27
TGME49_257480	1513.59	0.525851	0.0673981	7.80216	6.0854e-15	1.42004e-13
TGME49_203610	999.926	0.52571	0.252679	2.08054	0.0374759	0.076797
TGME49_310790	13108.3	0.525326	0.274734	1.91212	0.0558602	0.106724
TGME49_271380	1216.12	0.525325	0.136869	3.83817	0.000123957	0.000548225
TGME49_231950	5972.82	0.524966	0.125381	4.18695	2.82723e-05	0.000149392
TGME49_306890	1404.82	0.52473	0.181287	2.89447	0.00379795	0.0112037
TGME49_202590	697.206	0.52449	0.184773	2.83857	0.00453166	0.0130534
TGME49_318580	1842.32	0.524421	0.0679678	7.71573	1.20288e-14	2.69779e-13
TGME49_289610	775.375	0.524231	0.114524	4.57749	4.70589e-06	2.94081e-05
[truncated: 6,075 more rows]

## Sheet: up
GeneID	baseMean	log2FoldChange	lfcSE	stat	pvalue	padj
TGME49_200295	280.947	1.0482	0.183819	5.70235	1.18169e-08	1.18374e-07	DnAK-TPR
TGME49_200300	40.1959	1.43387	0.369779	3.87763	0.000105478	0.00047737	hypothetical protein
TGME49_200340	2013.84	1.38442	0.11058	12.5196	5.83324e-36	7.98264e-34	hypothetical protein
TGME49_201690	427.198	1.37606	0.480176	2.86574	0.00416038	0.0121223	enoyl-CoA hydratase/isomerase family protein
TGME49_202020	1171.65	1.82423	0.188883	9.65796	4.54842e-22	2.11057e-20	hypothetical protein
TGME49_202025	65.6985	1.36846	0.4031	3.39485	0.000686671	0.00248284	metallo-beta-lactamase domain-containing protein
TGME49_202050	734.98	1.83767	0.321198	5.7213	1.05713e-08	1.06824e-07	hydroxymethylglutaryl-CoA lyase, putative
TGME49_202060	89.0518	1.78398	0.381374	4.67776	2.90031e-06	1.89152e-05	aspartate-semialdehyde dehydrogenase
TGME49_202090	50.9684	1.90089	0.285841	6.65017	2.92761e-11	4.22099e-10	hypothetical protein
TGME49_202110	92.976	1.76704	0.225944	7.82067	5.25412e-15	1.23319e-13	zinc finger, c2h2 type domain-containing protein
TGME49_202140	144.464	3.03487	0.324247	9.35976	7.99209e-21	3.29225e-19	hypothetical protein
TGME49_202205	88.4187	1.45855	0.455856	3.19959	0.00137623	0.00460113	hypothetical protein
TGME49_202210	47.5712	1.91311	0.766086	2.49725	0.0125159	0.0306688	hypothetical protein
TGME49_202255	793.532	1.10278	0.184457	5.9785	2.25206e-09	2.51844e-08	myosin heavy chain, putative
TGME49_202285	33.683	2.92871	0.794183	3.6877	0.000226288	0.000929322	PAN domain-containing protein
TGME49_202445	47.8195	1.47543	0.618222	2.38656	0.0170066	0.0397429	WD domain, G-beta repeat-containing protein
TGME49_202580	1660.65	1.36364	0.09939	13.7201	7.69901e-43	1.63584e-40	hypothetical protein
TGME49_202930	283.803	1.01124	0.220115	4.59414	4.34547e-06	2.73463e-05	hypothetical protein
TGME49_202970	803.341	1.22693	0.46849	2.6189	0.00882129	0.0228939	PAN domain-containing protein
TGME49_203060	6289.37	1.28762	0.378065	3.40581	0.000659673	0.00239703	cAMP-dependent protein kinase
TGME49_203135	100.316	1.28273	0.191819	6.68715	2.27555e-11	3.34051e-10	hypothetical protein
TGME49_203230	203.976	1.92907	0.539863	3.57325	0.000352572	0.00137586	hypothetical protein
TGME49_203250	224.514	1.34894	0.278624	4.84145	1.28895e-06	9.07319e-06	hypothetical protein
TGME49_203330	182.91	2.14695	0.307265	6.98728	2.80269e-12	4.70607e-11	hypothetical protein
TGME49_203340	14.9725	1.38104	0.463938	2.97677	0.00291301	0.00890894	hypothetical protein
TGME49_203505	48.792	1.18533	0.402949	2.94165	0.00326473	0.00985031	hypothetical protein
TGME49_203590	305.646	1.20602	0.3113	3.87415	0.000106999	0.000482631	kinesin-related protein 3A, putative
TGME49_203682	159.152	2.24958	0.299093	7.52134	5.42159e-14	1.1054e-12	hypothetical protein
TGME49_203688	12.2807	1.66967	0.62634	2.66575	0.00768165	0.0204422	hypothetical protein
TGME49_203770	83.1748	2.5189	0.253727	9.92762	3.15695e-23	1.62352e-21	peptidase family M3 protein
TGME49_203890	21.7446	1.78115	0.514326	3.46307	0.000534047	0.00199858	hypothetical protein
TGME49_204010	876.403	1.07438	0.37442	2.86946	0.00411175	0.0119849	hypothetical protein
TGME49_204290	15.4355	1.26854	0.520863	2.43547	0.0148726	0.0354851	hypothetical protein
TGME49_204300	15.8835	1.49883	0.511357	2.93109	0.00337771	0.0101389	hypothetical protein
TGME49_204320	1755.22	1.25027	0.215027	5.81447	6.08277e-09	6.35347e-08	protein disulfide-isomerase, putative
TGME49_204325	611.178	1.72338	0.132509	13.0058	1.13463e-38	1.94916e-36	hypothetical protein
TGME49_204330	323.536	1.65229	0.172521	9.57734	9.95772e-22	4.49155e-20	hypothetical protein
TGME49_204420	6755.88	1.14744	0.467121	2.4564	0.0140336	0.0337728	hypothetical protein
TGME49_204440	512.978	1.0755	0.107109	10.0412	1.0048e-23	5.37269e-22	cell cycle regulator protein
TGME49_204460	53.334	1.85588	0.497787	3.72827	0.0001928	0.000812882	hypothetical protein
TGME49_204500	142.438	1.53951	0.309506	4.97409	6.55557e-07	4.83818e-06	hypothetical protein
TGME49_204505	112.478	1.68059	0.286037	5.87543	4.21748e-09	4.49828e-08	hypothetical protein
TGME49_204520	2559.63	1.14449	0.486992	2.35012	0.0187671	0.0430716	AP2 domain transcription factor AP2X-3
TGME49_205020	310.251	1.17821	0.252158	4.6725	2.97556e-06	1.93435e-05	hypothetical protein
TGME49_205070	32.4879	1.45441	0.583485	2.49262	0.0126803	0.0310424	zinc finger (CCCH type) motif-containing protein
TGME49_205080	50.6236	2.29815	0.488636	4.70319	2.56128e-06	1.69229e-05	SAG-related sequence SRS40E
TGME49_205110	435.392	1.39446	0.44485	3.13469	0.00172038	0.00563274	hypothetical protein
TGME49_205398	17.7731	3.48528	0.830067	4.19879	2.68343e-05	0.000142352	hypothetical protein
TGME49_205402	143.552	2.46644	0.510136	4.83486	1.33238e-06	9.34637e-06	GDA1/CD39 (nucleoside phosphatase) family protein
TGME49_205420	60.8453	1.0844	0.275438	3.93702	8.24991e-05	0.000382156	hypothetical protein
TGME49_205425	13.4823	2.70318	0.775259	3.48681	0.000488818	0.00184858	hypothetical protein
TGME49_205430	330.151	1.14103	0.22641	5.03965	4.66382e-07	3.52582e-06	hypothetical protein
TGME49_205520	133.165	1.27945	0.301634	4.24173	2.21805e-05	0.00011955	zinc finger (CCCH type) motif-containing protein
TGME49_205530	8.10941	2.02863	0.705039	2.87732	0.00401064	0.0117496	hypothetical protein
TGME49_205760	73.4657	1.91311	0.249926	7.65472	1.93735e-14	4.22762e-13	hypothetical protein
TGME49_206550	187.293	1.30029	0.328156	3.9624	7.42014e-05	0.000347351	hypothetical protein
TGME49_206630	1600.23	1.36233	0.200385	6.79858	1.05653e-11	1.60046e-10	rhoptry kinase family protein ROP30
TGME49_206650	190.121	1.20782	0.438469	2.75462	0.00587598	0.0162698	hypothetical protein
TGME49_207050	39.741	5.39166	1.00834	5.34706	8.93966e-08	7.58181e-07	aspartokinase
TGME49_207130	25.0129	1.64247	0.624218	2.63125	0.00850723	0.0222074	Tubulin-tyrosine ligase family protein
TGME49_207160	59.8255	1.89437	0.476583	3.97489	7.04118e-05	0.000332265	Cof family hydrolase subfamily protein
TGME49_207210	110.851	2.32201	0.754642	3.07697	0.00209114	0.00669313	hypothetical protein
TGME49_207350	561.482	1.34341	0.430142	3.12318	0.00178906	0.00582925	hypothetical protein
TGME49_207360	100.487	1.80386	0.391344	4.6094	4.03827e-06	2.56127e-05	folate/biopterin transporter, putative
TGME49_207403	959.129	1.31286	0.0875314	14.9988	7.47938e-51	2.23661e-48	acyl-CoA dehydrogenase domain-containing protein
TGME49_207407	67.6424	1.61128	0.297179	5.42194	5.8957e-08	5.2425e-07	PAN domain-containing protein
TGME49_207410	877.34	1.70754	0.525669	3.24832	0.00116088	0.00396318	hypothetical protein
TGME49_207600	752.628	2.16197	0.267685	8.07652	6.66386e-16	1.70806e-14	3'5'-cyclic nucleotide phosphodiesterase domain-containing protein
TGME49_207610	64.537	2.32636	0.549085	4.23679	2.26743e-05	0.000121967	hypothetical protein
TGME49_207750	1192.21	1.02211	0.197878	5.16538	2.39945e-07	1.90869e-06	hypothetical protein
TGME49_207880	5007.18	1.02268	0.393288	2.60034	0.00931317	0.0239168	hypothetical protein
TGME49_207930	3713.98	1.47392	0.214716	6.86449	6.67313e-12	1.06061e-10	fructose-bisphosphate aldolase, putative
TGME49_207955	74.9596	2.36629	0.278647	8.49208	2.02967e-17	6.04708e-16	protein kinase (incomplete catalytic triad)
TGME49_207965	53.3711	1.74897	0.347288	5.03607	4.75186e-07	3.58231e-06	hypothetical protein
TGME49_208020	1383.04	3.47294	0.132457	26.2193	1.60227e-151	6.46838e-148	AP2 domain transcription factor AP2VI-2
TGME49_208370	11607	1.36028	0.0808073	16.8336	1.38477e-63	6.57685e-61	AIG2 family protein
TGME49_208430	765.349	1.4246	0.155481	9.16256	5.06815e-20	1.87708e-18	hypothetical protein
TGME49_208740	8308.61	1.10708	0.232171	4.76838	1.85712e-06	1.26003e-05	rhoptry kinase family protein ROP38
TGME49_208810	32.2396	2.63485	0.610561	4.31547	1.59266e-05	8.7956e-05	protein phosphatase 2C domain-containing protein
TGME49_209040	52.9951	1.46748	0.299728	4.89604	9.77887e-07	7.03069e-06	hypothetical protein
TGME49_209180	262.01	3.66873	0.9377	3.91248	9.1353e-05	0.000418844	subtilisin SUB6
TGME49_209300	348.83	1.09398	0.23117	4.73238	2.21907e-06	1.48564e-05	hypothetical protein
TGME49_209410	118.964	1.47514	0.334934	4.40426	1.06145e-05	6.14348e-05	hypothetical protein
TGME49_209470	14.1058	2.92985	0.896976	3.26637	0.00108937	0.00375078	alpha/beta hydrolase fold domain-containing protein
TGME49_209490	1932.17	1.11441	0.257699	4.32445	1.5291e-05	8.49688e-05	microneme protein MIC10
TGME49_209920	14.3435	2.13063	0.575735	3.70071	0.000214994	0.000887455	leucine rich repeat-containing protein
TGME49_209985	407.547	1.79885	0.617461	2.9133	0.00357629	0.0106275	hypothetical protein
TGME49_210095	33.1591	1.97069	0.337155	5.84505	5.06419e-09	5.35187e-08	hypothetical protein
TGME49_210100	6.98732	4.16305	1.15398	3.60756	0.000309093	0.00122274	ATPase, AAA family protein
TGME49_210260	40.9236	1.76284	0.302792	5.82195	5.81659e-09	6.09911e-08	hypothetical protein
TGME49_210460	7.39151	2.06314	0.676912	3.04787	0.00230466	0.0072829	pyridine nucleotide-disulfide oxidoreductase domain-containing protein
TGME49_210470	25.9713	1.40692	0.349252	4.02837	5.61639e-05	0.000271863	hypothetical protein
TGME49_210682	1604.88	2.6477	0.721398	3.67023	0.000242328	0.000984205	hypothetical protein
TGME49_210740	30.6597	1.21566	0.460703	2.6387	0.00832242	0.0218166	SAG-related sequence SRS28
TGME49_210783	64.4082	1.25828	0.244392	5.14862	2.62404e-07	2.07711e-06	hypothetical protein
TGME49_210815	72.1317	1.33327	0.256527	5.19738	2.02119e-07	1.63191e-06	hypothetical protein
TGME49_210950	19.4886	1.52895	0.548993	2.78502	0.00535252	0.0149952	aspartyl proteinase (eimepsin), putative
TGME49_211320	71.6406	1.4554	0.503639	2.88976	0.00385539	0.0113483	hypothetical protein
TGME49_211630	10534.1	1.45934	0.41073	3.55303	0.000380815	0.00147397	hypothetical protein
TGME49_211910	99.1472	1.28584	0.291316	4.41389	1.01529e-05	5.88054e-05	hypothetical protein
TGME49_212075	77.202	1.28708	0.483235	2.66347	0.00773393	0.0205384	hypothetical protein
TGME49_212280	960.188	1.06021	0.248244	4.27084	1.94735e-05	0.000106021	EF hand family protein
TGME49_212410	169.396	1.49163	0.640328	2.32948	0.0198337	0.0451472	peroxiredoxin PRX2
TGME49_212420	42.1853	1.46172	0.564717	2.58841	0.00964191	0.0246591	hypothetical protein
TGME49_212910	184.805	1.90634	0.347142	5.49153	3.98464e-08	3.66007e-07	Toxoplasma gondii family A protein
TGME49_213020	1274.73	1.32808	0.210742	6.3019	2.9402e-10	3.69193e-09	cpw-wpc domain-containing protein
TGME49_213340	32.2117	2.54649	0.750392	3.39354	0.000689949	0.00249246	kinesin motor domain-containing protein
TGME49_213510	9.40507	4.00373	0.981402	4.0796	4.51124e-05	0.000224423	hypothetical protein
TGME49_213880	631.314	1.38017	0.113076	12.2057	2.89706e-34	3.29449e-32	hypothetical protein
TGME49_214170	1701.89	1.16254	0.265996	4.37051	1.23959e-05	7.02841e-05	hypothetical protein
TGME49_214190	230.783	1.39727	0.277888	5.02816	4.95215e-07	3.72634e-06	chaperone clpB protein, putative
TGME49_214220	22614.1	1.06773	0.378243	2.82285	0.00475984	0.0135607	hypothetical protein
TGME49_214310	2479.91	1.12604	0.230689	4.88122	1.05432e-06	7.51992e-06	hypothetical protein
TGME49_214410	11076.9	1.05439	0.224562	4.69533	2.66171e-06	1.74863e-05	lipase
TGME49_214510	25.4596	1.47512	0.553068	2.66716	0.00764955	0.0203702	hypothetical protein
TGME49_214580	90.4365	2.21315	0.30681	7.21341	5.45693e-13	9.92325e-12	acyl-CoA carboxyltransferase beta chain, putative
TGME49_214800	1051.3	1.05639	0.152211	6.94028	3.91318e-12	6.43483e-11	tRNA-Met
TGME49_215210	3706.12	1.22642	0.323356	3.79279	0.000148965	0.000647331	hypothetical protein
TGME49_215320	196.685	2.28598	0.692699	3.3001	0.000966499	0.00337085	hypothetical protein
TGME49_215347	518.117	1.60847	0.135242	11.8933	1.28207e-32	1.34435e-30	hypothetical protein
TGME49_215480	1855.69	1.33503	0.18226	7.32489	2.39094e-13	4.52095e-12	hypothetical protein
TGME49_215540	31.4415	1.08362	0.392534	2.76057	0.00577001	0.0160148	3-ketoacyl-CoA reductase, putative
TGME49_215885	10.6965	3.76171	1.12114	3.35524	0.000792964	0.0028192	tRNA-Glu
TGME49_215895	2318.46	1.55756	0.360726	4.31783	1.57569e-05	8.71976e-05	Dpy-30 motif protein
TGME49_215900	252.639	1.08666	0.246035	4.41669	1.00225e-05	5.8165e-05	tetratricopeptide repeat-containing protein
TGME49_215910	6948.46	1.14212	0.311707	3.66409	0.000248223	0.00100661	hypothetical protein
TGME49_215920	3044.51	1.08301	0.130409	8.30467	1.001e-16	2.79656e-15	SAG-related sequence SRS30D
TGME49_216140	287.111	2.41085	0.644206	3.74236	0.000182301	0.0007755	hypothetical protein
TGME49_216150	4.03884	3.31741	1.28462	2.5824	0.00981161	0.025006	acetyl-CoA acyltransferase B, putative
TGME49_216155	8.67017	3.92011	1.33748	2.93096	0.0033792	0.0101389	hypothetical protein
TGME49_216160	108.765	1.69927	0.332243	5.11454	3.14499e-07	2.45102e-06	1,3-beta-glucan synthase component protein
TGME49_216200	781.592	1.82993	0.332854	5.49769	3.84803e-08	3.54264e-07	Toxoplasma gondii family A protein
TGME49_216285	668.576	1.78701	0.589213	3.03288	0.0024223	0.00760702	hypothetical protein
TGME49_216490	628.627	1.06245	0.25412	4.18089	2.90367e-05	0.000152652	SAG-related sequence SRS59J
TGME49_216710	640.349	1.08992	0.420357	2.59285	0.00951849	0.0243743	SAG-related sequence SRS39
TGME49_216940	35.6837	1.93048	0.494605	3.90308	9.49773e-05	0.000433982	adenylate kinase superfamily protein
TGME49_217400	2488.58	1.30073	0.159396	8.16037	3.34011e-16	8.84199e-15	hypothetical protein
TGME49_217410	406.335	2.08195	0.362365	5.74544	9.16827e-09	9.34654e-08	SAG-related sequence SRS21
TGME49_217490	1069.89	1.90773	0.439751	4.33821	1.4365e-05	8.03553e-05	hypothetical protein
TGME49_217610	8255.27	1.18876	0.484741	2.45236	0.0141921	0.0340931	hypothetical protein
TGME49_217650	133.971	1.28476	0.477152	2.69256	0.00709068	0.0191472	kinesin, putative
TGME49_217720	103.576	1.29791	0.417338	3.10999	0.00187096	0.00606428	hypothetical protein
TGME49_217920	91.2383	1.29434	0.55125	2.348	0.0188743	0.0432807	hypothetical protein
TGME49_217930	610.069	1.06052	0.328076	3.23254	0.00122694	0.00416058	hypothetical protein
TGME49_217940	387.03	1.16812	0.425482	2.7454	0.00604366	0.0166371	hypothetical protein
TGME49_218215	18.0512	1.49793	0.632842	2.36698	0.0179339	0.041537	AP2 domain transcription factor AP2IX-4
TGME49_218290	710.861	1.02244	0.348616	2.93286	0.0033586	0.0100996	hypothetical protein
TGME49_218358	1164.61	1.08407	0.253894	4.26979	1.95655e-05	0.00010645	hypothetical protein
TGME49_218380	26.9915	1.38098	0.390569	3.53582	0.000406511	0.00156592	hypothetical protein
TGME49_218470	66.8434	2.75121	0.520277	5.28797	1.23684e-07	1.02627e-06	hypothetical protein
TGME49_218930	52.0787	1.02923	0.318451	3.23198	0.00122935	0.00416525	hypothetical protein
TGME49_219160	60.7732	1.56178	0.484135	3.22591	0.00125571	0.00424564	hypothetical protein
TGME49_219222	54.2001	1.20539	0.298515	4.03795	5.39208e-05	0.000262421	transmembrane protein 65, putative
TGME49_219348	63.3675	3.95235	0.572732	6.90087	5.16848e-12	8.36279e-11	carboxyvinyl-carboxyphosphonate phosphorylmutase
TGME49_219370	149.359	1.25376	0.203095	6.17326	6.68943e-10	8.00395e-09	hypothetical protein
TGME49_219610	2249.35	1.53465	0.47715	3.21627	0.00129866	0.00436529	intraflagellar transport 80 family protein
TGME49_219660	107.949	1.32116	0.333447	3.96213	7.4283e-05	0.000347486	hypothetical protein
TGME49_219742	118.274	2.19951	0.533252	4.12471	3.7121e-05	0.000190658	Sterol-sensing domain of SREBP cleavage-activation domain-containing protein
TGME49_220025	25.7639	2.78821	0.910546	3.06213	0.00219767	0.00697757	hypothetical protein
TGME49_220510	3234.52	1.02447	0.077749	13.1766	1.19595e-39	2.19457e-37	calmodulin, putative
TGME49_220550	16.074	1.42972	0.537631	2.65929	0.00783054	0.0207305	apical membrane antigen 1 domain-containing protein
TGME49_220560	17.5038	2.46054	0.549135	4.48076	7.43778e-06	4.45494e-05	ribosomal protein S11
TGME49_220620	31.3924	2.8702	0.46133	6.22157	4.922e-10	5.97598e-09	ribosomal protein S5, putative
TGME49_220640	2462.74	1.15803	0.167526	6.91257	4.75966e-12	7.74788e-11	hypothetical protein
TGME49_220840	552.485	1.17282	0.314859	3.7249	0.000195395	0.000820821	hypothetical protein
TGME49_221220	128.72	1.59307	0.233791	6.81407	9.48727e-12	1.45076e-10	hypothetical protein
TGME49_221340	1156.59	1.14986	0.425957	2.69947	0.00694498	0.0188041	hypothetical protein
TGME49_221490	1608.78	1.31391	0.296061	4.43797	9.08093e-06	5.30915e-05	hypothetical protein
TGME49_221550	82.7878	1.13901	0.345432	3.29736	0.000975996	0.0034025	hypothetical protein
TGME49_221560	64.1361	3.49334	0.542742	6.43645	1.22297e-10	1.62942e-09	AP2 domain transcription factor AP2IX-9
TGME49_221630	1031.61	1.15108	0.394486	2.91791	0.00352383	0.0104909	tRNA methyltransferase complex GCD14 subunit protein
TGME49_221685	325.659	1.82907	0.152402	12.0016	3.4859e-33	3.8034e-31	hypothetical protein
TGME49_221840	145.654	1.73313	0.211275	8.20318	2.34102e-16	6.27954e-15	Purine nucleoside phosphorylase
TGME49_221895	18.0552	1.44412	0.570927	2.52943	0.0114249	0.0283926	hypothetical protein
TGME49_222075	21.6351	1.64595	0.386959	4.25355	2.10406e-05	0.000113633	hypothetical protein
TGME49_222370	1543.84	3.15013	0.36739	8.57434	9.96532e-18	3.04773e-16	hypothetical protein
TGME49_222385	42.1548	1.4405	0.314735	4.57685	4.72024e-06	2.94522e-05	hypothetical protein
TGME49_222970	1433.7	1.02654	0.138997	7.38533	1.52072e-13	2.90955e-12	hypothetical protein
TGME49_223025	92.9687	1.29828	0.282814	4.59057	4.42041e-06	2.77746e-05	hypothetical protein
TGME49_223030	158.31	1.48645	0.276028	5.38515	7.23849e-08	6.30459e-07	enoyl-CoA hydratase/isomerase family protein
TGME49_223095	887.679	1.00279	0.312506	3.20886	0.0013326	0.00446821	zinc finger, MYND-type containing 12 family protein
TGME49_223258	147.506	1.37337	0.208055	6.601	4.0838e-11	5.77454e-10	hypothetical protein
TGME49_223262	950.634	1.351	0.46486	2.90625	0.00365783	0.0108464	apical membrane antigen 1 protein
TGME49_223550	1107.23	3.458	0.234199	14.7652	2.45542e-49	7.08039e-47	hypothetical protein
TGME49_223560	1103.95	1.28356	0.1403	9.14866	5.76416e-20	2.11545e-18	leucine rich repeat-containing protein
TGME49_223750	1850.28	1.19189	0.0779005	15.3001	7.6282e-53	2.56625e-50	hypothetical protein
TGME49_223770	20.1292	1.90063	0.667974	2.84537	0.00443605	0.0128191	Toxoplasma gondii family D protein
TGME49_223830	70.375	1.22604	0.390488	3.13977	0.0016908	0.00555168	hypothetical protein
TGME49_223845	204.657	1.0538	0.146384	7.19884	6.07257e-13	1.09442e-11	AP2 domain transcription factor AP2IV-3
TGME49_223855	1175.33	1.07632	0.343234	3.13583	0.00171367	0.00561798	hypothetical protein
TGME49_224140	1592.98	2.16758	0.438412	4.94417	7.64675e-07	5.59745e-06	subtilisin SUB10
TGME49_224230	506.195	1.1592	0.428389	2.70596	0.00681064	0.0184775	hypothetical protein
TGME49_224250	2263.91	1.44449	0.428187	3.37349	0.000742224	0.00266343	p25-alpha family protein
TGME49_224630	407.545	1.88693	0.355127	5.31339	1.07603e-07	9.03106e-07	hypothetical protein
TGME49_224675	234.137	2.34475	0.495058	4.73631	2.17642e-06	1.45829e-05	hypothetical protein
TGME49_224750	43.4935	2.06421	0.428095	4.82184	1.42242e-06	9.89201e-06	28S ribosomal RNA
TGME49_224760	312.799	2.99963	0.317428	9.44982	3.39403e-21	1.45763e-19	hypothetical protein
TGME49_224932	68.6077	1.13954	0.323722	3.52013	0.00043134	0.00165054	hypothetical protein
TGME49_224940	548.167	1.16748	0.261338	4.46734	7.91994e-06	4.71228e-05	hypothetical protein
TGME49_225032	6.75856	2.14811	0.796588	2.69663	0.00700442	0.018946	hypothetical protein
TGME49_225070	132.727	1.7741	0.441635	4.01712	5.89142e-05	0.000283984	EGF family domain-containing protein
TGME49_225290	147.706	1.3817	0.406624	3.39799	0.00067884	0.00245858	hypothetical protein
TGME49_225413	57.723	2.68313	0.500503	5.36086	8.2828e-08	7.09176e-07	ATPase, AAA family protein
TGME49_225540	4435.69	1.41702	0.224924	6.29999	2.9766e-10	3.73185e-09	dynein heavy chain family protein
TGME49_225590	28.146	2.21388	0.40184	5.50935	3.60163e-08	3.33864e-07	hypothetical protein
TGME49_225850	2422.81	1.37297	0.0698981	19.6424	6.70945e-86	5.41721e-83	hypothetical protein
TGME49_225900	1583.77	1.11197	0.228123	4.87445	1.09113e-06	7.75507e-06	hypothetical protein
TGME49_225905	112.164	1.14973	0.459871	2.50012	0.0124152	0.0304774	hypothetical protein
TGME49_225920	2014.92	1.04303	0.233903	4.45925	8.22488e-06	4.87575e-05	DNA repair and recombination protein RAD54, putative
TGME49_225955	109.014	1.91226	0.240415	7.95401	1.80575e-15	4.44501e-14	hypothetical protein
TGME49_225958	87.1296	1.06554	0.354439	3.00626	0.00264481	0.00820966	membrane protein
TGME49_226010	1246.21	1.48903	0.249944	5.95744	2.56219e-09	2.8246e-08	hypothetical protein
TGME49_226260	4527.84	1.21893	0.261774	4.65644	3.21723e-06	2.08308e-05	hypothetical protein
TGME49_226420	3783.08	1.15916	0.156628	7.40072	1.35446e-13	2.60379e-12	tubulin/FtsZ family, GTPase domain-containing protein
TGME49_226450	23.3466	1.32446	0.541056	2.44791	0.0143687	0.0344457	hypothetical protein
TGME49_226540	2879.7	1.55856	0.214248	7.27458	3.47512e-13	6.45015e-12	oocyst wall protein
TGME49_226560	1048.62	1.24873	0.254024	4.91577	8.84325e-07	6.40362e-06	hypothetical protein
TGME49_226610	726.875	1.00826	0.261514	3.85545	0.000115516	0.000515575	hypothetical protein
TGME49_226670	584.521	1.31745	0.2803	4.70015	2.59973e-06	1.71209e-05	hypothetical protein
TGME49_226925	327.001	1.19289	0.195332	6.10697	1.01542e-09	1.17289e-08	tRNA-Tyr
TGME49_226990	1849.99	1.09637	0.079938	13.7152	8.22835e-43	1.70348e-40	SAG-related sequence SRS46
TGME49_227010	640.765	1.69926	0.1602	10.6071	2.76195e-26	1.79839e-24	hypothetical protein
TGME49_227015	63.9695	1.28098	0.315072	4.06568	4.78927e-05	0.000235497	hypothetical protein
TGME49_227090	47.3062	1.60457	0.266672	6.01702	1.77656e-09	2.00055e-08	hypothetical protein
TGME49_227100	285.078	4.21725	0.756901	5.57173	2.52227e-08	2.39868e-07	hypothetical protein
TGME49_227430	970.377	1.51052	0.145903	10.3529	4.05877e-25	2.35759e-23	hypothetical protein
TGME49_227630	869.895	1.33807	0.327548	4.08511	4.40564e-05	0.000219846	tetratricopeptide repeat-containing protein
TGME49_228050	75.711	2.26936	0.262698	8.63869	5.68611e-18	1.77257e-16	hypothetical protein
TGME49_228410	128.657	1.22097	0.291755	4.18491	2.85277e-05	0.000150544	hypothetical protein
TGME49_228420	457.123	1.59697	0.387642	4.1197	3.79358e-05	0.000194103	hypothetical protein
TGME49_228430	92.1257	2.23965	0.499257	4.48596	7.2587e-06	4.36712e-05	hypothetical protein
TGME49_228620	166.216	1.90398	0.503583	3.78087	0.00015628	0.00067578	hypothetical protein
TGME49_229230	338.571	1.66315	0.621792	2.67478	0.00747789	0.0200036	WD domain, G-beta repeat-containing protein
TGME49_229330	86.9324	1.42114	0.258525	5.49712	3.86046e-08	3.55004e-07	tRNA-Val
TGME49_229390	816.714	1.06133	0.113305	9.36702	7.46087e-21	3.12119e-19	hypothetical protein
TGME49_229660	238.703	1.40384	0.230084	6.10141	1.05135e-09	1.21093e-08	SAG-related sequence SRS55M
TGME49_229930	6496.71	1.22361	0.482924	2.53376	0.0112847	0.0281212	hypothetical protein
TGME49_229980	15.7179	2.16865	0.56185	3.85983	0.000113466	0.000508393	tRNA-Ser
TGME49_230470	896.204	1.24728	0.135158	9.22833	2.74872e-20	1.06187e-18	hypothetical protein
TGME49_230555	1194.53	1.9439	0.413529	4.70076	2.59197e-06	1.70837e-05	hypothetical protein
TGME49_230602	46.2638	1.24596	0.370307	3.36468	0.000766324	0.00273896	hypothetical protein
TGME49_231090	37.1366	1.79803	0.455293	3.94918	7.84198e-05	0.000365567	fasciclin domain-containing protein
TGME49_231125	168.809	1.75217	0.424367	4.1289	3.64496e-05	0.000187599	hypothetical protein
TGME49_231390	22.4619	4.53827	1.11293	4.07777	4.54702e-05	0.000226063	SAG-related sequence SRS40F
TGME49_231400	18.3104	3.51655	0.823805	4.26867	1.96646e-05	0.000106845	myosin heavy chain, putative
TGME49_231420	30.3859	2.67408	0.893682	2.99221	0.00276965	0.00853519	hypothetical protein
TGME49_231610	21.9843	1.44279	0.36316	3.97289	7.10072e-05	0.000334488	peptidase, M28 family protein
TGME49_231860	44.0836	1.05017	0.406552	2.58311	0.00979131	0.02497	hypothetical protein
TGME49_231900	388.223	1.05309	0.192613	5.46739	4.56703e-08	4.15718e-07	pterin-4-alpha-carbinolamine dehydratase
TGME49_231998	125.151	2.10224	0.68389	3.07394	0.00211251	0.00674965	hypothetical protein
TGME49_232170	80.7097	3.13785	0.700984	4.47636	7.59271e-06	4.53093e-05	protein kinase
TGME49_232250	19051	1.71222	0.164945	4.31791	1.57513e-05	8.71976e-05	hypothetical protein
TGME49_232400	397.181	2.74675	0.237683	11.5563	6.85672e-31	6.36335e-29	hypothetical protein
TGME49_232955	923.603	1.28823	0.160726	8.01509	1.10055e-15	2.76816e-14	transmembrane amino acid transporter protein
TGME49_233065	110.34	1.00655	0.216299	4.65351	3.26329e-06	2.1112e-05	hypothetical protein
TGME49_233180	229.024	1.1603	0.149852	7.74295	9.71375e-15	2.20926e-13	hypothetical protein
TGME49_233210	205.363	1.07875	0.218092	4.94631	7.56353e-07	5.54156e-06	hypothetical protein
TGME49_233320	25.3413	1.50825	0.508415	2.96657	0.00301142	0.0091717	ATP:guanido phosphotransferase, C-terminal catalytic domain-containing protein
TGME49_233610	955.483	3.72854	0.311394	11.9737	4.88056e-33	5.18496e-31	hypothetical protein
TGME49_233670	32.2779	3.14761	0.488191	6.4475	1.13711e-10	1.53529e-09	hypothetical protein
TGME49_233702	13.2433	2.24711	0.586444	3.83175	0.000127233	0.000559826	hypothetical protein
TGME49_233940	8.63967	1.63318	0.65484	2.49401	0.012631	0.0309414	hypothetical protein
TGME49_234180	7490.13	1.2141	0.315639	3.84649	0.000119822	0.000532145	dynein, axonemal, heavy chain 2 family protein
TGME49_234370	789.674	1.07185	0.413844	2.58999	0.00959788	0.0245543	hypothetical protein
TGME49_234375	9.66003	3.27197	1.00829	3.24506	0.00117424	0.00400231	hypothetical protein
TGME49_234380	4705.67	2.52615	0.675491	3.73972	0.000184225	0.000781774	EGF family domain-containing protein
TGME49_234470	1490.87	1.08739	0.205419	5.29353	1.19976e-07	9.996e-07	leucine rich repeat-containing protein
TGME49_234680	27.7197	1.28133	0.396111	3.23477	0.00121739	0.00413513	dynein light chain 2B, cytoplasmic, putative
TGME49_234690	32.0597	1.49739	0.528459	2.83351	0.00460401	0.0132103	5'-nucleotidase, C-terminal domain-containing protein
TGME49_235000	203.897	1.34166	0.273349	4.90823	9.19014e-07	6.6429e-06	hypothetical protein
TGME49_235010	48.4124	1.89726	0.276081	6.87211	6.32577e-12	1.00937e-10	type iib dna topoisomerase
TGME49_235650	57.8168	1.20469	0.356715	3.37719	0.000732308	0.00263019	tetratricopeptide repeat-containing protein
TGME49_235860	39.5791	1.06568	0.37708	2.82614	0.00471122	0.0134513	hypothetical protein
TGME49_235920	1426.86	1.1538	0.104232	11.0696	1.76214e-28	1.34222e-26	hypothetical protein
TGME49_236020	124.347	1.47248	0.549097	2.68164	0.00732615	0.019644	dynein heavy chain, putative
TGME49_236050	934.881	1.07264	0.190255	5.63792	1.7212e-08	1.68041e-07	dihydrodipicolinate reductase
TGME49_236070	4200.04	1.41967	0.468646	3.0293	0.00245125	0.00769194	microneme-like protein
TGME49_236120	48.4436	1.03902	0.366875	2.83207	0.00462472	0.0132599	hypothetical protein
TGME49_236595	31.8709	2.42775	0.662812	3.6628	0.000249476	0.00101016	hypothetical protein
TGME49_236620	2320.94	1.17833	0.186785	6.30847	2.818e-10	3.54401e-09	hypothetical protein
TGME49_236880	528.069	1.96195	0.295296	6.644	3.05289e-11	4.39376e-10	hypothetical protein
TGME49_237045	62.0312	1.58425	0.608339	2.60422	0.0092083	0.0236742	nucleic acid binding protein, putative
TGME49_237130	30.0417	2.4969	0.488923	5.10693	3.27436e-07	2.54449e-06	hypothetical protein
TGME49_237585	814.43	1.53522	0.357303	4.2967	1.73362e-05	9.5336e-05	hypothetical protein
TGME49_237800	38.0296	2.6632	0.84323	3.15833	0.00158678	0.00525282	hypothetical protein
TGME49_238210	1092.66	2.74332	0.599896	4.57299	4.80803e-06	2.98616e-05	hypothetical protein
TGME49_238220	147.501	1.02055	0.220457	4.62925	3.66995e-06	2.34796e-05	dynein intermediate chain, putative
TGME49_238440	172.737	2.73723	0.190058	14.402	5.02334e-47	1.35195e-44	radial spoke protein 3 protein
TGME49_238450	4.18649	5.34233	1.44147	3.70616	0.000210424	0.000873054	endo-1,3(4)-beta-glucanase
TGME49_239090	112.747	1.08551	0.261853	4.14548	3.39102e-05	0.000175732	microneme protein, putative
TGME49_239110	44.4892	1.49842	0.395924	3.7846	0.000153956	0.000666866	hypothetical protein
TGME49_239120	473.813	1.88999	0.480403	3.93419	8.34788e-05	0.000386251	endoribonuclease L-PSP protein
TGME49_239260	1497.07	1.2043	0.511306	2.35534	0.0185056	0.0425923	hypothetical protein
TGME49_239550	29.0161	1.32622	0.376138	3.52588	0.000422071	0.00162018	ULK kinase
TGME49_239620	654.623	1.16248	0.163717	7.10058	1.24237e-12	2.16183e-11	hypothetical protein
TGME49_239630	936.351	1.38404	0.100125	13.8232	1.84769e-43	4.14396e-41	hypothetical protein
TGME49_239650	3.34582	5.02825	1.60049	3.1417	0.00167971	0.00552198	hypothetical protein
TGME49_239730	186.902	1.2671	0.513293	2.46857	0.0135653	0.0328415	hypothetical protein
TGME49_239748	1918.18	1.17986	0.112089	10.5261	6.54927e-26	4.0676e-24	U1 snRNP-associated protein Usp106, putative
TGME49_239795	2652.27	1.14289	0.279151	4.09415	4.23718e-05	0.000212623	hypothetical protein
TGME49_240230	5.55656	2.07321	0.774329	2.67743	0.00741891	0.0198608	rhoptry kinase family protein ROP21
TGME49_240240	580.616	1.22936	0.363121	3.38554	0.000710373	0.00256052	Dullard family phosphatase domain-containing protein
TGME49_240260	32.2058	2.69357	0.983963	2.73747	0.00619143	0.0169859	hypothetical protein
TGME49_240285	105.547	1.27991	0.275285	4.6494	3.32903e-06	2.14857e-05	hypothetical protein
TGME49_240575	18.26	2.13853	0.501865	4.26117	2.03357e-05	0.000110269	hypothetical protein
TGME49_240770	66.3367	1.05746	0.281176	3.76086	0.000169332	0.000726456	Toxoplasma gondii family A protein
TGME49_240900	2035.85	1.46344	0.50092	2.9215	0.00348354	0.0103786	hypothetical protein
TGME49_240960	4888.89	1.07807	0.236432	4.55977	5.12108e-06	3.16361e-05	hypothetical protein
TGME49_241710	261.309	1.06792	0.139288	7.66694	1.76153e-14	3.86484e-13	hypothetical protein
TGME49_242080	2379.26	1.06203	0.427326	2.48529	0.0129446	0.0316136	zinc finger (CCCH type) motif-containing protein
TGME49_242110	101.248	1.75035	0.313143	5.58961	2.27577e-08	2.17967e-07	cold-shock DNA-binding domain-containing protein
TGME49_242350	5.0688	2.58425	1.01579	2.54409	0.0109563	0.0273958	rhomboid protease ROM4
TGME49_243170	8.34541	2.10516	0.907501	2.31973	0.0203553	0.0460747	hypothetical protein
TGME49_243355	68.229	1.10762	0.274153	4.04014	5.34188e-05	0.000260292	hypothetical protein
TGME49_243378	58.6823	2.95598	0.433437	6.81986	9.11264e-12	1.39877e-10	hypothetical protein
TGME49_243382	1453.85	2.36388	0.138667	17.0472	3.66791e-65	1.97431e-62	hypothetical protein
TGME49_243470	320.459	2.17086	0.248298	8.74294	2.27129e-18	7.33536e-17	hypothetical protein
TGME49_243482	129.223	1.52029	0.409565	3.71196	0.000205658	0.000858197	kinesin motor domain-containing protein
TGME49_243500	33.1891	1.10207	0.452328	2.43643	0.0148331	0.0354151	hypothetical protein
TGME49_243550	7.05794	2.48885	1.06092	2.34594	0.018979	0.0434713	hypothetical protein
TGME49_243560	84.8863	2.09841	0.52632	3.98695	6.69269e-05	0.000318238	hypothetical protein
TGME49_243680	912.358	1.29669	0.371985	3.48587	0.000490546	0.00185424	hypothetical protein
TGME49_243700	1173.75	1.04678	0.419061	2.49793	0.0124922	0.03062	hypothetical protein
TGME49_243940	2369.06	3.21236	0.150187	21.3891	1.68715e-101	2.27035e-98	hypothetical protein
TGME49_244180	620.887	2.16794	0.568196	3.81547	0.000135922	0.000595459	hypothetical protein
TGME49_244335	58.8948	1.74264	0.283762	6.14121	8.18948e-10	9.65282e-09	hypothetical protein
TGME49_244360	61.3776	1.01384	0.393708	2.5751	0.0100211	0.0254448	protein kinase (incomplete catalytic triad)
TGME49_244406	53.2327	1.48765	0.402865	3.69267	0.000221908	0.000913658	SAG-related sequence SRS47B
TGME49_244412	296.764	1.41805	0.242906	5.83786	5.28766e-09	5.57344e-08	hypothetical protein
TGME49_244450	429.927	2.02081	0.238592	8.46972	2.45987e-17	7.27508e-16	tRNA-Ala
TGME49_244590	97.1952	1.36026	0.202887	6.70455	2.02031e-11	2.98084e-10	Toxoplasma gondii family A protein
TGME49_245428	5932.72	1.02865	0.277524	3.70654	0.000210114	0.000872216	GDA1/CD39 (nucleoside phosphatase) family protein
TGME49_245980	7968.68	2.78243	0.602253	4.62004	3.83662e-06	2.4449e-05	sulfate adenylyltransferase/adenylylsulfate kinase
TGME49_246010	855.244	1.78791	0.304624	5.86924	4.37789e-09	4.65706e-08	notch (dsl) domain-containing protein
TGME49_246090	2023.08	1.07948	0.11925	9.05224	1.40065e-19	4.93838e-18	hypothetical protein
TGME49_246110	11.9582	1.4893	0.548502	2.71521	0.00662338	0.0180179	hypothetical protein
TGME49_246555	56.617	1.59812	0.535586	2.98388	0.0028462	0.00874438	hypothetical protein
TGME49_246995	47.2748	1.40974	0.405639	3.47537	0.000510158	0.00191939	hypothetical protein
TGME49_247305	370.393	1.79385	0.358457	5.00436	5.6048e-07	4.17551e-06	microneme-like protein
TGME49_247500	79.4829	1.62712	0.604528	2.69155	0.00711199	0.0191919	Fe-S protein assembly co-chaperone HscB protein
TGME49_247630	348.988	1.12692	0.200427	5.62263	1.88073e-08	1.82512e-07	heat shock protein HSP29
TGME49_247660	119.194	1.74813	0.476222	3.67082	0.000241772	0.000982914	phosphoenolpyruvate carboxykinase, putative
TGME49_248350	22.0168	2.19337	0.719317	3.04924	0.00229418	0.00725832	hypothetical protein
TGME49_248470	317.519	1.21537	0.287595	4.22599	2.37897e-05	0.000127626	hypothetical protein
TGME49_248673	259.598	2.75926	0.63432	4.34994	1.36175e-05	7.64055e-05	hypothetical protein
TGME49_248677	132.584	1.99661	0.602724	3.31264	0.000924204	0.00323873	hypothetical protein
TGME49_248740	6739.16	1.64211	0.147572	11.1275	9.21616e-29	7.22439e-27	Toxoplasma gondii family D protein
TGME49_248760	26.902	1.61689	0.616403	2.62311	0.00871323	0.0226499	hypothetical protein
TGME49_248900	1319.36	1.25991	0.123792	10.1777	2.49399e-24	1.37921e-22	hypothetical protein
TGME49_249150	86.8584	1.87737	0.245313	7.65294	1.96434e-14	4.27496e-13	hypothetical protein
TGME49_249230	58.8279	2.17108	0.276244	7.85929	3.86331e-15	9.20129e-14	hypothetical protein
TGME49_249290	75.3555	1.21592	0.421906	2.88197	0.00395201	0.0115947	hypothetical protein
TGME49_249365	76.6207	1.73284	0.227878	7.60425	2.86555e-14	6.07919e-13	ribosomal protein L16, putative
TGME49_249410	2542.05	1.26587	0.0904693	13.9923	1.73814e-44	4.00963e-42	SAG-related sequence SRS19A
TGME49_249425	22176.3	1.52522	0.439068	3.47378	0.000513188	0.00192989	hypothetical protein
TGME49_249510	716.993	1.34444	0.116767	11.5139	1.12285e-30	1.01863e-28	hypothetical protein
TGME49_249540	3866.26	1.79684	0.235957	7.61514	2.63401e-14	5.62619e-13	hypothetical protein
TGME49_249575	145.665	1.3202	0.284471	4.64088	3.46926e-06	2.23016e-05	hypothetical protein
TGME49_249980	65.8379	2.11056	0.710394	2.97097	0.00296858	0.00905489	hypothetical protein
TGME49_250000	2546.02	1.79479	0.353801	5.07287	3.9185e-07	3.00741e-06	short chain dehydrogenase family protein, putative
TGME49_250100	3772.97	1.38008	0.339177	4.06891	4.72332e-05	0.000232963	hypothetical protein
TGME49_250360	1154.66	1.36658	0.241993	5.64717	1.6311e-08	1.60019e-07	SAG-related sequence SRS55N
TGME49_250710	70149.2	1.69251	0.540621	3.13068	0.001744	0.00569621	AP2 domain transcription factor AP2XI-1
TGME49_250720	161.589	1.40854	0.158664	8.87754	6.83564e-19	2.29962e-17	hypothetical protein
TGME49_251660	554.352	2.17061	0.210603	10.3066	6.57601e-25	3.79248e-23	zinc finger (CCCH type) motif-containing protein
TGME49_251665	35.0563	1.48969	0.302741	4.92069	8.62396e-07	6.27296e-06	hypothetical protein
TGME49_251940	19.2305	2.3099	0.573164	4.03009	5.57561e-05	0.000270213	hypothetical protein
TGME49_252510	2535.36	1.19363	0.188338	6.3377	2.33227e-10	2.99376e-09	hypothetical protein
TGME49_252640	184.029	2.37888	0.203796	11.6728	1.75493e-31	1.68682e-29	hypothetical protein
TGME49_253120	89.3852	1.18215	0.223153	5.29748	1.17414e-07	9.79342e-07	SAG-related sequence SRS52C
TGME49_253500	19.343	2.73876	0.672424	4.07297	4.6417e-05	0.000229498	SAG-related sequence SRS53D
TGME49_253505	36.5114	1.73884	0.701109	2.48012	0.0131336	0.0319497	SAG-related sequence SRS53F
TGME49_253680	1868.02	1.03692	0.214219	4.84048	1.29525e-06	9.10962e-06	hypothetical protein
TGME49_253920	343.004	1.41278	0.412865	3.42189	0.000621885	0.00228382	hypothetical protein
TGME49_254020	359.346	2.34024	0.377037	6.20693	5.40307e-10	6.5306e-09	hypothetical protein
TGME49_254060	17.5884	1.72269	0.752272	2.28999	0.0220221	0.0491993	hypothetical protein
TGME49_254150	1363.8	1.18157	0.0838493	14.0916	4.27667e-45	1.04636e-42	3'5'-cyclic nucleotide phosphodiesterase domain-containing protein
TGME49_254160	615.461	1.28845	0.200163	6.437	1.21854e-10	1.62942e-09	elongation factor Tu GTP binding domain-containing protein
TGME49_254180	5.73362	1.88627	0.801219	2.35426	0.0185598	0.0426807	hypothetical protein
TGME49_254330	58.729	1.60298	0.355248	4.51229	6.41304e-06	3.88731e-05	28S ribosomal RNA
TGME49_254350	29.4282	2.0125	0.712146	2.82597	0.00471377	0.0134532	28S ribosomal RNA
TGME49_254430	141.378	1.39816	0.560859	2.4929	0.0126706	0.0310289	hypothetical protein
TGME49_254485	122.076	1.25244	0.419798	2.98343	0.00285033	0.00875373	hypothetical protein
TGME49_254740	191.295	1.45242	0.543204	2.67381	0.00749955	0.0200368	hypothetical protein
TGME49_255170	283.693	1.0757	0.343878	3.12813	0.0017592	0.0057412	hypothetical protein
TGME49_255210	26.5743	1.69008	0.38997	4.33389	1.46499e-05	8.1631e-05	hypothetical protein
TGME49_255215	93.4515	1.66846	0.371066	4.49642	6.91084e-06	4.17026e-05	hypothetical protein
TGME49_255290	211.398	1.06955	0.260171	4.11094	3.94055e-05	0.000200986	hypothetical protein
TGME49_255620	83.8402	1.27845	0.233405	5.47738	4.31679e-08	3.9472e-07	hypothetical protein
TGME49_255710	38.0387	1.27837	0.368272	3.47127	0.000518008	0.0019453	hypothetical protein
TGME49_255890	889.409	1.32539	0.139535	9.49862	2.12686e-21	9.38376e-20	isovaleryl-CoA dehydrogenase
TGME49_256800	489.689	1.24963	0.313831	3.98187	6.83757e-05	0.000323792	hypothetical protein
TGME49_256850	95.0508	1.7351	0.394073	4.40299	1.06771e-05	6.16206e-05	hypothetical protein
TGME49_256965	62.5209	1.45967	0.317497	4.59742	4.27762e-06	2.69403e-05	hypothetical protein
TGME49_257760	2138.85	1.75287	0.153356	11.43	2.96011e-30	2.56989e-28	rhoptry kinase family protein ROP36 (incomplete catalytic triad)
TGME49_257810	65.0829	1.60352	0.259678	6.17503	6.61526e-10	7.93635e-09	hypothetical protein
TGME49_257910	701.949	1.32543	0.276928	4.78617	1.69992e-06	1.1602e-05	hypothetical protein
TGME49_257970	618.012	3.6452	0.412786	8.83073	1.03995e-18	3.44201e-17	hypothetical protein
TGME49_258160	571.302	1.27257	0.263341	4.8324	1.34898e-06	9.43e-06	microneme protein, putative
TGME49_258370	34.5847	3.34719	0.450063	7.43715	1.02881e-13	2.01129e-12	hypothetical protein
TGME49_258508	14.8143	1.85779	0.711318	2.61175	0.00900792	0.0232661	hypothetical protein
TGME49_258512	7.33567	2.29214	0.78197	2.93124	0.0033761	0.0101389	hypothetical protein
TGME49_258550	70.7015	1.11337	0.221057	5.0366	4.73876e-07	3.57577e-06	hypothetical protein
TGME49_258840	37.7146	1.01664	0.417459	2.43529	0.0148797	0.0354854	rhomboid protease ROM3
TGME49_259270	50.6017	2.07913	0.650915	3.19417	0.00140231	0.00467863	hypothetical protein
TGME49_259620	106.132	1.40347	0.323011	4.34494	1.39312e-05	7.80574e-05	hypothetical protein
TGME49_259950	5071.49	1.13517	0.308179	3.68349	0.000230064	0.000941003	hypothetical protein
TGME49_260190	270.094	1.30305	0.140668	9.26329	1.98233e-20	7.84577e-19	hypothetical protein
TGME49_260375	65.3035	1.09054	0.312688	3.48764	0.000487309	0.00184374	Adenosine/AMP deaminase domain-containing protein
TGME49_260400	1581.1	1.42351	0.11245	12.659	9.97311e-37	1.43791e-34	AP2 domain-containing protein
TGME49_261630	181.438	1.90916	0.660169	2.89193	0.00382882	0.0112824	hypothetical protein
TGME49_262090	131.835	1.09651	0.175395	6.25165	4.06128e-10	4.9834e-09	hypothetical protein
TGME49_262110	267.323	2.05736	0.323486	6.35995	2.01814e-10	2.63239e-09	hypothetical protein
TGME49_262575	6.22278	1.7653	0.762854	2.31407	0.0206637	0.0466291	hypothetical protein
TGME49_262630	1090.68	1.61334	0.29866	5.40193	6.59289e-08	5.78597e-07	hypothetical protein
TGME49_262800	48.6106	2.23203	0.78036	2.86025	0.00423305	0.0123251	hypothetical protein
TGME49_262940	120.149	1.15998	0.401236	2.89101	0.00384	0.0113113	tRNA-Ala
TGME49_262960	1574.16	1.11736	0.339392	3.29224	0.000993918	0.00345305	hypothetical protein
TGME49_263100	4247.3	1.042	0.313133	3.32766	0.000875776	0.0030824	CMGC kinase, MAPK family, MEK kinase-related (incomplete catalytic triad)
TGME49_263135	204.092	1.7584	0.488521	3.59943	0.000318917	0.00125666	hypothetical protein
TGME49_263215	480.326	1.12447	0.276444	4.06761	4.74975e-05	0.000233981	hypothetical protein
TGME49_263220	2679.05	1.34402	0.279927	4.80131	1.5763e-06	1.08223e-05	hypothetical protein
TGME49_263245	29.5601	2.17184	0.667681	3.25282	0.00114268	0.00390766	hypothetical protein
TGME49_263250	118.077	1.39187	0.284046	4.90017	9.5754e-07	6.89668e-06	SAG-related sequence SRS13
TGME49_263380	27.9241	1.49133	0.431046	3.4598	0.00054057	0.00201876	tetratricopeptide repeat-containing protein
TGME49_263860	909.6	1.22042	0.292119	4.17783	2.94309e-05	0.000154503	hypothetical protein
TGME49_264150	668.9	1.68756	0.154583	10.9168	9.57708e-28	6.96624e-26	WD domain, G-beta repeat-containing protein
TGME49_264630	463.742	1.74558	0.337446	5.17291	2.30478e-07	1.84246e-06	hypothetical protein
TGME49_264660	1342.1	2.14469	0.171423	12.5111	6.49377e-36	8.73845e-34	hypothetical protein
TGME49_265205	79.2211	1.52265	0.426576	3.56947	0.000357709	0.00139255	peptidase family M3 protein
TGME49_265255	161.066	2.66877	0.319818	8.34467	7.14147e-17	2.02317e-15	hypothetical protein
TGME49_265290	129.025	1.48082	0.281232	5.26547	1.39828e-07	1.15436e-06	hypothetical protein
TGME49_265320	2357.13	1.33159	0.334902	3.97605	7.00692e-05	0.000330841	tubulin/FtsZ family, GTPase domain-containing protein
TGME49_265520	3647.32	1.31618	0.177809	7.40224	1.3391e-13	2.5804e-12	hypothetical protein
TGME49_266050	1838.13	1.23494	0.0688245	17.9433	5.41013e-72	3.3601e-69	hypothetical protein
TGME49_266065	17.2577	1.2808	0.491561	2.60557	0.00917218	0.0236073	catalase
TGME49_266105	147.162	2.38606	0.376753	6.33322	2.40104e-10	3.06256e-09	hypothetical protein
TGME49_266130	261.756	2.3919	0.596295	4.01127	6.03922e-05	0.000290153	leucine rich repeat-containing protein
TGME49_266150	16.8241	1.99826	0.486495	4.10746	4.00029e-05	0.000203262	SAG-related sequence SRS42
TGME49_266270	33.7011	1.79536	0.446541	4.0206	5.80491e-05	0.000280316	hypothetical protein
TGME49_266330	68.7783	3.73493	0.803115	4.65056	3.31042e-06	2.13827e-05	tRNA-Tyr
TGME49_266335	26.0097	5.50604	1.06527	5.16866	2.35777e-07	1.87738e-06	tRNA-Tyr
TGME49_266340	115.07	5.00178	0.646512	7.73657	1.02133e-14	2.30342e-13	phosphorylase family protein
TGME49_266380	601.924	1.36412	0.361791	3.77045	0.000162951	0.000702062	hypothetical protein
TGME49_266480	354.629	1.04265	0.427138	2.44101	0.0146461	0.0350274	subtilisin SUB11
TGME49_266500	130.446	1.18022	0.428965	2.75132	0.00593548	0.016412	pyrroline-5-carboxylate reductase
TGME49_266600	86.4423	3.98684	0.51435	7.75122	9.10115e-15	2.07578e-13	ankyrin repeat-containing protein
TGME49_266610	80.0271	2.14632	0.418771	5.12528	2.9709e-07	2.3265e-06	EGF family domain-containing protein
TGME49_266650	183.47	2.50947	0.571053	4.39445	1.11052e-05	6.38629e-05	SAG-related sequence SRS22A
TGME49_266680	1057.94	1.0395	0.111271	9.34204	9.44914e-21	3.83378e-19	hypothetical protein
TGME49_266770	55.5658	1.4228	0.252614	5.63229	1.77829e-08	1.73196e-07	SAG-related sequence SRS23
TGME49_266785	51.5461	1.26418	0.547241	2.3101	0.0208827	0.0469968	hypothetical protein
TGME49_267110	6.98445	1.98784	0.744046	2.67167	0.00754755	0.0201518	histone H4
TGME49_267130	610.204	1.44866	0.273994	5.28717	1.24221e-07	1.02868e-06	cytidine and deoxycytidylate deaminase zinc-binding region domain-containing protein
TGME49_267150	313.819	1.50526	0.628455	2.39517	0.0166125	0.0389767	hypothetical protein
TGME49_267312	33.2589	1.16193	0.319129	3.64094	0.000271645	0.00108847	hypothetical protein
TGME49_267370	1824.57	1.29352	0.402624	3.21271	0.00131489	0.00441246	hypothetical protein
TGME49_267470	157.45	1.38518	0.384725	3.60044	0.000317679	0.00125241	cytochrome b5 family heme/steroid binding domain-containing protein
TGME49_267670	1904.5	2.12727	0.0938059	22.6774	7.48601e-114	1.20884e-110	hypothetical protein
TGME49_267980	454.474	1.32337	0.562205	2.35388	0.0185784	0.0427112	hypothetical protein
TGME49_267990	68.6667	1.0541	0.304532	3.46139	0.000537392	0.00200875	hypothetical protein
TGME49_268190	46.7624	1.72889	0.421915	4.09772	4.17235e-05	0.000209891	CAM kinase, SNF1/AMK1 family ToxPK1
TGME49_268360	142.375	1.34596	0.475285	2.8319	0.00462719	0.0132623	H-SHIPPO 1, putative
TGME49_268590	3598.69	1.04217	0.216688	4.80951	1.513e-06	1.04143e-05	hypothetical protein
TGME49_268650	1196.76	1.01352	0.0707642	14.3225	1.58234e-46	4.12123e-44	hypothetical protein
TGME49_268660	319.783	1.30676	0.154902	8.43605	3.28253e-17	9.5335e-16	hypothetical protein
TGME49_268740	903.253	1.00573	0.273568	3.67635	0.000236592	0.000964281	hypothetical protein
TGME49_268860	64.9957	2.22986	0.298064	7.48112	7.36919e-14	1.48376e-12	hypothetical protein
TGME49_268970	1253.06	1.24622	0.444735	2.80215	0.00507626	0.0143307	katanin-like family protein
TGME49_268985	2467.32	1.41249	0.439546	3.21351	0.00131125	0.00440208	hypothetical protein
TGME49_269035	219.631	1.76861	0.51143	3.45816	0.000543877	0.00202923	hypothetical protein
TGME49_269050	2585.66	1.05856	0.411302	2.57368	0.0100624	0.0255059	acyl-CoA dehydrogenase, middle domain-containing protein
TGME49_269240	1040.59	1.0239	0.169683	6.03422	1.59736e-09	1.80884e-08	membrane protein, putative
TGME49_269300	26.951	1.36869	0.497894	2.74897	0.00597836	0.016491	subtilisin SUB7
TGME49_269310	426.076	3.04016	0.350596	8.67141	4.26807e-18	1.35139e-16	PAN domain-containing protein
TGME49_269315	39.3012	2.30946	0.879948	2.62454	0.00867667	0.0225694	hypothetical protein
TGME49_269413	19.989	1.3877	0.403645	3.43792	0.000586195	0.0021671	hypothetical protein
TGME49_269680	103.932	2.46735	0.603462	4.08866	4.33869e-05	0.000217042	hypothetical protein
TGME49_269690	8601.28	1.03317	0.109079	9.47172	2.75281e-21	1.19496e-19	leucine rich repeat-containing protein
TGME49_269820	17.2236	1.28935	0.429744	3.00028	0.00269727	0.0083344	hypothetical protein
TGME49_270050	1642.52	1.25095	0.260914	4.79451	1.63077e-06	1.11868e-05	hypothetical protein
TGME49_270060	2046.94	1.11773	0.278849	4.00836	6.1143e-05	0.000292978	P-type ATPase PMA1
TGME49_270210	236.643	1.20579	0.288769	4.17563	2.97159e-05	0.000155695	hypothetical protein
TGME49_270260	2754.42	2.23652	0.537576	4.16038	3.17725e-05	0.000165397	hypothetical protein
TGME49_270277	28.4133	2.10148	0.675951	3.10892	0.00187774	0.00608139	SAG-related sequence SRS14A
TGME49_270280	35.6955	2.03089	0.628026	3.23376	0.00122172	0.00414635	lipase
TGME49_270300	2287.52	1.27648	0.0991575	12.8733	6.36529e-38	1.0707e-35	hypothetical protein
TGME49_270610	1463.53	1.16292	0.219695	5.29336	1.20091e-07	9.996e-07	hypothetical protein
TGME49_270670	214.302	1.48629	0.218915	6.78935	1.12643e-11	1.69363e-10	hypothetical protein
TGME49_270680	24.4677	1.76023	0.642985	2.73759	0.0061892	0.0169856	hypothetical protein
TGME49_270820	56.7793	2.14367	0.300893	7.12434	1.04577e-12	1.83956e-11	rhoptry kinase family protein ROP28
TGME49_270850	537.868	1.25586	0.163956	7.65978	1.86258e-14	4.07547e-13	carbonate dehydratase, eukaryotic-type domain-containing protein
TGME49_270970	42.9471	3.97994	0.715883	5.55948	2.70581e-08	2.56116e-07	hypothetical protein
TGME49_271037	1781.93	1.03323	0.0903146	11.4403	2.62951e-30	2.33304e-28	hypothetical protein
TGME49_271040	407.265	1.32458	0.357724	3.7028	0.00021323	0.000882882	hypothetical protein
TGME49_271210	35.5622	2.56206	0.829074	3.09027	0.00199974	0.00642752	hypothetical protein
TGME49_271220	47.43	1.37591	0.409343	3.36126	0.000775866	0.00276935	SAG-related sequence SRS44
TGME49_271310	30.727	1.83413	0.355274	5.16258	2.4357e-07	1.93561e-06	WD domain, G-beta repeat-containing protein
TGME49_271320	101.343	1.16855	0.244497	4.77941	1.75812e-06	1.19688e-05	hypothetical protein
TGME49_271335	407.996	1.07943	0.273796	3.94248	8.06435e-05	0.000374204	hypothetical protein
TGME49_271375	218.721	1.02576	0.186211	5.50859	3.61711e-08	3.34914e-07	Toxoplasma gondii family A protein
TGME49_271580	15.654	2.51292	0.703723	3.57089	0.00035577	0.00138634	hypothetical protein
TGME49_271610	3153.06	1.15521	0.225039	5.13339	2.84571e-07	2.23722e-06	hypothetical protein
TGME49_271880	1719.56	1.09702	0.227958	4.8124	1.49126e-06	1.03086e-05	SAG-related sequence SRS38A
TGME49_271888	1306.23	1.08891	0.164578	6.61641	3.68038e-11	5.22239e-10	SAG-related sequence SRS38C
TGME49_271891	36.8957	1.79882	0.355903	5.05424	4.32098e-07	3.29129e-06	hypothetical protein
TGME49_271892	66.8053	1.64761	0.286261	5.75561	8.6328e-09	8.83412e-08	hypothetical protein
TGME49_271935	4753.11	1.1236	0.228251	4.92266	8.53735e-07	6.21556e-06	hypothetical protein
TGME49_271980	37.5701	2.63369	1.06001	2.48459	0.0129703	0.0316285	hypothetical protein
TGME49_271985	8.31232	3.02422	1.04358	2.89793	0.00375631	0.0111012	hypothetical protein
TGME49_272260	49.3467	2.01234	0.407578	4.93732	7.92034e-07	5.78722e-06	hypothetical protein
TGME49_272265	116.248	1.15247	0.21996	5.23946	1.61048e-07	1.3161e-06	hypothetical protein
TGME49_272285	58.6078	1.25984	0.28141	4.47688	7.57414e-06	4.5232e-05	pyrroline-5-carboxylate reductase
TGME49_272430	59.4377	1.66783	0.36262	4.59939	4.23723e-06	2.67068e-05	B-box zinc finger domain-containing protein
TGME49_272450	20.4912	1.04932	0.409385	2.56317	0.010372	0.0261473	hypothetical protein
TGME49_272510	138.305	1.3176	0.438822	3.00258	0.00267701	0.00828766	MAC/Perforin domain-containing protein
TGME49_272520	2435.78	1.15996	0.0793099	14.6256	1.92766e-48	5.36688e-46	hypothetical protein
TGME49_272530	1174.13	1.58058	0.219478	7.20153	5.95425e-13	1.07791e-11	hypothetical protein
TGME49_272580	5.72317	2.79413	0.935827	2.98573	0.00282899	0.00870494	hypothetical protein
TGME49_272680	1313.33	1.17268	0.110855	10.5786	3.7468e-26	2.37734e-24	hypothetical protein
TGME49_273040	15.4179	2.75429	0.589647	4.67109	2.99604e-06	1.9461e-05	SAG-related sequence SRS47A
TGME49_273050	5148.4	1.6223	0.0783264	20.7121	2.69635e-95	2.41893e-92	dense granule protein GRA12
TGME49_273065	85.5929	1.04181	0.249752	4.17138	3.0276e-05	0.000158321	Toxoplasma gondii family A protein
TGME49_273110	58.2577	1.58046	0.68657	2.30196	0.0213376	0.047882	Toxoplasma gondii family A protein
TGME49_273300	182.399	1.17045	0.279732	4.18419	2.86179e-05	0.000150922	Toxoplasma gondii family A protein
TGME49_273595	677.599	1.49562	0.19248	7.77026	7.83263e-15	1.79152e-13	hypothetical protein
TGME49_273640	1260.13	1.20978	0.100626	12.0225	2.70706e-33	2.99408e-31	GDA1/CD39 (nucleoside phosphatase) family protein
TGME49_273740	47.1789	1.88598	0.667468	2.82558	0.00471956	0.0134649	hypothetical protein
TGME49_273980	617.332	2.23466	0.179955	12.4179	2.09076e-35	2.67949e-33	hypothetical protein
TGME49_274140	19.3483	2.06229	0.698816	2.95113	0.00316616	0.00958155	hypothetical protein
TGME49_274170	161.016	3.62239	0.318458	11.3748	5.58369e-30	4.69611e-28	SAG-related sequence SRS35A
TGME49_275355	13.4349	2.25536	0.549357	4.10545	4.03527e-05	0.000204661	protein kinase, putative
TGME49_275360	96.6969	2.10987	0.292465	7.21409	5.42946e-13	9.89657e-12	hypothetical protein
TGME49_275850	139.251	1.07147	0.31778	3.37173	0.000746984	0.00267694	hypothetical protein
TGME49_276880	120.072	1.48828	0.261456	5.69228	1.25351e-08	1.25413e-07	hypothetical protein
TGME49_276980	328.193	1.86279	0.262154	7.10574	1.19681e-12	2.09156e-11	hypothetical protein
TGME49_277060	42.7122	2.64278	0.911052	2.9008	0.00372217	0.0110124	hypothetical protein
TGME49_277230	1637.39	2.47247	0.315442	7.83813	4.57315e-15	1.0828e-13	hypothetical protein
TGME49_277265	155.325	1.073	0.310628	3.45429	0.000551741	0.00205383	hypothetical protein
TGME49_278080	64.1365	1.95234	0.577969	3.37793	0.000730344	0.00262664	hypothetical protein
TGME49_278110	118.669	1.16936	0.319876	3.65568	0.0002565	0.00103384	hypothetical protein
TGME49_278245	20.9953	1.65111	0.481933	3.42602	0.000612505	0.00225404	hypothetical protein
TGME49_278330	17.7197	5.53403	1.43511	3.85617	0.000115179	0.000514356	hypothetical protein
TGME49_278340	76.7117	1.50888	0.610328	2.47225	0.0134265	0.0325641	dynein light polypeptide 4, axonemal, putative
TGME49_278390	57.3491	1.28307	0.49669	2.58324	0.00978786	0.02497	SAG-related sequence SRS36B
TGME49_278400	76.5333	2.45613	0.381399	6.43978	1.19645e-10	1.61003e-09	hypothetical protein
TGME49_278410	14.5029	2.67104	0.800451	3.33692	0.000847133	0.0029911	hypothetical protein
TGME49_278420	18.4174	2.65909	0.496705	5.35346	8.62904e-08	7.36479e-07	hypothetical protein
TGME49_278460	241.216	1.36618	0.546776	2.49861	0.012468	0.0305718	protein phosphatase 2c containing protein
TGME49_278710	645.866	1.43766	0.479814	2.99628	0.00273296	0.00843176	tRNA-Asn
TGME49_278860	26.3196	1.57317	0.509127	3.08993	0.00200202	0.00643227	hypothetical protein
TGME49_278878	543.811	2.32047	0.493496	4.7021	2.57495e-06	1.69993e-05	hypothetical protein
TGME49_278882	219.848	3.77301	0.549891	6.86138	6.81968e-12	1.07965e-10	hypothetical protein
TGME49_279000	56.9718	1.16689	0.442762	2.63548	0.00840177	0.0219889	rhomboid protease ROM5
TGME49_279345	690.03	1.44523	0.333171	4.33781	1.43911e-05	8.03553e-05	actin-like protein ALP7
TGME49_280430	81.6009	1.43907	0.276859	5.19786	2.01597e-07	1.62932e-06	hypothetical protein
TGME49_280435	14.3977	2.36586	0.663274	3.56695	0.000361167	0.00140465	hypothetical protein
TGME49_280465	74.2823	2.10121	0.708099	2.96739	0.0030034	0.00915073	ribosomal protein L2
TGME49_280470	2688.75	2.11507	0.30877	6.84997	7.3865e-12	1.15579e-10	ycf24 family protein, putative
TGME49_280570	468.091	2.01415	0.865682	2.32667	0.0199829	0.0454229	hypothetical protein
TGME49_281560	80.6982	1.06397	0.375818	2.83108	0.00463913	0.0132824	SNARE associated protein
TGME49_281675	567.359	1.53072	0.225317	6.79361	1.09358e-11	1.65039e-10	DHHC zinc finger domain-containing protein
TGME49_281930	1172.99	1.64912	0.155901	10.578	3.76888e-26	2.37734e-24	hypothetical protein
TGME49_281970	20.6216	1.49604	0.572063	2.61517	0.00891829	0.0230937	elongation factor tu, apicoplast, putative
TGME49_282020	43.8851	1.41072	0.521744	2.70385	0.00685418	0.0185832	ribosomal protein S12
TGME49_282200	61.9656	1.92579	0.43548	4.42221	9.76944e-06	5.67879e-05	ribosomal protein S7
TGME49_282230	17.8597	1.48406	0.392689	3.77923	0.000157312	0.000679583	hypothetical protein
TGME49_283460	65.475	2.29575	0.537744	4.26923	1.96152e-05	0.000106649	hypothetical protein
TGME49_285690	554.71	1.10685	0.458389	2.41465	0.0157502	0.0372268	hypothetical protein
TGME49_285790	39.3954	3.01463	0.477203	6.31729	2.66185e-10	3.37391e-09	hypothetical protein
TGME49_285800	783.131	1.14485	0.222913	5.13588	2.80834e-07	2.20999e-06	hypothetical protein
TGME49_285920	255.864	1.60357	0.504804	3.17662	0.00149005	0.00495088	hypothetical protein
TGME49_285940	506.557	1.2505	0.339284	3.68571	0.000228067	0.000935201	hypothetical protein
TGME49_286000	876.796	3.1252	0.199558	15.6606	2.81069e-55	1.08064e-52	hypothetical protein
TGME49_286010	1909.49	1.82973	0.282536	6.47609	9.41312e-11	1.27949e-09	hypothetical protein
TGME49_286020	852.897	4.90597	0.399406	12.2831	1.11581e-34	1.32486e-32	peptide methionine sulfoxide reductase msrB, putative
TGME49_286040	66.5808	1.60601	0.390766	4.10991	3.9581e-05	0.000201753	splicing factor, putative
TGME49_286100	38.0607	1.28371	0.47037	2.72915	0.00634983	0.0173733	bradyzoite rhoptry protein BRP1
TGME49_286150	620.913	1.81044	0.212002	8.53977	1.34493e-17	4.06701e-16	hypothetical protein
TGME49_286485	370.511	2.2864	0.446884	5.1163	3.11584e-07	2.43537e-06	hypothetical protein
TGME49_286570	131.691	1.17289	0.303151	3.86899	0.000109286	0.00049212	calcium binding egf domain-containing protein
TGME49_286660	124.321	1.55338	0.533571	2.9113	0.00359929	0.0106919	calcium binding egf domain-containing protein
TGME49_286740	1227.07	2.56033	0.282158	9.07409	1.14631e-19	4.09526e-18	hypothetical protein
TGME49_287040	5100.91	1.66936	0.187173	8.91884	4.71192e-19	1.61203e-17	hypothetical protein
TGME49_287235	427.068	1.06624	0.457919	2.32844	0.0198888	0.0452599	hypothetical protein
TGME49_288050	211.764	1.13233	0.248898	4.54937	5.38078e-06	3.30879e-05	hypothetical protein
TGME49_288265	15.8352	2.42648	0.777945	3.11909	0.00181412	0.00590612	IgA-specific serine endopeptidase
TGME49_288310	89.5073	1.55057	0.563615	2.75111	0.0059394	0.0164163	SAG-related sequence SRS17A
TGME49_288450	374.691	1.09456	0.287249	3.81048	0.000138697	0.000606632	NEK kinase
TGME49_288455	131.852	1.07707	0.355731	3.02776	0.00246376	0.00772107	SAG-related sequence SRS15A
TGME49_288475	1340.52	3.11032	0.434779	7.1538	8.44093e-13	1.49456e-11	hypothetical protein
TGME49_288685	1203.43	1.39723	0.119278	11.7141	1.07982e-31	1.07635e-29	SAG-related sequence SRS12D
TGME49_288950	2599.92	1.20482	0.473355	2.54527	0.0109193	0.0273288	SAG-related sequence SRS12B
TGME49_288960	36.2952	1.16567	0.29384	3.96704	7.27709e-05	0.000341402	fructose-1,6-bisphosphate aldolase
TGME49_289030	7.75213	3.26545	0.875184	3.73115	0.000190604	0.000805305	cytochrome c oxidase subunit iii subfamily protein
TGME49_289060	155.956	1.97433	0.301759	6.54275	6.03992e-11	8.35039e-10	large subunit ribosomal RNA
TGME49_289216	199.288	1.01625	0.175298	5.79724	6.74156e-09	6.97838e-08	BT1 family protein
TGME49_289222	75.655	1.27698	0.204963	6.23028	4.65592e-10	5.66997e-09	hypothetical protein
TGME49_289260	106.427	1.60359	0.533379	3.00647	0.00264299	0.00820966	hypothetical protein
TGME49_289277	12.9301	2.46728	0.720651	3.42368	0.000617786	0.0022714	nucleoside diphosphate kinase
TGME49_289590	79.5142	1.41232	0.379084	3.7256	0.00019485	0.000819383	hypothetical protein
TGME49_289600	10325	1.21266	0.407063	2.97904	0.00289151	0.00885661	hypothetical protein
TGME49_289860	10.5935	1.3735	0.569021	2.4138	0.015787	0.0372921	hypothetical protein
TGME49_289930	204.851	1.51044	0.317923	4.75096	2.02458e-06	1.36107e-05	hypothetical protein
TGME49_290250	21.5451	4.81131	1.1753	4.09369	4.24567e-05	0.000212917	hypothetical protein
TGME49_290970	481.236	1.64839	0.216241	7.62291	2.48014e-14	5.35641e-13	hypothetical protein
TGME49_291040	191.028	1.73264	0.611258	2.83455	0.004589	0.0131762	hypothetical protein
TGME49_291150	368.057	1.46958	0.64262	2.28686	0.0222041	0.0495374	hypothetical protein
TGME49_291160	44.9022	1.06563	0.35733	2.98219	0.0028619	0.00878259	hypothetical protein
TGME49_291860	135.701	1.42266	0.227904	6.24238	4.30953e-10	5.28e-09	oocyst wall protein OWP1
TGME49_291910	43.88	3.91317	0.605322	6.46461	1.01562e-10	1.37585e-09	cyclic nucleotide-binding domain-containing protein
TGME49_291920	15.0832	5.31164	1.09856	4.83508	1.33089e-06	9.34403e-06	hypothetical protein
TGME49_292260	58.0769	1.28274	0.226816	5.65542	1.55467e-08	1.52892e-07	hypothetical protein
TGME49_292350	12.4147	2.26412	0.809152	2.79814	0.00513986	0.0144798	hypothetical protein
TGME49_292935	42.6827	1.15358	0.33164	3.4784	0.00050441	0.00189954	hypothetical protein
TGME49_292960	7469.6	1.15879	0.500532	2.31512	0.0206064	0.0465388	SNF2 family N-terminal domain-containing protein
TGME49_293280	1089.84	2.33226	0.18174	12.833	1.07193e-37	1.73096e-35	hypothetical protein
TGME49_293290	68.5418	1.83609	0.456074	4.02586	5.67671e-05	0.000274618	SAG-related sequence SRS49A
TGME49_293450	106.805	1.47454	0.222024	6.64132	3.10877e-11	4.46623e-10	SAG-related sequence SRS49D
TGME49_293490	708.837	2.34305	0.286753	8.17096	3.05936e-16	8.15222e-15	hypothetical protein
TGME49_293750	24.0839	2.00233	0.521428	3.84008	0.000122993	0.000544732	tetratricopeptide repeat-containing protein
TGME49_293780	1351.74	1.09768	0.0992207	11.063	1.8962e-28	1.43084e-26	phosphatidylethanolamine-binding protein
TGME49_293790	227.658	2.16161	0.161398	13.393	6.64353e-41	1.27714e-38	AP2 domain transcription factor AP2Ib-1
TGME49_293800	13.4786	3.27376	0.768918	4.25762	2.06612e-05	0.000111808	serine proteinase inhibitor PI-2, putative
TGME49_293810	1679.46	1.69429	0.225556	7.51161	5.84057e-14	1.18783e-12	hypothetical protein
TGME49_293850	47.2623	2.07135	0.686929	3.01538	0.00256659	0.00798868	NAD-dependent glycerol-3-phosphate dehydrogenase
TGME49_293890	278.518	1.41255	0.541183	2.61012	0.00905117	0.023348	hypothetical protein
TGME49_294210	7.7632	2.9143	1.10123	2.6464	0.00813546	0.0214099	dense granule protein GRA11
TGME49_294240	16.5306	2.3567	0.530897	4.43909	9.03386e-06	5.28546e-05	GMC oxidoreductase
TGME49_294300	254.65	1.05944	0.19654	5.39043	7.02912e-08	6.14211e-07	hypothetical protein
TGME49_294410	116.062	1.88533	0.340544	5.53623	3.09046e-08	2.915e-07	hypothetical protein
TGME49_294585	38.911	1.15719	0.296525	3.90252	9.51982e-05	0.0004345	tetratricopeptide repeat-containing protein
TGME49_294600	13.0278	1.97485	0.55529	3.55643	0.000375927	0.00145644	hypothetical protein
TGME49_294690	4586.95	1.06697	0.0855799	12.4676	1.12196e-35	1.48504e-33	hypothetical protein
TGME49_294785	494.964	1.34028	0.252585	5.30626	1.11895e-07	9.38151e-07	transporter, major facilitator family protein
TGME49_294850	180.976	1.08516	0.338618	3.20468	0.00135213	0.00452617	hypothetical protein
TGME49_294980	2606.88	1.09785	0.152101	7.21786	5.28119e-13	9.69098e-12	hypothetical protein
TGME49_294990	3263.73	1.34927	0.235196	5.73677	9.65006e-09	9.78826e-08	hypothetical protein
TGME49_295020	328.229	1.04506	0.124595	8.38769	4.95773e-17	1.4296e-15	zinc knuckle domain-containing protein
TGME49_295390	91.7234	2.92555	0.427077	6.85017	7.3763e-12	1.15579e-10	BTB/POZ domain-containing protein
TGME49_295430	2943.28	1.64913	0.394839	4.17671	2.95757e-05	0.000155162	hypothetical protein
TGME49_295440	1857.25	1.42445	0.20041	7.10766	1.1803e-12	2.0672e-11	hypothetical protein
TGME49_295662	78.2771	1.99421	0.516827	3.85857	0.000114054	0.000510463	hypothetical protein
TGME49_295945	91.3082	2.36186	0.31238	7.56087	4.00373e-14	8.33147e-13	hypothetical protein
TGME49_295960	924.093	1.07123	0.0946259	11.3207	1.03623e-29	8.62526e-28	threonine synthase
TGME49_296020	495.002	1.58419	0.536476	2.95295	0.00314749	0.00953221	hypothetical protein
TGME49_296231	229.174	1.13081	0.255114	4.43258	9.31138e-06	5.43208e-05	hypothetical protein
TGME49_297680	98.7297	2.42121	0.512737	4.72213	2.33386e-06	1.55475e-05	inositol(myo)-1(or 4)-monophosphatase 2, putative
TGME49_297920	46.6797	1.32877	0.308888	4.30177	1.69437e-05	9.33177e-05	hypothetical protein
TGME49_298820	9.3008	1.64989	0.688927	2.39486	0.0166266	0.0389903	RNA recognition motif-containing protein
TGME49_299800	121.583	1.4479	0.51101	2.83341	0.00460549	0.0132103	hypothetical protein
TGME49_300130	410.601	2.17351	0.283056	7.67873	1.60679e-14	3.54086e-13	hypothetical protein
TGME49_300601	132.684	2.95137	0.563423	5.23828	1.62079e-07	1.32318e-06	hypothetical protein
TGME49_300606	334.531	2.26796	0.570624	3.97452	7.05224e-05	0.000332592	hypothetical protein
TGME49_300613	44.4293	1.40545	0.551807	2.547	0.0108654	0.0272022	hypothetical protein
TGME49_300621	313.289	2.40727	0.30717	7.83693	4.61705e-15	1.09e-13	hypothetical protein
TGME49_300650	12.1804	2.53808	0.837888	3.02914	0.00245252	0.00769296	hypothetical protein
TGME49_301140	317.183	1.5238	0.439896	3.464	0.000532212	0.00199308	protein kinase, cAMP-dependent, catalytic chain
TGME49_301240	210.594	2.32593	0.557275	4.17376	2.99619e-05	0.000156882	hypothetical protein
TGME49_301350	411.704	2.63823	0.54872	4.80797	1.52468e-06	1.04857e-05	hypothetical protein
TGME49_301355	53.6049	1.60662	0.258224	6.22179	4.91518e-10	5.97598e-09	p25-alpha family protein
TGME49_301370	379.064	1.03328	0.304271	3.39592	0.000683984	0.00247534	tRNA-His
TGME49_301470	162.418	2.09206	0.385252	5.43036	5.62408e-08	5.03424e-07	rhoptry kinase family protein ROP46, putative
TGME49_302009	21.0093	2.46312	0.715603	3.44202	0.000577388	0.00214042	adenylate and guanylate cyclase catalytic domain-containing protein
TGME49_302050	2398.56	1.8838	0.389722	4.8337	1.34016e-06	9.37648e-06	hypothetical protein
TGME49_302055	3466.05	2.80331	0.430519	6.51148	7.44161e-11	1.02009e-09	hypothetical protein
TGME49_302057	134.848	2.58193	0.594645	4.34197	1.4121e-05	7.90656e-05	tRNA-Arg
TGME49_304490	2123.57	1.04192	0.0819493	12.7143	4.92764e-37	7.36774e-35	carrier superfamily protein
TGME49_304930	140.117	1.30421	0.364351	3.57955	0.000344185	0.00134704	BT1 family protein
TGME49_305110	441.276	1.96391	0.371227	5.29031	1.22112e-07	1.01434e-06	hypothetical protein
TGME49_305280	6.60754	2.68	0.900194	2.97714	0.00290951	0.00890161	hypothetical protein
TGME49_305930	2155.61	1.76151	0.534709	3.29434	0.000986525	0.00343476	cytochrome b, putative
TGME49_306035	31.3866	1.74474	0.356052	4.90023	9.57238e-07	6.89668e-06	dense granule protein GRA11
TGME49_306070	1421.25	1.13096	0.0724862	15.6024	7.00547e-55	2.57101e-52	MORN repeat-containing protein
TGME49_306230	34.7533	2.06198	0.544483	3.78705	0.000152448	0.000661046	subtilisin SUB5
TGME49_306235	3.75	4.16679	1.56373	2.66465	0.00770682	0.0204822	hypothetical protein
TGME49_306240	101.86	1.89006	0.34797	5.43166	5.58308e-08	5.00864e-07	Toxoplasma gondii family A protein
TGME49_306270	463.398	1.78504	0.260745	6.84592	7.59877e-12	1.18213e-10	hypothetical protein
TGME49_306334	17.1843	1.77556	0.461408	3.84813	0.000119021	0.000529548	cysteine dioxygenase type i protein
TGME49_306450	1089.22	1.73764	0.634687	2.73779	0.00618527	0.0169856	hypothetical protein
TGME49_306455	241.078	1.68069	0.24653	6.81738	9.2719e-12	1.42052e-10	hypothetical protein
TGME49_306500	59.7725	3.27231	0.611527	5.35105	8.74474e-08	7.44779e-07	thioredoxin domain-containing protein
TGME49_306510	745.176	3.514	0.115415	30.4465	1.33146e-203	1.07502e-199	hypothetical protein
TGME49_306570	83.0658	1.40518	0.342718	4.10011	4.12946e-05	0.000208383	hypothetical protein
TGME49_306620	2044.72	2.72175	0.106795	25.4856	2.84388e-143	7.65384e-140	hypothetical protein
TGME49_306630	824.599	1.92906	0.333572	5.78303	7.33664e-09	7.55562e-08	hypothetical protein
TGME49_306920	1472.66	1.03221	0.112758	9.15425	5.47372e-20	2.01803e-18	hypothetical protein
TGME49_307015	258.798	2.76167	0.244741	11.2841	1.57332e-29	1.2703e-27	hypothetical protein
TGME49_307030	446.791	1.10791	0.138429	8.00344	1.20987e-15	3.03369e-14	mandelonitrile lyase, putative
TGME49_308945	226.867	1.39129	0.349229	3.98389	6.77958e-05	0.000321423	tRNA-Asp
TGME49_309030	139.255	1.56511	0.323784	4.83382	1.33939e-06	9.37648e-06	hypothetical protein
TGME49_309100	1273.22	1.58491	0.597657	2.65188	0.00800452	0.0211204	B9-C2 domain-containing protein
TGME49_309230	357.636	1.15811	0.12401	9.3388	9.74362e-21	3.9335e-19	hypothetical protein
TGME49_309352	125.78	2.74789	0.690068	3.98206	6.83204e-05	0.00032372	carbohydrate kinase
TGME49_309410	2123.75	1.2412	0.369656	3.35772	0.000785893	0.00279775	3'5'-cyclic nucleotide phosphodiesterase domain-containing protein
TGME49_309550	107.202	2.43098	0.326711	7.44078	1.00093e-13	1.97111e-12	hypothetical protein
TGME49_309990	2129.04	1.43815	0.195139	7.36991	1.70748e-13	3.24381e-12	SAG-related sequence SRS26E
TGME49_310177	256.507	1.87099	0.272248	6.87238	6.31396e-12	1.00937e-10	hypothetical protein
TGME49_310260	102.094	2.67397	0.622981	4.29221	1.76906e-05	9.71001e-05	microneme protein MIC13
TGME49_310400	1012.85	1.23384	0.185528	6.6504	2.92293e-11	4.22099e-10	gamma interferon inducible lysosomal thiol reductase (GILT) protein
TGME49_310650	11.0453	1.34583	0.485379	2.77273	0.00555879	0.0154925	hypothetical protein
TGME49_310680	110.795	1.94942	0.467416	4.17062	3.03766e-05	0.000158745	cpw-wpc domain-containing protein
TGME49_310830	118.745	1.57074	0.439636	3.57283	0.000353148	0.00137745	Pb-fam-5 protein
TGME49_311100	10355.4	2.03513	0.0858169	23.7148	2.5391e-124	5.12518e-121	short-chain-acyl-CoA dehydrogenase
TGME49_311370	41.3927	2.57326	0.375127	6.8597	6.90032e-12	1.08815e-10	Kazal-type serine protease inhibitor domain-containing protein
TGME49_311375	123.472	1.86207	0.291665	6.38428	1.72209e-10	2.26452e-09	Kazal-type serine protease inhibitor domain-containing protein
TGME49_311380	324.092	2.59972	0.1632	15.9296	3.94769e-57	1.67756e-54	tRNA-Gln
TGME49_311700	16.2566	2.03482	0.609786	3.33694	0.000847068	0.0029911	myosin heavy chain, putative
TGME49_311710	11.3618	2.97636	1.26942	2.34465	0.0190448	0.0436096	enolase 1
TGME49_312440	24.8716	2.19218	0.427321	5.13004	2.89674e-07	2.27513e-06	nucleoside diphosphate kinase
TGME49_312445	11.544	3.286	0.883796	3.71806	0.000200761	0.000840738	actin-like family protein
TGME49_312460	51.6066	1.76169	0.504484	3.49206	0.00047931	0.00181432	hypothetical protein
TGME49_312540	213.491	1.03404	0.306155	3.37751	0.000731454	0.00262829	hypothetical protein
TGME49_312690	122.654	3.09293	0.357929	8.64118	5.56373e-18	1.74115e-16	hypothetical protein
TGME49_313025	30.7164	1.35675	0.574556	2.36138	0.018207	0.0420489	glycosyl hydrolases family 17 protein
TGME49_313055	115.91	1.61745	0.27811	5.81586	6.03234e-09	6.30896e-08	hypothetical protein
TGME49_313235	124.925	2.12856	0.581125	3.66283	0.000249447	0.00101016	4-alpha-glucanotransferase
TGME49_313665	376.589	1.50299	0.182101	8.25364	1.53645e-16	4.21949e-15	hypothetical protein
TGME49_313940	62.8808	3.19594	0.804959	3.97032	7.1777e-05	0.000337523	hypothetical protein
TGME49_314000	3583.55	1.12837	0.146233	7.71626	1.1979e-14	2.69411e-13	Toxoplasma gondii family D protein
TGME49_314055	19.3099	2.40905	0.467565	5.15233	2.57267e-07	2.03844e-06	SAG-related sequence SRS32
TGME49_314250	283.226	1.9187	0.273455	7.01651	2.27473e-12	3.85035e-11	hypothetical protein
TGME49_314550	647.044	1.30115	0.217715	5.97637	2.28162e-09	2.54444e-08	hypothetical protein
TGME49_314650	246.595	1.02611	0.146174	7.01975	2.2227e-12	3.77019e-11	aspartyl protease
TGME49_314670	49.5855	2.43781	0.593464	4.10777	3.99499e-05	0.000203121	tRNA-Asp
TGME49_314695	1173.1	1.39755	0.192262	7.26901	3.62128e-13	6.70602e-12	hypothetical protein
TGME49_314700	5938.31	1.32692	0.0757897	17.508	1.24594e-68	7.18552e-66	hypothetical protein
TGME49_314715	17.5866	1.59492	0.427748	3.72864	0.000192516	0.000812108	hypothetical protein
TGME49_315340	733.26	1.61195	0.544513	2.96035	0.0030729	0.00934135	hypothetical protein
TGME49_315400	656.04	1.82661	0.4201	4.34803	1.37364e-05	7.70193e-05	hypothetical protein
TGME49_315410	134.137	1.01284	0.419957	2.41176	0.0158756	0.0374685	hypothetical protein
TGME49_315520	86.0148	2.77835	0.489774	5.67272	1.40548e-08	1.38896e-07	Toxoplasma gondii family A protein
TGME49_315550	32.4005	2.51483	0.401425	6.26474	3.73444e-10	4.60334e-09	Toxoplasma gondii family A protein
TGME49_315705	243.435	1.63036	0.34247	4.76058	1.93035e-06	1.30097e-05	hypothetical protein
TGME49_315730	40.6089	1.49277	0.321361	4.64515	3.39831e-06	2.18803e-05	hypothetical protein
TGME49_315798	817.247	1.0538	0.366315	2.87675	0.00401793	0.0117641	AP2 domain transcription factor AP2VIIa-1
TGME49_315830	41.4501	1.11822	0.410586	2.72349	0.00645969	0.0176261	hypothetical protein
TGME49_315910	1515.35	1.25825	0.137729	9.13567	6.50016e-20	2.37476e-18	ATPase, AAA family protein
TGME49_316130	155.603	2.75868	0.683124	4.03833	5.38336e-05	0.000262155	hypothetical protein
TGME49_316370	827.826	1.46751	0.387695	3.7852	0.000153584	0.000665612	PAN/Apple domain-containing protein
TGME49_316420	35.964	1.43564	0.350094	4.10074	4.11831e-05	0.00020795	hypothetical protein
TGME49_316560	16.3849	1.39052	0.565063	2.46083	0.0138617	0.0334387	intraflagellar transport protein 172, putative
TGME49_316580	86.3507	1.7634	0.594604	2.96568	0.00302017	0.00919143	aldehyde dehydrogenase (NAD) family protein
TGME49_316590	60.5791	1.17633	0.317551	3.70438	0.000211908	0.00087831	8-amino-7-oxononanoate synthase
TGME49_316670	910.247	1.36161	0.126884	10.7311	7.27275e-27	4.89335e-25	lactate dehydrogenase LDH2
TGME49_316690	58.2962	1.57187	0.612795	2.56508	0.0103153	0.0260187	HORMA domain-containing protein
TGME49_318180	9.01822	2.40944	0.942306	2.55696	0.0105592	0.0265427	cyclin protein
TGME49_318220	27.1384	1.81862	0.507622	3.58263	0.000340154	0.00133191	hypothetical protein
TGME49_318340	955.327	1.49758	0.155336	9.6409	5.37128e-22	2.46407e-20	hypothetical protein
TGME49_318380	779.071	1.49426	0.257417	5.8048	6.44446e-09	6.6966e-08	zinc finger (CCCH type) motif-containing protein
TGME49_318390	1683.2	1.31421	0.352712	3.72603	0.00019452	0.000818422	hypothetical protein
TGME49_318610	482.708	2.81969	0.230204	12.2487	1.70761e-34	1.99816e-32	hypothetical protein
TGME49_318675	167.133	2.91606	0.277654	10.5025	8.41302e-26	5.18525e-24	hypothetical protein
TGME49_318880	704.463	1.49364	0.284143	5.25666	1.46693e-07	1.20857e-06	hypothetical protein
TGME49_319090	516.432	1.38208	0.159248	8.67882	3.99893e-18	1.27618e-16	hypothetical protein
TGME49_319360	535.798	2.80279	0.376076	7.45274	9.14217e-14	1.81808e-12	ORF B
TGME49_319630	45.2152	2.72877	0.431413	6.32519	2.52913e-10	3.22085e-09	hypothetical protein
TGME49_319700	19.1863	2.14276	0.540169	3.96684	7.28329e-05	0.000341494	hypothetical protein
TGME49_319970	28.083	1.07456	0.434803	2.47137	0.0134595	0.0326146	hypothetical protein
TGME49_319988	19.6542	2.08038	0.804179	2.58696	0.0096826	0.0247475	hypothetical protein
TGME49_320150	96.254	1.2456	0.245397	5.07588	3.85707e-07	2.96591e-06	glycosyl transferase family 8 protein
TGME49_320190	132.865	1.76751	0.394542	4.47991	7.46762e-06	4.46619e-05	aminotransferase, class I/II superfamily protein
TGME49_320250	92.3053	2.83097	0.735797	3.84749	0.000119333	0.000530266	methylmalonate-semialdehyde dehydrogenase [acylating], putative
TGME49_320270	12.6922	1.92833	0.648804	2.97213	0.00295745	0.00902776	hypothetical protein
TGME49_320290	66.4012	1.55635	0.494509	3.14726	0.00164808	0.00543571	hypothetical protein
TGME49_320500	27.1183	1.73433	0.714112	2.42866	0.0151549	0.0359991	hypothetical protein
TGME49_320560	21.6801	4.4701	1.23667	3.61463	0.000300773	0.00119275	hypothetical protein
TGME49_321390	97.5204	1.21788	0.387455	3.1433	0.00167057	0.00549416	hypothetical protein
TGME49_321470	25.7712	2.4579	0.941048	2.61187	0.00900483	0.0232656	hypothetical protein
TGME49_321480	673.485	2.17779	0.241666	9.01157	2.03132e-19	7.09994e-18	hypothetical protein
TGME49_321700	9.48411	1.67375	0.603306	2.77429	0.00553219	0.0154343	Toxoplasma gondii family D protein
TGME49_321900	13.3435	1.32101	0.571889	2.30991	0.0208934	0.0469968	tRNA-Lys
TGME49_323320	187.532	1.96005	0.361944	5.41536	6.11663e-08	5.40916e-07	hypothetical protein
TGME49_323400	9.89587	1.61181	0.577776	2.78967	0.00527612	0.0148017	hypothetical protein
TGME49_329600	11.4318	1.6251	0.562872	2.88716	0.00388731	0.0114298	hypothetical protein
TGME49_330000	20.996	2.05158	0.555556	3.69284	0.00022176	0.000913517	SAG-related sequence SRS16B
TGME49_459360	26.6668	1.17791	0.481162	2.44805	0.0143631	0.0344457	hypothetical protein
TGME49_459950	4.86505	2.99979	1.09928	2.72887	0.00635525	0.0173822	patched family protein
TGME49_460130	17.0429	1.42919	0.615766	2.32099	0.0202874	0.0459468	hypothetical protein
TGME49_462910	10134.4	2.68354	0.31403	8.54547	1.28012e-17	3.8856e-16	cytochrome b

## Sheet: down
GeneID	baseMean	log2FoldChange	lfcSE	stat	pvalue	padj
TGME49_200230	111.736	-1.03448	0.335187	-3.08628	0.00202681	0.00650674	microneme protein MIC17C
TGME49_200385	3648.72	-1.20684	0.109755	-10.9957	4.0057e-28	2.94019e-26	Myb family DNA-binding domain-containing protein
TGME49_200430	121.044	-1.12282	0.283504	-3.96053	7.47849e-05	0.000349429	cytidine and deoxycytidylate deaminase zinc-binding region domain-containing protein
TGME49_201215	61.9001	-1.1361	0.431746	-2.63141	0.00850313	0.0222039	hypothetical protein
TGME49_202070	1182.38	-1.82337	0.17143	-10.6362	2.02104e-26	1.34859e-24	hypothetical protein
TGME49_202200	6135.36	-1.16677	0.381573	-3.05779	0.00222975	0.0070711	hypothetical protein
TGME49_202460	682.112	-1.62277	0.400558	-4.05127	5.09413e-05	0.000248971	diacylglycerol kinase accessory domain (presumed) domain-containing protein
TGME49_202500	12034.4	-1.29805	0.458564	-2.83069	0.00464473	0.0132937	GAPM1a
TGME49_202720	311.001	-1.27428	0.108234	-11.7733	5.35739e-32	5.47539e-30	RNB family domain-containing protein
TGME49_202870	408.009	-1.50429	0.292521	-5.14251	2.71092e-07	2.13959e-06	SAP domain-containing protein
TGME49_203180	764.952	-1.54816	0.424271	-3.64898	0.000263281	0.00105863	leucine rich repeat-containing protein
TGME49_203665	492.391	-1.60647	0.198535	-8.09161	5.88808e-16	1.52373e-14	hypothetical protein
TGME49_203830	224.138	-1.59827	0.482229	-3.31434	0.000918583	0.00322182	FHA domain-containing protein
TGME49_203930	2533.32	-1.44889	0.388386	-3.73055	0.000191062	0.000806723	hypothetical protein
TGME49_203990	2416.9	-1.02952	0.393598	-2.61566	0.00890563	0.0230758	rhoptry protein ROP12
TGME49_204090	41.767	-1.09493	0.35308	-3.10109	0.00192811	0.00621991	eIF2 kinase IF2K-C
TGME49_204380	817.559	-1.02921	0.103205	-9.97248	2.01135e-23	1.04772e-21	hypothetical protein
TGME49_204880	947.298	-1.07673	0.462616	-2.32748	0.0199395	0.0453457	hypothetical protein
TGME49_205250	9092.68	-1.56112	0.24639	-6.33597	2.35845e-10	3.02232e-09	rhoptry protein ROP18
TGME49_205370	885.738	-1.33703	0.423959	-3.15367	0.00161234	0.00533307	hypothetical protein
TGME49_205615	552.438	-1.21887	0.176427	-6.90862	4.89386e-12	7.93435e-11	hypothetical protein
TGME49_205740	1059.1	-1.35672	0.300744	-4.5112	6.44619e-06	3.90446e-05	hypothetical protein
TGME49_206450	4136.36	-1.30324	0.226216	-5.76105	8.35936e-09	8.56516e-08	autophagy-related cysteine peptidase atg4, putative
TGME49_206605	51.793	-1.95618	0.735005	-2.66145	0.00778058	0.0206307	hypothetical protein
TGME49_206610	490.854	-1.54392	0.599895	-2.57366	0.010063	0.0255059	pyruvate dehydrogenase complex subunit PDH-E2
TGME49_207110	18.3376	-1.10463	0.443564	-2.49036	0.0127615	0.0311947	hypothetical protein
TGME49_208050	387.842	-1.92259	0.466661	-4.11988	3.79072e-05	0.000194079	ABC transporter, putative
TGME49_208910	701.261	-2.21146	0.445362	-4.96554	6.85117e-07	5.03792e-06	hypothetical protein
TGME49_209000	2148.91	-1.24932	0.225299	-5.54515	2.93708e-08	2.77682e-07	HECT-domain (ubiquitin-transferase) domain-containing protein
TGME49_209090	993.736	-1.07979	0.312552	-3.45475	0.000550793	0.00205134	proteasome maturation factor ump1 protein
TGME49_209095	627.745	-1.02685	0.2729	-3.76272	0.000168074	0.000721826	hypothetical protein
TGME49_209160	1046.26	-1.03081	0.24425	-4.22032	2.43956e-05	0.000130358	myristoyl CoA:protein N-myristoyltransferase
TGME49_209440	914.027	-1.23902	0.167587	-7.39329	1.43237e-13	2.74702e-12	hypothetical protein
TGME49_209650	626.929	-1.6434	0.139731	-11.7612	6.18609e-32	6.24331e-30	RNA-directed DNA polymerase
TGME49_209780	30.6031	-1.78478	0.344638	-5.17871	2.23427e-07	1.79141e-06	hypothetical protein
TGME49_209820	147.476	-1.58039	0.177674	-8.89489	5.84751e-19	1.9921e-17	syntaxin protein
TGME49_210700	2140.35	-1.18454	0.166033	-7.13436	9.72395e-13	1.71422e-11	hypothetical protein
TGME49_211260	8115.87	-1.20599	0.195418	-6.17133	6.77186e-10	8.08817e-09	rhoptry kinase family protein ROP26 (incomplete catalytic triad)
TGME49_211390	126.385	-1.06331	0.159167	-6.68047	2.38183e-11	3.49017e-10	hypothetical protein
TGME49_211720	3234.48	-1.12662	0.474394	-2.37486	0.0175555	0.0408406	AP2 domain transcription factor AP2IV-5
TGME49_212880	2455.39	-1.56953	0.270125	-5.81041	6.23215e-09	6.48433e-08	surface antigen repeat-containing protein
TGME49_213300	518.355	-1.12879	0.22893	-4.93073	8.19224e-07	5.97508e-06	hypothetical protein
TGME49_213660	4618.87	-2.16762	0.173102	-12.5222	5.64634e-36	7.86009e-34	zinc finger (CCCH type) motif-containing protein
TGME49_213752	341.439	-1.25287	0.531523	-2.35713	0.0184167	0.0424	herpesviridae ul52/ul70 dna primase
TGME49_214070	171.327	-1.06428	0.370101	-2.87564	0.00403209	0.0117996	hypothetical protein
TGME49_214150	414.492	-1.49256	0.140755	-10.604	2.85584e-26	1.84464e-24	mitochondrial inner membrane translocase subunit TIM17, putative
TGME49_214230	555.843	-1.03746	0.224971	-4.61152	3.99737e-06	2.53932e-05	Dopey, N-terminal domain-containing protein
TGME49_214545	144.74	-1.46714	0.602495	-2.43511	0.0148874	0.0354854	hypothetical protein
TGME49_214610	687.739	-1.11852	0.241971	-4.62255	3.79047e-06	2.4174e-05	hypothetical protein
TGME49_215100	250.982	-1.27171	0.330002	-3.85364	0.000116373	0.000518828	PP-loop family protein
TGME49_215560	269.465	-1.60138	0.437788	-3.6579	0.000254294	0.00102669	histone arginine methyltransferase PRMT5
TGME49_215620	227.596	-1.45103	0.158295	-9.16664	4.88006e-20	1.8412e-18	hypothetical protein
TGME49_215700	343.815	-1.18113	0.113023	-10.4504	1.4596e-25	8.92786e-24	phosphatidylinositol 3- and 4-kinase
TGME49_216540	302.261	-1.08751	0.157199	-6.91805	4.57894e-12	7.5143e-11	dolichyl-phosphate beta-glucosyltransferase
TGME49_216590	2988.45	-1.04098	0.340983	-3.05288	0.00226654	0.00718495	HEAT repeat-containing protein
TGME49_216700	144.617	-1.79905	0.19811	-9.08104	1.07542e-19	3.85908e-18	hypothetical protein
TGME49_217820	1705.95	-1.12204	0.197508	-5.68097	1.33935e-08	1.3316e-07	PCI domain-containing protein
TGME49_218220	1301.24	-1.00181	0.184007	-5.4444	5.1981e-08	4.67887e-07	cell-cycle-associated protein kinase CDK, putative
TGME49_218362	444.782	-1.35278	0.447382	-3.02376	0.00249653	0.00779439	zinc finger protein ZFP1
TGME49_218560	2426.17	-1.04386	0.0844499	-12.3607	4.26231e-35	5.1364e-33	acetyl-coA carboxylase ACC2
TGME49_219120	3231.25	-1.01112	0.153868	-6.5713	4.98768e-11	6.96722e-10	zinc finger (CCCH type) motif-containing protein
TGME49_219320	23329.3	-1.16072	0.414201	-2.80231	0.0050738	0.0143287	acid phosphatase GAP50
TGME49_219682	425.635	-1.3379	0.220146	-6.07734	1.22192e-09	1.39347e-08	pyruvate dehydrogenase kinase, putative
TGME49_220125	29.0096	-1.82102	0.367464	-4.95563	7.20956e-07	5.29182e-06	hypothetical protein
TGME49_220128	14.3685	-2.2642	0.522608	-4.33251	1.4742e-05	8.20876e-05	hypothetical protein
TGME49_220132	111.038	-1.23045	0.184593	-6.66571	2.63384e-11	3.81788e-10	hypothetical protein
TGME49_220440	318.56	-1.05611	0.181659	-5.81368	6.1114e-09	6.37512e-08	cyclin-dependent kinase regulatory subunit protein
TGME49_220520	1638.86	-1.09402	0.151956	-7.1996	6.03875e-13	1.09076e-11	hypothetical protein
TGME49_221240	27.0036	-1.18679	0.338534	-3.50566	0.000455468	0.00173301	hypothetical protein
TGME49_221280	690.972	-1.72784	0.522388	-3.30757	0.000941078	0.00329214	hypothetical protein
TGME49_221320	1822.39	-1.54051	0.613759	-2.50996	0.0120746	0.0297608	acetyl-CoA carboxylase ACC1
TGME49_221430	93.6116	-1.72488	0.226836	-7.60411	2.86868e-14	6.07919e-13	hypothetical protein
TGME49_222100	1854.37	-1.1808	0.297581	-3.968	7.24768e-05	0.00034022	hypothetical protein
TGME49_222150	32.893	-1.04468	0.307449	-3.3979	0.000679048	0.00245858	hypothetical protein
TGME49_222270	656.574	-1.45226	0.362719	-4.00382	6.23282e-05	0.000298396	hypothetical protein
TGME49_223480	357.001	-1.99041	0.14122	-14.0944	4.10903e-45	1.03676e-42	sushi domain (scr repeat) domain-containing protein
TGME49_223725	471.332	-1.3944	0.413631	-3.37111	0.000748658	0.00268175	hypothetical protein
TGME49_223880	2291.91	-1.15461	0.180907	-6.38231	1.74436e-10	2.29007e-09	zinc finger, C3HC4 type (RING finger) domain-containing protein
TGME49_223920	7549.21	-1.05302	0.428615	-2.4568	0.0140181	0.0337454	rhoptry neck protein RON3
TGME49_224000	1889.84	-1.27895	0.502803	-2.54364	0.0109705	0.0274227	hypothetical protein
TGME49_224260	3759.37	-1.21182	0.0947282	-12.7926	1.80436e-37	2.85655e-35	PHD-finger domain-containing protein
TGME49_224280	629.368	-1.03257	0.187616	-5.50366	3.71988e-08	3.43642e-07	CPSF A subunit region protein
TGME49_224510	540.625	-1.06829	0.175256	-6.0956	1.09025e-09	1.25394e-08	hypothetical protein
TGME49_224570	852.574	-1.3299	0.423586	-3.13963	0.00169161	0.00555207	hypothetical protein
TGME49_224670	434.383	-1.21716	0.416229	-2.92426	0.00345272	0.0103135	DnaJ domain-containing protein
TGME49_224870	1980.05	-1.29939	0.179713	-7.23039	4.81626e-13	8.85798e-12	hypothetical protein
TGME49_224910	369.687	-1.06623	0.438885	-2.42941	0.0151233	0.0359451	divalent cation tolerance protein, CutA1 family protein
TGME49_225210	24.4628	-1.47578	0.478487	-3.08426	0.00204061	0.00654323	hypothetical protein
TGME49_225270	792.768	-1.7328	0.379975	-4.56031	5.10782e-06	3.16019e-05	hypothetical protein
TGME49_225320	1052.75	-1.23201	0.298997	-4.12047	3.78107e-05	0.000193708	hypothetical protein
TGME49_225410	431.967	-1.04385	0.43817	-2.3823	0.0172049	0.0401132	histone H3 centromeric CENH3
TGME49_225430	95.2789	-1.28459	0.358974	-3.57851	0.000345556	0.0013511	Ras-related GTP binding A family protein
TGME49_225745	784.589	-1.14071	0.270008	-4.22473	2.39229e-05	0.000128256	hypothetical protein
TGME49_225970	117.694	-1.22951	0.199543	-6.16163	7.20018e-10	8.54916e-09	mediator complex subunit MED31
TGME49_226068	1148.05	-1.03376	0.135706	-7.61765	2.58337e-14	5.54737e-13	DnaJ domain-containing protein
TGME49_226330	114.691	-1.17513	0.274105	-4.28714	1.8099e-05	9.89378e-05	hypothetical protein
TGME49_226620	321.126	-1.00704	0.344132	-2.92631	0.00343013	0.0102688	hypothetical protein
TGME49_226660	1882.9	-1.00059	0.241963	-4.13532	3.54457e-05	0.000182985	hypothetical protein
TGME49_226710	4719.74	-1.38781	0.433048	-3.20475	0.00135178	0.00452617	hypothetical protein
TGME49_226790	548.848	-1.2649	0.114672	-11.0305	2.72238e-28	2.03523e-26	ABC transporter, ATP-binding domain-containing protein
TGME49_226800	229.129	-1.47375	0.202269	-7.28609	3.19076e-13	5.93599e-12	eukaryotic glutathione synthase, atp binding domain-containing protein
TGME49_226810	1129.5	-1.53548	0.203253	-7.55451	4.20431e-14	8.72638e-13	histone lysine methyltransferase SET1
TGME49_227380	5749.17	-1.08481	0.382556	-2.83569	0.00457266	0.0131427	hypothetical protein
TGME49_228120	2236.21	-1.17622	0.208045	-5.65367	1.57058e-08	1.54268e-07	hypothetical protein
TGME49_228150	1971.59	-1.08011	0.197428	-5.47087	4.47828e-08	4.08099e-07	hypothetical protein
TGME49_228290	1514.33	-1.09917	0.439897	-2.49871	0.0124647	0.0305718	phospholipase/carboxylesterase
TGME49_228690	2391.23	-1.28383	0.103236	-12.4359	1.66878e-35	2.17318e-33	phosphatidylinositol 3- and 4-kinase
TGME49_228980	120.125	-1.05884	0.188609	-5.61395	1.97763e-08	1.91455e-07	hypothetical protein
TGME49_229340	157.323	-1.3733	0.230998	-5.94508	2.76328e-09	3.01904e-08	hypothetical protein
TGME49_229460	796.208	-1.1292	0.201813	-5.59526	2.20288e-08	2.11991e-07	SWI2/SNF2-containing protein
TGME49_230350	4595.71	-1.16197	0.464535	-2.50136	0.0123716	0.0303981	hypothetical protein
TGME49_231030	828.403	-1.03297	0.134191	-7.69776	1.38473e-14	3.08849e-13	hypothetical protein
TGME49_231160	4095.85	-1.20245	0.434037	-2.77038	0.00559912	0.0155887	hypothetical protein
TGME49_231170	683.21	-1.38329	0.542712	-2.54885	0.0108079	0.0270751	RecF/RecN/SMC N terminal domain-containing protein
TGME49_231200	603.131	-1.76795	0.472506	-3.74165	0.000182819	0.000777295	hypothetical protein
TGME49_231215	355.372	-1.06675	0.385613	-2.76637	0.00566834	0.0157644	hypothetical protein
TGME49_231220	614.935	-1.13401	0.352447	-3.21753	0.00129298	0.00434799	hypothetical protein
TGME49_231350	315.797	-1.06097	0.23956	-4.4288	9.47592e-06	5.51612e-05	glucosamine-fructose-6-phosphate aminotransferase
TGME49_231790	849.258	-1.24451	0.452578	-2.74983	0.00596256	0.0164587	hypothetical protein
TGME49_231890	272.073	-1.03193	0.348842	-2.95815	0.00309494	0.00939418	beta-ketoacyl-acyl carrier protein synthase III, putative
TGME49_231930	312.604	-1.02498	0.240865	-4.25542	2.08654e-05	0.000112763	hypothetical protein
TGME49_232020	1162.94	-1.86419	0.246526	-7.56186	3.9736e-14	8.29015e-13	hypothetical protein
TGME49_232080	2179.31	-1.4571	0.225024	-6.47528	9.46342e-11	1.28416e-09	hypothetical protein
TGME49_232390	158.448	-1.52874	0.372287	-4.10634	4.01972e-05	0.000204121	18S rRNA biogenesis protein RCL1 protein
TGME49_233010	611.838	-1.02008	0.0938709	-10.8668	1.6583e-27	1.18488e-25	cell-cycle-assocaited protein kinase ERK7, putative
TGME49_233100	1620.35	-1.22896	0.187226	-6.56403	5.23739e-11	7.3034e-10	SPFH domain / Band 7 family protein
TGME49_233200	299.437	-1.01436	0.338007	-3.00099	0.00269099	0.00831817	ubiquitin related modifier protein
TGME49_233245	264.043	-1.19315	0.221831	-5.37866	7.5042e-08	6.50095e-07	hypothetical protein
TGME49_234590	15.5716	-1.56437	0.464768	-3.36592	0.000762888	0.00272909	hypothetical protein
TGME49_234600	94.7569	-2.26351	0.188993	-11.9767	4.70861e-33	5.06898e-31	hypothetical protein
TGME49_235370	4043.34	-1.36093	0.479129	-2.84042	0.00450538	0.0129916	hypothetical protein
TGME49_236270	278.455	-1.19668	0.31271	-3.82682	0.000129807	0.000570841	hypothetical protein
TGME49_236790	212.927	-1.11994	0.283738	-3.94709	7.91081e-05	0.000368563	hypothetical protein
TGME49_237090	6667.02	-1.20278	0.282377	-4.25947	2.04912e-05	0.000110963	AP2 domain transcription factor AP2X-5
TGME49_237190	1079	-1.28508	0.427484	-3.00616	0.00264572	0.00820966	hypothetical protein
TGME49_237425	161.489	-1.65522	0.22068	-7.50055	6.35482e-14	1.28917e-12	AP2 domain transcription factor AP2X-6
TGME49_237560	3798.16	-1.88499	0.395194	-4.76979	1.84414e-06	1.25228e-05	iron-sulfur cluster protein ISCU
TGME49_237860	48.3763	-1.3279	0.440429	-3.01501	0.00256974	0.00799542	protein kinase domain-containing protein
TGME49_238077	36.035	-1.19719	0.273125	-4.3833	1.16895e-05	6.67473e-05	hypothetical protein
TGME49_238110	471.135	-1.14645	0.426218	-2.68982	0.00714907	0.0192726	replication factor a protein 3 protein
TGME49_238390	1589.08	-1.15874	0.35708	-3.24504	0.00117432	0.00400231	hypothetical protein
TGME49_238950	4674.2	-1.50689	0.432814	-3.4816	0.000498424	0.0018805	fatty acyl-CoA desaturase, putative
TGME49_238970	887.276	-1.19845	0.158458	-7.56324	3.93159e-14	8.23077e-13	hypothetical protein
TGME49_240210	552.226	-1.32877	0.20179	-6.58493	4.55103e-11	6.36829e-10	phosphate transporter family protein, putative
TGME49_240380	2044.45	-1.41768	0.349247	-4.05926	4.9228e-05	0.000241182	hypothetical protein
TGME49_240410	215.796	-2.06632	0.21442	-9.63677	5.59214e-22	2.5509e-20	protein kinase (incomplete catalytic triad)
TGME49_240820	63.5301	-1.24255	0.365057	-3.40373	0.000664724	0.00241321	hypothetical protein
TGME49_240830	177.563	-1.29984	0.444533	-2.92406	0.00345496	0.0103163	hydrolase, alpha/beta fold family protein
TGME49_241175	95.4289	-1.02074	0.407456	-2.50515	0.0122398	0.0301202	hypothetical protein
TGME49_241880	1424.51	-1.45993	0.115118	-12.682	7.43854e-37	1.09198e-34	3'5'-cyclic nucleotide phosphodiesterase domain-containing protein
TGME49_242040	12.6574	-1.18053	0.469881	-2.5124	0.0119913	0.0296015	hypothetical protein
TGME49_242055	405.226	-1.04233	0.216511	-4.81424	1.47762e-06	1.02231e-05	DEAD/DEAH box helicase domain-containing protein
TGME49_242230	8.61543	-2.13606	0.821387	-2.60055	0.00930738	0.0239096	rhoptry kinase family protein ROP29
TGME49_242240	678.275	-1.05009	0.440025	-2.38643	0.017013	0.0397462	rhoptry kinase family protein ROP19A
TGME49_242625	994.607	-1.29708	0.234366	-5.53443	3.12234e-08	2.94163e-07	ATPase family associated with various cellular activities (AAA) subfamily protein
TGME49_242890	769.999	-1.02377	0.208604	-4.90774	9.21314e-07	6.65357e-06	hypothetical protein
TGME49_243265	159.608	-2.17792	0.223964	-9.72441	2.37269e-22	1.1403e-20	protamine P1 protein
TGME49_243298	291.251	-1.41211	0.177737	-7.94495	1.94277e-15	4.71048e-14	ICE family protease (caspase) p20 domain-containing protein
TGME49_243465	854.041	-1.13116	0.434008	-2.60632	0.00915222	0.0235635	hypothetical protein
TGME49_244050	138.451	-1.42866	0.58776	-2.43068	0.0150705	0.0358407	hypothetical protein
TGME49_244130	509.649	-1.76322	0.442956	-3.98057	6.87509e-05	0.000325187	hypothetical protein
TGME49_244250	4755.55	-1.08797	0.364437	-2.98535	0.00283256	0.00870909	hypothetical protein
TGME49_244280	10591.6	-1.1099	0.440066	-2.52211	0.0116652	0.0289176	hypothetical protein
TGME49_244510	68.6543	-2.09643	0.408734	-5.12908	2.91164e-07	2.28461e-06	AP2 domain transcription factor AP2VI-3
TGME49_244720	285.788	-1.78872	0.761937	-2.34759	0.0188953	0.0433166	hypothetical protein
TGME49_244732	79.6092	-1.07919	0.251744	-4.28687	1.81204e-05	9.89881e-05	hypothetical protein
TGME49_245500	701.424	-1.03659	0.257242	-4.02962	5.58668e-05	0.000270587	dipeptidyl peptidase iv (dpp iv) n-terminal region domain-containing protein
TGME49_245670	676.74	-1.2869	0.375504	-3.42712	0.000610022	0.00224798	pyruvate dehydrogenase complex subunit PDH-E1Alpha
TGME49_246190	521.531	-1.63953	0.48105	-3.40824	0.00065384	0.00238227	hypothetical protein
TGME49_246690	202.762	-1.3213	0.456526	-2.89425	0.0038006	0.0112075	alpha amylase, catalytic domain-containing protein
TGME49_246700	47.9801	-1.25717	0.283078	-4.44107	8.95133e-06	5.24097e-05	hypothetical protein
TGME49_247030	10374.3	-1.42892	0.152698	-9.35785	8.13742e-21	3.3351e-19	hypothetical protein
TGME49_247300	3791.66	-1.4313	0.111459	-12.8414	9.60871e-38	1.58328e-35	hypothetical protein
TGME49_247330	656.349	-1.06176	0.112963	-9.39917	5.49935e-21	2.31259e-19	hypothetical protein
TGME49_247700	3007.63	-1.04843	0.234759	-4.46597	7.9706e-06	4.73893e-05	AP2 domain transcription factor AP2XII-4
TGME49_247710	727.314	-1.18069	0.307005	-3.84584	0.000120141	0.000533269	casein kinase I
TGME49_248270	1595.8	-1.35506	0.313841	-4.31767	1.57686e-05	8.72025e-05	zinc finger (CCCH type) motif-containing protein
TGME49_248530	435.975	-1.23337	0.26942	-4.57788	4.69715e-06	2.93805e-05	FATC domain-containing protein
TGME49_248540	147.449	-2.17511	0.665848	-3.26668	0.00108815	0.00374819	hypothetical protein
TGME49_248570	338.259	-1.69032	0.61499	-2.74853	0.00598637	0.0165075	hypothetical protein
TGME49_248850	429.212	-1.24805	0.120275	-10.3767	3.16532e-25	1.86546e-23	methionine aminopeptidase
TGME49_249020	367.822	-1.03539	0.380054	-2.72433	0.00644313	0.0175987	kinesin motor domain-containing protein
TGME49_249880	278.151	-1.47937	0.254523	-5.81231	6.16152e-09	6.41911e-08	hypothetical protein
TGME49_249900	9216.51	-1.14887	0.0927886	-12.3816	3.28888e-35	4.0234e-33	adenine nucleotide translocator, putative
TGME49_250060	238.082	-1.00723	0.211401	-4.76454	1.89284e-06	1.28104e-05	DNA-directed RNA polymerase I RPA12
TGME49_250690	5392.64	-1.05088	0.393925	-2.66772	0.00763676	0.0203496	zinc finger (CCCH type) motif-containing protein
TGME49_250790	468.706	-1.20176	0.130541	-9.20604	3.38379e-20	1.29482e-18	hypothetical protein
TGME49_250910	77.9567	-1.42156	0.215731	-6.58951	4.41287e-11	6.20724e-10	hypothetical protein
TGME49_251880	1153.47	-1.05884	0.281269	-3.76452	0.000166871	0.000717346	tRNA synthetases class I family protein
TGME49_252070	597.205	-1.17052	0.134039	-8.73267	2.48726e-18	8.00084e-17	KRUF family protein
TGME49_252200	888.068	-1.36975	0.290672	-4.71236	2.44868e-06	1.62989e-05	cell cycle regulator with zn-finger domain-containing protein
TGME49_252350	408.738	-1.00498	0.290205	-3.46301	0.000534177	0.00199858	hypothetical protein
TGME49_253100	1240.81	-1.29974	0.400665	-3.24396	0.00117881	0.00401085	hypothetical protein
TGME49_253350	63.3201	-1.61915	0.289968	-5.58389	2.35192e-08	2.24461e-07	hypothetical protein
TGME49_253730	867.917	-1.14791	0.265961	-4.31609	1.5882e-05	8.77697e-05	importin-beta N-terminal domain-containing protein
TGME49_253870	427.568	-1.17939	0.452458	-2.60663	0.00914387	0.023557	hypothetical protein
TGME49_253880	1929.44	-1.65364	0.400182	-4.13223	3.59267e-05	0.000185113	GNS1/SUR4 family protein
TGME49_253970	474.787	-1.04256	0.102614	-10.1601	2.98829e-24	1.63023e-22	hypothetical protein
TGME49_254090	1174.67	-1.08082	0.152609	-7.08231	1.41769e-12	2.44061e-11	hypothetical protein
TGME49_254500	251.358	-1.09567	0.420739	-2.60416	0.00920988	0.0236742	hypothetical protein
TGME49_254830	148.925	-1.11417	0.199287	-5.59078	2.26057e-08	2.17171e-07	hypothetical protein
TGME49_254900	810.193	-1.52465	0.344986	-4.41944	9.89565e-06	5.74802e-05	proteasome subunit beta type 2, putative
TGME49_254940	4478.38	-1.14216	0.120641	-9.46745	2.8675e-21	1.23809e-19	MIF4G domain-containing protein
TGME49_255160	214.716	-1.09376	0.271933	-4.02215	5.76687e-05	0.000278646	hypothetical protein
TGME49_255180	848.732	-1.29806	0.168475	-7.70475	1.31096e-14	2.93204e-13	ubiquitin carboxyl-terminal hydrolase
TGME49_255245	190.696	-1.80895	0.154748	-11.6896	1.43996e-31	1.40075e-29	hypothetical protein
TGME49_255310	271.073	-1.75356	0.386463	-4.53746	5.69356e-06	3.48256e-05	zinc finger (CCCH type) motif-containing protein
TGME49_255960	416.368	-1.27883	0.243296	-5.25625	1.47019e-07	1.20879e-06	hypothetical protein
TGME49_256920	679.829	-1.41672	0.122674	-11.5486	7.50099e-31	6.88216e-29	phosphatidylinositol-4-phosphate 5-Kinase
TGME49_256950	29.3271	-2.42964	0.434611	-5.59038	2.26571e-08	2.17261e-07	hypothetical protein
TGME49_257540	408.552	-1.61353	0.216318	-7.45904	8.71569e-14	1.74184e-12	hypothetical protein
TGME49_257610	119.838	-1.40132	0.245093	-5.7175	1.081e-08	1.091e-07	hypothetical protein
TGME49_257700	130.424	-1.40478	0.362732	-3.87278	0.0001076	0.0004848	hypothetical protein
TGME49_257710	449.793	-1.26398	0.166249	-7.60293	2.89509e-14	6.11909e-13	actin-like protein ALP 5
TGME49_257770	396.178	-1.78165	0.21286	-8.37007	5.75826e-17	1.65453e-15	histone lysine methyltransferase SET2
TGME49_258020	61.8	-1.07243	0.246308	-4.35402	1.33665e-05	7.52063e-05	hypothetical protein
TGME49_258230	2147.48	-1.10086	0.409232	-2.69007	0.00714367	0.0192645	rhoptry kinase family protein ROP20
TGME49_258360	1900.47	-1.07866	0.364689	-2.95776	0.00309885	0.00940244	hypothetical protein
TGME49_258580	14296.4	-1.34671	0.347735	-3.87282	0.000107583	0.0004848	rhoptry protein ROP17
TGME49_258710	820.549	-1.19888	0.301172	-3.98072	6.87076e-05	0.000325173	T-complex protein 10 C-terminus protein
TGME49_258970	450.759	-1.25713	0.36283	-3.46478	0.000530659	0.00198819	hypothetical protein
TGME49_259050	91.8047	-1.88389	0.273737	-6.88211	5.89734e-12	9.48508e-11	hypothetical protein
TGME49_259060	24.1933	-2.21482	0.409931	-5.40291	6.55666e-08	5.76044e-07	hypothetical protein
TGME49_259190	385.888	-1.0752	0.132345	-8.12423	4.50205e-16	1.18403e-14	hypothetical protein
TGME49_259205	16.8947	-1.79013	0.504796	-3.54625	0.000390761	0.00150885	hypothetical protein
TGME49_259540	86.3637	-1.7068	0.563344	-3.02977	0.00244743	0.00768294	hypothetical protein
TGME49_260150	229.773	-1.41113	0.14992	-9.41255	4.84232e-21	2.04696e-19	tetratricopeptide repeat-containing protein
TGME49_260280	27.4304	-1.67605	0.599097	-2.79762	0.00514801	0.0144939	hypothetical protein
TGME49_260580	1026.41	-1.33457	0.44707	-2.98516	0.0028343	0.00871113	hypothetical protein
TGME49_260600	5494.25	-1.32191	0.12734	-10.3809	3.02805e-25	1.79768e-23	Pumilio-family RNA binding repeat-containing protein
TGME49_260670	355.802	-1.03064	0.122822	-8.39128	4.80863e-17	1.39157e-15	centrin, putative
TGME49_260840	197.415	-1.07231	0.159943	-6.70434	2.02316e-11	2.98084e-10	hypothetical protein
TGME49_261230	4325.85	-1.11754	0.11626	-9.61244	7.08528e-22	3.21385e-20	ankyrin repeat-containing protein
TGME49_261680	484.092	-1.33192	0.454056	-2.93337	0.003353	0.0100865	hypothetical protein
TGME49_261720	2238.26	-1.14876	0.173635	-6.61594	3.69203e-11	5.22973e-10	metal cation transporter, ZIP family protein
TGME49_261740	43436.5	-1.77818	0.289759	-6.13674	8.42347e-10	9.85668e-09	hypothetical protein
TGME49_261955	485.833	-1.07325	0.424048	-2.53097	0.0113748	0.028302	hypothetical protein
TGME49_262030	255.941	-1.03547	0.143888	-7.19634	6.18495e-13	1.11219e-11	ALG6, ALG8 glycosyltransferase family protein
TGME49_262040	802.655	-1.54382	0.122046	-12.6495	1.12604e-36	1.59502e-34	SAC3/GANP family protein
TGME49_262730	9758.89	-1.23617	0.454715	-2.71855	0.0065569	0.0178551	rhoptry protein ROP16
TGME49_262825	256.654	-2.24885	0.496083	-4.53321	5.8094e-06	3.55073e-05	peptidase family c50 protein
TGME49_262840	65.1252	-1.55735	0.602929	-2.58297	0.00979533	0.0249724	hypothetical protein
TGME49_262850	377.946	-1.45945	0.461688	-3.16113	0.00157161	0.00520474	hypothetical protein
TGME49_262870	57.7817	-1.31146	0.49533	-2.64766	0.00810519	0.0213442	hypothetical protein
TGME49_263230	1995.75	-1.34253	0.208582	-6.43645	1.22298e-10	1.62942e-09	hypothetical protein
TGME49_263660	97.254	-1.0615	0.301551	-3.52014	0.000431319	0.00165054	hypothetical protein
TGME49_263680	245.121	-1.1752	0.168654	-6.96811	3.21225e-12	5.32561e-11	hypothetical protein
TGME49_263730	550.723	-1.14728	0.237693	-4.82672	1.38799e-06	9.67761e-06	FAD-dependent glycerol-3-phosphate dehydrogenase
TGME49_264090	611.13	-1.26334	0.13631	-9.26817	1.89373e-20	7.56931e-19	hypothetical protein
TGME49_264210	444.507	-1.00866	0.440536	-2.28962	0.0220436	0.0492202	hypothetical protein
TGME49_264850	19.5834	-1.13739	0.391668	-2.90395	0.00368487	0.0109221	hypothetical protein
TGME49_264860	431.482	-1.80656	0.185277	-9.75057	1.83428e-22	8.97576e-21	zinc finger, C3HC4 type (RING finger) domain-containing protein
TGME49_265070	787.297	-1.26342	0.536637	-2.35433	0.0185563	0.0426807	hypothetical protein
TGME49_265100	6.57366	-1.78327	0.658552	-2.70786	0.00677189	0.0183847	hypothetical protein
TGME49_265380	503.151	-1.23149	0.281499	-4.37477	1.21559e-05	6.89717e-05	tetratricopeptide repeat (TPR)-/ U-box domain-containing protein
TGME49_265400	1475.39	-1.11681	0.419357	-2.66315	0.00774129	0.0205467	hypothetical protein
TGME49_265500	326.395	-1.6003	0.352405	-4.54108	5.59665e-06	3.43108e-05	chloride transporter, chloride channel (ClC) family protein
TGME49_266010	1302.53	-1.6427	0.184981	-8.88036	6.66436e-19	2.25138e-17	phosphatidylinositol 3- and 4-kinase
TGME49_266300	1163.53	-1.51305	0.467815	-3.2343	0.00121942	0.0041403	hypothetical protein
TGME49_266366	3513.65	-2.00622	0.132613	-15.1283	1.0533e-51	3.40174e-49	BT1 family protein
TGME49_266368	701.75	-1.66515	0.153476	-10.8496	2.00333e-27	1.41885e-25	hypothetical protein
TGME49_266630	1015.19	-1.2609	0.241329	-5.22481	1.74329e-07	1.41746e-06	hypothetical protein
TGME49_266660	63.8263	-2.20751	0.250787	-8.80235	1.33981e-18	4.41534e-17	mediator complex subunit MED9
TGME49_267030	378.45	-1.04016	0.140474	-7.40463	1.31513e-13	2.54028e-12	ribonuclease type III Dicer
TGME49_267390	606.685	-1.27735	0.125568	-10.1726	2.62876e-24	1.44385e-22	DNA-directed RNA polymerase I RPAC1
TGME49_267520	82.0808	-1.4454	0.275966	-5.23762	1.62665e-07	1.32662e-06	anaphase promoting complex subunit 11, putative
TGME49_267540	166.061	-1.42878	0.337088	-4.2386	2.24921e-05	0.000121148	AGC kinase
TGME49_268010	292.849	-1.67395	0.695811	-2.40576	0.0161389	0.0380122	hypothetical protein
TGME49_268035	861.898	-1.16624	0.151833	-7.68112	1.57706e-14	3.48853e-13	hypothetical protein
TGME49_268220	10990.4	-1.02274	0.185591	-5.51069	3.57421e-08	3.31703e-07	hypothetical protein
TGME49_268370	3560.62	-1.13507	0.228133	-4.97546	6.50929e-07	4.80842e-06	non-specific serine/threonine protein kinase
TGME49_268380	1552.36	-1.88023	0.271892	-6.91538	4.6662e-12	7.62651e-11	RNA recognition motif-containing protein
TGME49_268780	779.567	-1.04618	0.189608	-5.51759	3.43676e-08	3.20051e-07	hypothetical protein
TGME49_269000	252.523	-1.11742	0.162144	-6.89155	5.51895e-12	8.912e-11	ABC transporter family protein
TGME49_269210	340.666	-1.52068	0.483572	-3.14469	0.00166264	0.00547702	hypothetical protein
TGME49_269225	36.2812	-1.17532	0.406219	-2.89333	0.00381182	0.0112365	hypothetical protein
TGME49_269420	1813.83	-1.82109	0.211952	-8.59203	8.54482e-18	2.63324e-16	hypothetical protein
TGME49_269460	1824.45	-1.32304	0.193202	-6.84797	7.49077e-12	1.16945e-10	Ser/Thr phosphatase family protein
TGME49_269620	507.787	-2.85081	0.3102	-9.19021	3.92092e-20	1.49328e-18	hypothetical protein
TGME49_269980	5954.94	-1.33965	0.414787	-3.22972	0.0012391	0.00419652	preprotein translocase Sec61, putative
TGME49_269990	1181.75	-1.1203	0.257524	-4.35027	1.35972e-05	7.63448e-05	hypothetical protein
TGME49_270090	644.883	-1.52318	0.219411	-6.94215	3.8619e-12	6.37647e-11	hypothetical protein
TGME49_270510	6236.72	-1.2587	0.334855	-3.75893	0.000170643	0.000731689	asparaginyl-tRNA synthetase (NOB+tRNA synthase)
TGME49_270595	19.7305	-1.10555	0.371325	-2.97731	0.00290789	0.00890005	UBA/TS-N domain-containing protein
TGME49_270720	345.619	-1.5885	0.187099	-8.49016	2.06361e-17	6.1256e-16	hypothetical protein
TGME49_270925	39.4432	-1.08794	0.366587	-2.96776	0.0029998	0.00914321	hypothetical protein
TGME49_270975	458.579	-1.18974	0.368594	-3.22779	0.0012475	0.00422321	hypothetical protein
TGME49_271145	654.053	-1.12931	0.220349	-5.12511	2.97368e-07	2.3265e-06	hypothetical protein
TGME49_271400	166.896	-1.00001	0.148219	-6.74679	1.51149e-11	2.25162e-10	hypothetical protein
TGME49_271410	28.0315	-1.58073	0.362283	-4.36324	1.2815e-05	7.24568e-05	hypothetical protein
TGME49_271970	15636.5	-1.01694	0.436483	-2.32986	0.0198138	0.0451401	glideosome-associated protein with multiple-membrane spans GAPM3
TGME49_272040	130.314	-1.60827	0.326063	-4.93238	8.12344e-07	5.93026e-06	WD domain, G-beta repeat-containing protein
TGME49_272155	334.171	-1.81772	0.443376	-4.09973	4.13625e-05	0.000208465	hypothetical protein
TGME49_273150	300.298	-1.01468	0.122779	-8.26429	1.40526e-16	3.88565e-15	zinc finger, C3HC4 type (RING finger) domain-containing protein
TGME49_273410	134.941	-1.13185	0.25163	-4.49806	6.85769e-06	4.14129e-05	tyrosine-tRNA ligase
TGME49_273430	115.111	-1.10343	0.330387	-3.33982	0.000838336	0.00296744	SAM-dependent methyltransferase
TGME49_273530	243.462	-1.00361	0.283878	-3.53536	0.000407216	0.00156789	flagellar associated protein
TGME49_273540	476.648	-1.49421	0.563139	-2.65336	0.00796939	0.02105	phosphatidylserine synthase, putative
TGME49_273800	490.649	-1.74115	0.260687	-6.67906	2.40488e-11	3.51121e-10	WD domain, G-beta repeat-containing protein
TGME49_273950	191.474	-1.25814	0.152517	-8.24917	1.59502e-16	4.35074e-15	replication factor C subunit 5, putative
TGME49_274000	712.066	-1.18328	0.215911	-5.48039	4.24382e-08	3.88488e-07	hypothetical protein
TGME49_275400	32.3103	-1.82117	0.571741	-3.18531	0.00144599	0.00481241	hypothetical protein
TGME49_275410	223.201	-1.35241	0.397634	-3.40114	0.000671046	0.00243288	Proteasome/cyclosome repeat-containing protein
TGME49_275420	523.241	-1.09529	0.244042	-4.48813	7.18503e-06	4.32925e-05	histone lysine-specific demethylase LSD1/BHC110/KDMA1A
TGME49_276130	1494.32	-1.00282	0.207566	-4.83134	1.3562e-06	9.47226e-06	cathepsin CPC2
TGME49_277530	195.709	-1.5429	0.245328	-6.28912	3.19265e-10	3.98415e-09	DNA topoisomerase domain-containing protein
TGME49_277540	276.33	-1.36241	0.529454	-2.57323	0.0100755	0.0255253	hypothetical protein
TGME49_277895	452.174	-1.15598	0.146107	-7.91185	2.53592e-15	6.11195e-14	ubiquitin carboxyl-terminal hydrolase
TGME49_277940	860.775	-1.39811	0.394421	-3.54473	0.000393022	0.00151685	hypothetical protein
TGME49_278260	258.221	-1.35018	0.166542	-8.10715	5.18218e-16	1.34971e-14	polynucleotide adenylyltransferase
TGME49_278815	737.929	-1.61565	0.250999	-6.43686	1.21971e-10	1.62942e-09	hypothetical protein
TGME49_278850	1485.56	-1.2792	0.342262	-3.7375	0.000185859	0.00078773	DHHC zinc finger domain-containing protein
TGME49_278975	1335.95	-1.10168	0.418136	-2.63473	0.00842046	0.0220236	ICE family protease (caspase) p20 domain-containing protein
TGME49_280590	217.017	-1.38916	0.22503	-6.17322	6.69144e-10	8.00395e-09	hypothetical protein
TGME49_280660	3727.67	-1.0754	0.180829	-5.94704	2.73031e-09	2.98707e-08	HECT-domain (ubiquitin-transferase) domain-containing protein
TGME49_281380	107.901	-1.11552	0.195284	-5.71228	1.11471e-08	1.12082e-07	hypothetical protein
TGME49_281440	2906.7	-1.31061	0.233516	-5.61252	1.994e-08	1.92578e-07	hypothetical protein
TGME49_281500	119.759	-1.49577	0.316599	-4.72449	2.30691e-06	1.54082e-05	hypothetical protein
TGME49_283698	6.1593	-3.05068	0.828021	-3.6843	0.00022933	0.000938951	hypothetical protein
TGME49_283702	241.771	-2.43073	0.782213	-3.1075	0.00188675	0.00610148	FATC domain-containing protein
TGME49_283710	534.593	-1.08946	0.384104	-2.83637	0.00456296	0.0131295	longevity-assurance protein (LAG1) domain-containing protein
TGME49_283720	218.907	-1.06019	0.242234	-4.37672	1.20476e-05	6.85502e-05	phosphotyrosyl phosphate activator (ptpa) protein
TGME49_284040	620.296	-1.17635	0.356429	-3.30038	0.000965553	0.003369	hypothetical protein
TGME49_284050	463.09	-1.27993	0.199602	-6.41241	1.43234e-10	1.89586e-09	DEAD/DEAH box helicase domain-containing protein
TGME49_285140	625.712	-1.22724	0.253078	-4.84927	1.23915e-06	8.74555e-06	hypothetical protein
TGME49_285180	1597.75	-1.07626	0.107702	-9.99294	1.63659e-23	8.58043e-22	hypothetical protein
TGME49_285210	317.882	-1.49531	0.141301	-10.5825	3.59416e-26	2.30311e-24	hypothetical protein
TGME49_285510	1148.08	-1.0364	0.0754765	-13.7315	6.57896e-43	1.43564e-40	hypothetical protein
TGME49_285540	302.772	-1.10558	0.154088	-7.17502	7.22983e-13	1.29145e-11	DNA-directed DNA polymerase
TGME49_285830	705.552	-1.31256	0.144712	-9.07016	1.18845e-19	4.2271e-18	hypothetical protein
TGME49_285860	266.645	-1.07555	0.182743	-5.88555	3.96723e-09	4.26517e-08	SAG-related sequence SRS20C
TGME49_286140	381.003	-1.59634	0.292387	-5.45969	4.7696e-08	4.32209e-07	hypothetical protein
TGME49_286230	584.652	-1.10916	0.204613	-5.42077	5.93437e-08	5.26529e-07	hypothetical protein
TGME49_286910	118.588	-1.13018	0.157525	-7.17465	7.24925e-13	1.29206e-11	hypothetical protein
TGME49_287170	1815.58	-1.08339	0.325405	-3.32934	0.000870521	0.00306657	hypothetical protein
TGME49_287180	990.891	-1.06681	0.258663	-4.12432	3.7183e-05	0.000190855	hypothetical protein
TGME49_287970	1957.11	-1.29274	0.555763	-2.32606	0.0200153	0.045458	hypothetical protein
TGME49_288060	201.715	-1.00165	0.15286	-6.55268	5.65117e-11	7.85328e-10	hypothetical protein
TGME49_288190	793.987	-1.80347	0.155681	-11.5845	4.94101e-31	4.63881e-29	hypothetical protein
TGME49_288420	1141.36	-1.30423	0.507452	-2.57016	0.0101652	0.0256963	hypothetical protein
TGME49_288440	3216.15	-1.49601	0.0822691	-18.1843	6.87135e-74	4.62327e-71	NEK kinase
TGME49_288900	161.744	-1.01772	0.395057	-2.57613	0.00999126	0.0253997	Yos1 family protein
TGME49_288940	650.75	-1.74511	0.17113	-10.1976	2.03237e-24	1.13168e-22	hypothetical protein
TGME49_289770	1582.7	-1.09233	0.293601	-3.72047	0.000198851	0.000833172	mu1 adaptin
TGME49_290005	2336.23	-1.17781	0.250407	-4.70358	2.55635e-06	1.6918e-05	proteasome subunit beta type 1, putative
TGME49_290840	328.465	-1.02363	0.223805	-4.57377	4.7903e-06	2.97886e-05	serine protease
TGME49_290860	863.706	-1.822	0.113866	-16.0013	1.25099e-57	5.6114e-55	amino acid transporter, putative
TGME49_290900	452.985	-1.28335	0.238283	-5.38581	7.21181e-08	6.28814e-07	hydrolase, NUDIX family protein
TGME49_291960	10911.9	-1.41661	0.351213	-4.03347	5.49586e-05	0.000266989	rhoptry kinase family protein ROP40 (incomplete catalytic triad)
TGME49_293260	3872.39	-1.05128	0.261532	-4.01969	5.82738e-05	0.000281065	ATPase/histidine kinase/DNA gyrase B/HSP90 domain-containing protein
TGME49_294010	399.608	-1.00504	0.285457	-3.5208	0.000430243	0.00164869	yrdC domain-containing protein
TGME49_294060	1940.9	-1.30667	0.0773735	-16.8879	5.52562e-64	2.78837e-61	hypothetical protein
TGME49_294220	829.428	-1.0614	0.101787	-10.4276	1.85548e-25	1.1262e-23	hypothetical protein
TGME49_294420	239.885	-1.08739	0.136165	-7.98581	1.39605e-15	3.46822e-14	programmed cell death protein 2, c-terminal domain-containing protein
TGME49_295110	41456.7	-1.39873	0.514449	-2.7189	0.00654998	0.0178483	rhoptry protein ROP7
TGME49_295125	2336.43	-1.61187	0.571175	-2.82202	0.00477223	0.0135912	rhoptry protein ROP4
TGME49_295610	1043.26	-1.95431	0.263117	-7.42751	1.1066e-13	2.15294e-12	histone lysine methyltransferase, SET, putative
TGME49_295658	734.888	-1.56126	0.152821	-10.2163	1.67701e-24	9.53533e-23	zinc finger in N-recognin protein
TGME49_295710	3902.49	-1.14981	0.152681	-7.53084	5.0414e-14	1.0331e-12	HECT-domain (ubiquitin-transferase) domain-containing protein
TGME49_297070	13594.9	-1.44466	0.353362	-4.08834	4.34479e-05	0.000217206	hypothetical protein
TGME49_297210	1143.35	-1.16521	0.117592	-9.90892	3.80747e-23	1.94566e-21	hypothetical protein
TGME49_297245	499.642	-1.46878	0.558851	-2.62822	0.00858327	0.0223758	transporter, major facilitator family protein
TGME49_297725	109.403	-1.11787	0.395842	-2.82404	0.00474229	0.0135202	hypothetical protein
TGME49_297790	1072.44	-1.5638	0.0842517	-18.5611	6.63514e-77	4.87019e-74	hypothetical protein
TGME49_297870	985.378	-1.09096	0.441971	-2.4684	0.0135717	0.0328472	hypothetical protein
TGME49_299060	983.905	-1.0401	0.373744	-2.78293	0.00538709	0.0150816	sodium/hydrogen exchanger NHE2
TGME49_299110	724.32	-1.29601	0.283028	-4.57908	4.67019e-06	2.9253e-05	cleft lip and palate transmembrane protein 1 (clptm1) protein
TGME49_299120	115.16	-1.69057	0.468943	-3.60507	0.000312071	0.00123331	hypothetical protein
TGME49_299150	482.748	-1.18634	0.359961	-3.29574	0.000981633	0.0034192	AP2 domain transcription factor AP2III-3
TGME49_299160	128.758	-1.0997	0.35101	-3.13295	0.00173057	0.00565923	hypothetical protein
TGME49_300060	1330.55	-1.09803	0.164631	-6.66966	2.56395e-11	3.72326e-10	signal peptidase subunit protein
TGME49_300100	10459.6	-1.30366	0.394989	-3.30051	0.000965109	0.00336891	rhoptry neck protein RON2
TGME49_300230	104.805	-1.30599	0.276014	-4.73162	2.22731e-06	1.48992e-05	nuclease, putative
TGME49_304640	290.954	-1.13748	0.115306	-9.8649	5.90926e-23	2.98196e-21	hypothetical protein
TGME49_304700	691.369	-1.00481	0.153106	-6.56284	5.27917e-11	7.34897e-10	hypothetical protein
TGME49_304720	612.393	-1.60619	0.271134	-5.92398	3.14243e-09	3.4148e-08	hypothetical protein
TGME49_305270	2731.79	-1.40275	0.381906	-3.67304	0.000239683	0.000975404	hypothetical protein
TGME49_305330	4833.63	-1.44394	0.180476	-8.00073	1.2368e-15	3.08208e-14	cyclin, N-terminal domain-containing protein
TGME49_306020	1319.98	-1.18225	0.407302	-2.90263	0.00370044	0.0109623	hypothetical protein
TGME49_306300	818.695	-1.19078	0.152005	-7.83381	4.73291e-15	1.1141e-13	hypothetical protein
TGME49_306550	168.528	-1.14491	0.143423	-7.98274	1.43123e-15	3.5447e-14	hypothetical protein
TGME49_306660	2981.68	-1.22863	0.171131	-7.17948	6.99773e-13	1.25276e-11	RNA pseudouridine synthase superfamily protein
TGME49_306710	18.1781	-1.0403	0.406175	-2.56122	0.0104305	0.026276	hypothetical protein
TGME49_306860	31.1922	-1.44799	0.448978	-3.22509	0.00125933	0.00425432	hypothetical protein
TGME49_306895	2222.7	-1.44864	0.356936	-4.05854	4.93801e-05	0.000241633	hypothetical protein
TGME49_307605	634.654	-1.05055	0.344675	-3.04793	0.00230423	0.0072829	hypothetical protein
TGME49_308075	3150.29	-1.26533	0.289153	-4.37601	1.20874e-05	6.86796e-05	hypothetical protein
TGME49_308090	9127.41	-1.39017	0.378769	-3.67023	0.000242333	0.000984205	rhoptry protein ROP5
TGME49_309080	316.033	-1.32897	0.317848	-4.18116	2.90024e-05	0.000152652	hypothetical protein
TGME49_309095	21.3341	-1.3599	0.57833	-2.35142	0.018702	0.0429343	hypothetical protein
TGME49_309265	502.56	-1.46959	0.443789	-3.31146	0.000928122	0.00324963	oxidoreductase, short chain dehydrogenase/reductase family protein
TGME49_309590	106347	-1.47359	0.288881	-5.10104	3.37785e-07	2.61234e-06	rhoptry protein ROP1
TGME49_310010	3127.71	-1.18236	0.334277	-3.53706	0.000404613	0.00155935	rhoptry neck protein RON1
TGME49_310240	2751.01	-1.07658	0.403992	-2.66486	0.00770206	0.0204763	hypothetical protein
TGME49_310350	774.732	-1.17206	0.178907	-6.55125	5.70568e-11	7.9154e-10	PGAP1 family protein
TGME49_310440	1751.65	-1.3073	0.419517	-3.1162	0.001832	0.00595714	membrane occupation and recognition nexus protein MORN1
TGME49_310560	225.365	-1.6437	0.163317	-10.0645	7.92871e-24	4.26776e-22	hypothetical protein
TGME49_310590	204.404	-1.0563	0.171496	-6.15929	7.30701e-10	8.65056e-09	hypothetical protein
TGME49_310910	511.701	-1.07591	0.130558	-8.24085	1.70996e-16	4.64855e-15	WD domain, G-beta repeat-containing protein
TGME49_311030	675.465	-1.01308	0.185893	-5.44982	5.04205e-08	4.54855e-07	hypothetical protein
TGME49_311060	194.304	-1.14492	0.130664	-8.76234	1.91237e-18	6.226e-17	metal-dependent phosphohydrolase HD domain-containing protein
TGME49_311070	521.358	-1.06086	0.192725	-5.50451	3.70193e-08	3.42375e-07	hypothetical protein
TGME49_311290	901.685	-1.03502	0.245276	-4.21982	2.44499e-05	0.000130561	protein tyrosine phosphatase family protein, ptpla protein
TGME49_311510	4030.45	-1.01595	0.113631	-8.9408	3.86357e-19	1.32742e-17	eIF2 kinase IF2K-B
TGME49_311625	752.009	-1.04141	0.345875	-3.01094	0.00260443	0.00809397	WD domain, G-beta repeat-containing protein
TGME49_311660	353.636	-1.04291	0.156332	-6.67115	2.5381e-11	3.69236e-10	histone lysine methyltransferase, SET, putative
TGME49_311680	1575.85	-1.07238	0.266047	-4.03079	5.55907e-05	0.000269735	FUN14 family protein
TGME49_311770	1008.06	-1.03233	0.364167	-2.83477	0.00458581	0.0131718	hypothetical protein
TGME49_311860	3303.41	-1.37862	0.11128	-12.3887	3.00714e-35	3.73533e-33	hypothetical protein
TGME49_312150	3630.56	-1.18542	0.295698	-4.00889	6.1005e-05	0.000292491	hypothetical protein
TGME49_312210	546.013	-1.21956	0.104293	-11.6936	1.37361e-31	1.3525e-29	hypothetical protein
TGME49_312300	2103.01	-1.25727	0.453275	-2.77375	0.00554145	0.0154495	Sec7 domain-containing protein
TGME49_312950	914.915	-1.21977	0.492108	-2.47867	0.0131875	0.0320711	hypothetical protein
TGME49_313040	415.164	-1.50121	0.180613	-8.31178	9.42801e-17	2.65232e-15	hypothetical protein
TGME49_313430	1236	-1.13712	0.117294	-9.69459	3.17903e-22	1.50102e-20	hypothetical protein
TGME49_313445	228.914	-1.06704	0.187691	-5.68507	1.30763e-08	1.30504e-07	hypothetical protein
TGME49_313450	105.855	-1.30694	0.242337	-5.39306	6.92683e-08	6.05929e-07	AP-2 complex subunit sigma-1, putative
TGME49_313630	1514.91	-1.54964	0.235144	-6.59018	4.3928e-11	6.18979e-10	hypothetical protein
TGME49_313870	941.677	-1.02429	0.107642	-9.51576	1.80386e-21	8.00241e-20	zinc finger, C3HC4 type (RING finger) domain-containing protein
TGME49_313880	1381.8	-1.19293	0.128929	-9.25261	2.19069e-20	8.54475e-19	nuclear protein-like family protein
TGME49_313900	1719.31	-1.04217	0.107059	-9.73449	2.14886e-22	1.03892e-20	non-specific serine/threonine protein kinase
TGME49_314370	116.734	-1.07701	0.231182	-4.65872	3.18187e-06	2.06183e-05	hypothetical protein
TGME49_314460	294.631	-1.4895	0.574963	-2.5906	0.00958101	0.0245267	hypothetical protein
TGME49_314500	3873.3	-1.39837	0.06717	-20.8183	2.95355e-96	2.98087e-93	subtilisin SUB2
TGME49_314875	751.767	-1.19201	0.118854	-10.0292	1.13413e-23	5.98493e-22	RIC1 protein
TGME49_314885	13.0338	-2.0084	0.653076	-3.07529	0.00210298	0.00672454	hypothetical protein
TGME49_314920	312.74	-1.25471	0.157898	-7.94631	1.92146e-15	4.67285e-14	hypothetical protein
TGME49_315110	777.028	-1.05756	0.227596	-4.64666	3.37345e-06	2.1755e-05	prefoldin, alpha subunit protein
TGME49_315530	481.823	-1.134	0.0890678	-12.7319	3.93054e-37	6.10292e-35	hypothetical protein
TGME49_315690	268.555	-1.61532	0.212113	-7.61537	2.6293e-14	5.62619e-13	DnaJ domain-containing protein
TGME49_315860	744.237	-1.61463	0.187027	-8.63311	5.97053e-18	1.84698e-16	EF hand domain-containing protein
TGME49_316120	38.8721	-1.22769	0.394257	-3.11393	0.00184614	0.00599344	hypothetical protein
TGME49_316260	5988.83	-1.2061	0.455578	-2.64742	0.00811097	0.0213524	hypothetical protein
TGME49_316280	2227.36	-1.01161	0.363574	-2.7824	0.0053958	0.0151008	transporter, major facilitator family protein
TGME49_318730	904.395	-1.0632	0.286827	-3.70675	0.000209936	0.000871927	glycosyl transferase
TGME49_319320	496.213	-1.3372	0.468881	-2.85189	0.00434595	0.0125948	hypothetical protein
TGME49_319350	6910.37	-1.15612	0.187399	-6.16929	6.85978e-10	8.16901e-09	SAG-related sequence SRS17B
TGME49_319580	461.76	-1.05197	0.23887	-4.40395	1.06298e-05	6.14794e-05	hypothetical protein
TGME49_319590	369.172	-1.92335	0.341988	-5.62401	1.86574e-08	1.81275e-07	hypothetical protein
TGME49_319610	908.141	-1.46243	0.14251	-10.2619	1.04591e-24	5.98912e-23	eIF2 kinase IF2K-D (incomplete catalytic triad)
TGME49_319662	162.144	-1.18362	0.178319	-6.63767	3.18687e-11	4.5668e-10	histone lysine methyltransferase, SET, putative
TGME49_319710	553.675	-1.33898	0.342166	-3.91324	9.10677e-05	0.000417773	kinesin motor domain-containing protein
TGME49_319720	149.908	-1.20746	0.171623	-7.03556	1.9846e-12	3.38052e-11	hypothetical protein
TGME49_320000	418.386	-1.1174	0.185356	-6.02842	1.65567e-09	1.87226e-08	SCY kinase (incomplete catalytic triad)
TGME49_320100	2037.21	-1.13823	0.121899	-9.33745	9.86792e-21	3.96386e-19	RNA recognition motif-containing protein
TGME49_320110	806.221	-1.32648	0.514996	-2.57572	0.0100032	0.0254221	proliferating cell nuclear antigen PCNA2
TGME49_320750	436.132	-1.23327	0.237447	-5.19386	2.05978e-07	1.65975e-06	hypothetical protein
TGME49_322000	396.851	-1.69277	0.592038	-2.85922	0.00424678	0.0123518	myosin-light-chain kinase
TGME49_322010	1137.18	-1.16859	0.361474	-3.23286	0.00122559	0.00415772	myosin-light-chain kinase
TGME49_322700	29.2759	-2.10001	0.356863	-5.88464	3.98923e-09	4.28312e-08	collagen, putative
TGME49_329300	4.20291	-2.6833	1.11517	-2.40619	0.0161199	0.0379894	hypothetical protein
