# Supplementary material for: TgIF2K-B Is an eIF2α Kinase in Toxoplasma gondii That Responds to Oxidative Stress and Optimizes Pathogenicity
Source: mBio. 2021 Jan 26;12(1):e03160-20. doi: 10.1128/mBio.03160-20 (PMC7858062; doi:10.1128/mBio.03160-20)
Supplement: TABLE S4 [file mBio.03160-20-st004.xlsx]

## Sheet: DESeq2_KO
	baseMean	log2FoldChange	lfcSE	stat	pvalue	padj
TGME49_306060	6035.18	0.359358	0.0289846	12.3982	2.67108e-35	1.75757e-31
TGME49_203540	2677.18	0.533492	0.0452763	11.783	4.7745e-32	1.57081e-28
TGME49_254440	19502.3	-0.211206	0.0203172	-10.3954	2.60125e-25	5.7054e-22
TGME49_275470	1913	0.459744	0.0457551	10.0479	9.38235e-24	1.5434e-20
TGME49_258540	10064.6	0.273002	0.027702	9.85497	6.52373e-23	7.98896e-20
TGME49_264660	5509.07	0.34756	0.0353072	9.84388	7.28477e-23	7.98896e-20
TGME49_288000	2756.87	0.430808	0.0449747	9.5789	9.80855e-22	9.22004e-19
TGME49_223880	1192.44	0.499275	0.0524945	9.51101	1.88822e-21	1.55306e-18
TGME49_228170	16465.9	0.246162	0.0261084	9.42844	4.16234e-21	3.04313e-18
TGME49_296121	2727.53	0.397337	0.0424443	9.36137	7.87128e-21	5.1793e-18
TGME49_286480	1282.34	0.4737	0.0512887	9.23596	2.55982e-20	1.53124e-17
TGME49_314700	3718.61	0.398086	0.0432595	9.20228	3.50419e-20	1.92146e-17
TGME49_231080	20913.8	-0.201759	0.0220036	-9.16936	4.75829e-20	2.40842e-17
TGME49_267580	994.768	0.515021	0.0562673	9.1531	5.53219e-20	2.60013e-17
TGME49_309810	36339.1	-0.214275	0.023988	-8.93258	4.16199e-19	1.77607e-16
TGME49_310390	4583.47	0.34514	0.038656	8.92849	4.3187e-19	1.77607e-16
TGME49_239330	33016.5	-0.203256	0.0227907	-8.9184	4.73079e-19	1.83109e-16
TGME49_213350	22088.5	-0.183032	0.0206498	-8.86364	7.74442e-19	2.83102e-16
TGME49_312090	20110.7	-0.217478	0.0249813	-8.70566	3.15744e-18	1.09347e-15
TGME49_212290	32438.9	-0.193748	0.0223578	-8.66581	4.48303e-18	1.47492e-15
TGME49_243570	26018.9	-0.189085	0.021909	-8.63048	6.10968e-18	1.91437e-15
TGME49_239100	41085.6	-0.18512	0.0217032	-8.52963	1.4682e-17	4.2953e-15
TGME49_300190	21432.8	-0.227599	0.0266969	-8.52531	1.52398e-17	4.2953e-15
TGME49_201860	16489	-0.196866	0.0231061	-8.52009	1.59435e-17	4.2953e-15
TGME49_217570	44008.7	-0.218621	0.0256676	-8.51739	1.63195e-17	4.2953e-15
TGME49_306890	1001.76	0.540228	0.0637586	8.47302	2.39114e-17	6.05142e-15
TGME49_245620	33383.5	-0.178708	0.0212116	-8.42499	3.60786e-17	8.79249e-15
TGME49_262690	41837.8	-0.189904	0.0225943	-8.40497	4.27978e-17	1.00575e-14
TGME49_242330	40507.1	-0.179619	0.0215514	-8.33447	7.78432e-17	1.76624e-14
TGME49_289750	22414	-0.19154	0.0230139	-8.32282	8.58962e-17	1.88399e-14
TGME49_238250	22496.9	-0.197359	0.0238208	-8.28514	1.17972e-16	2.49969e-14
TGME49_229670	32576.3	-0.185349	0.0223872	-8.27921	1.23995e-16	2.49969e-14
TGME49_267400	22982.6	-0.201566	0.0243499	-8.2779	1.25364e-16	2.49969e-14
TGME49_289530	34380.6	-0.204051	0.0247779	-8.23522	1.79222e-16	3.46848e-14
TGME49_234450	21062.3	-0.180632	0.0220423	-8.19478	2.51047e-16	4.71968e-14
TGME49_223050	22789.9	-0.204644	0.0249849	-8.19072	2.59664e-16	4.74608e-14
TGME49_300000	25262.1	-0.18703	0.0228699	-8.17801	2.88562e-16	5.10217e-14
TGME49_229250	19138.4	-0.198947	0.0243353	-8.17522	2.95328e-16	5.10217e-14
TGME49_248480	21200.3	-0.178339	0.0218223	-8.17236	3.02408e-16	5.10217e-14
TGME49_205340	19885	-0.204822	0.025154	-8.1427	3.8656e-16	6.35892e-14
TGME49_311470	15654.3	0.194379	0.0239226	8.12533	4.46156e-16	7.16025e-14
TGME49_245460	34132.1	-0.171401	0.0211863	-8.09018	5.95754e-16	9.33347e-14
TGME49_215460	27152.9	-0.20668	0.0256487	-8.05811	7.74831e-16	1.18567e-13
TGME49_286450	159726	-0.155652	0.0193491	-8.04441	8.66595e-16	1.29595e-13
TGME49_310490	33052.1	-0.192515	0.0240547	-8.00321	1.21222e-15	1.77253e-13
TGME49_226970	24599.7	-0.179108	0.0224621	-7.97378	1.53896e-15	2.20138e-13
TGME49_215470	36862	-0.169138	0.0213199	-7.93336	2.13287e-15	2.98602e-13
TGME49_271030	912.404	0.461087	0.0581878	7.92412	2.29766e-15	3.14971e-13
TGME49_263050	39434.3	-0.180779	0.0229264	-7.8852	3.14022e-15	4.21686e-13
TGME49_299050	25026	-0.175557	0.0223062	-7.8703	3.53797e-15	4.60254e-13
TGME49_218960	2075.1	0.367314	0.0466771	7.86926	3.56731e-15	4.60254e-13
TGME49_242340	18391.1	-0.205616	0.0263236	-7.81109	5.66962e-15	7.17424e-13
TGME49_260260	14939.1	-0.221991	0.028444	-7.80452	5.97292e-15	7.41543e-13
TGME49_263040	18876.1	-0.219745	0.0282009	-7.79212	6.58948e-15	8.02941e-13
TGME49_234550	28690.6	-0.177508	0.0228846	-7.75665	8.72052e-15	1.03397e-12
TGME49_228750	642.096	0.542559	0.069958	7.7555	8.79975e-15	1.03397e-12
TGME49_277270	7799.74	0.269628	0.0348899	7.72796	1.09286e-14	1.26159e-12
TGME49_231960	7362.38	0.221379	0.0287145	7.70964	1.26174e-14	1.43142e-12
TGME49_277260	7563.63	-0.219926	0.0286361	-7.68	1.59089e-14	1.77424e-12
TGME49_223920	11254	0.232483	0.0303821	7.65198	1.97908e-14	2.17039e-12
TGME49_288720	30922.1	-0.174013	0.0228777	-7.60625	2.82159e-14	3.04362e-12
TGME49_250810	25972.4	-0.213733	0.0282329	-7.57036	3.72204e-14	3.91114e-12
TGME49_206380	878.826	0.496401	0.0655785	7.56957	3.74471e-14	3.91114e-12
TGME49_312300	698.577	0.504293	0.0667706	7.55261	4.26622e-14	4.38621e-12
TGME49_284190	1273.84	0.373191	0.0495105	7.53763	4.78604e-14	4.84495e-12
TGME49_259240	14630.1	-0.201441	0.0267338	-7.53505	4.8814e-14	4.8666e-12
TGME49_266070	19603.4	-0.161636	0.0215297	-7.50758	6.02321e-14	5.91533e-12
TGME49_263700	25870.2	-0.158335	0.0211147	-7.49884	6.43853e-14	6.23023e-12
TGME49_228470	39507.3	-0.156401	0.0209663	-7.45965	8.67526e-14	8.27293e-12
TGME49_209290	32084.4	-0.159353	0.0214777	-7.41947	1.17592e-13	1.10536e-11
TGME49_262720	9810.18	-0.173749	0.0234279	-7.41633	1.20406e-13	1.11588e-11
TGME49_228150	724.612	0.501262	0.0677672	7.39683	1.39476e-13	1.27466e-11
TGME49_240380	2020.5	0.31694	0.0428824	7.39091	1.45823e-13	1.3144e-11
TGME49_300040	4024.48	0.302255	0.040925	7.38559	1.51779e-13	1.3496e-11
TGME49_213580	13893.1	-0.182087	0.0247147	-7.36756	1.73785e-13	1.52467e-11
TGME49_203710	1547.35	0.324112	0.0442717	7.32096	2.46207e-13	2.13164e-11
TGME49_313390	37063.1	-0.155069	0.0212266	-7.3054	2.76445e-13	2.36235e-11
TGME49_267060	19809.6	-0.202558	0.0277338	-7.30365	2.80065e-13	2.3626e-11
TGME49_203630	22934.4	-0.159751	0.0218872	-7.29885	2.90239e-13	2.41743e-11
TGME49_200385	1696.1	0.667844	0.0916074	7.29028	3.09309e-13	2.54406e-11
TGME49_215960	30840.9	-0.167757	0.023046	-7.27924	3.35706e-13	2.72709e-11
TGME49_204020	43018.2	-0.169407	0.0233699	-7.24896	4.1999e-13	3.37016e-11
TGME49_233380	13644.2	0.180947	0.0249724	7.2459	4.29583e-13	3.40561e-11
TGME49_232710	39774.2	-0.195013	0.02692	-7.24415	4.35166e-13	3.4088e-11
TGME49_270380	27939.5	-0.192335	0.026615	-7.22655	4.95432e-13	3.83522e-11
TGME49_270520	4432.78	-0.234774	0.0325816	-7.2057	5.77467e-13	4.41829e-11
TGME49_238010	18642.7	-0.218974	0.0305397	-7.17013	7.49269e-13	5.66688e-11
TGME49_205558	13133.2	-0.180682	0.0252258	-7.16257	7.91806e-13	5.92055e-11
TGME49_227620	258378	-0.127131	0.0178142	-7.13651	9.57274e-13	7.07737e-11
TGME49_254370	2419.41	0.294768	0.0413389	7.13052	9.99884e-13	7.31026e-11
TGME49_225080	39394.2	-0.144959	0.0203914	-7.10881	1.17046e-12	8.46333e-11
TGME49_260520	1601.88	0.338332	0.0477501	7.08548	1.3856e-12	9.91004e-11
TGME49_318440	2093.69	0.312755	0.0444604	7.03447	2.00021e-12	1.4152e-10
TGME49_292130	19323.5	-0.173924	0.0247603	-7.02429	2.15157e-12	1.5061e-10
TGME49_265450	2718.33	0.254472	0.0362351	7.0228	2.17465e-12	1.50623e-10
TGME49_313910	19229.5	0.181799	0.0259642	7.00191	2.52499e-12	1.73067e-10
TGME49_292950	1117.08	0.353279	0.0505876	6.98352	2.8788e-12	1.95283e-10
TGME49_220400	20405.3	-0.14996	0.0215437	-6.96073	3.3851e-12	2.27285e-10
TGME49_250710	109736	-0.13101	0.0189091	-6.92842	4.25564e-12	2.82849e-10
TGME49_207440	29215.5	-0.160723	0.0232105	-6.92459	4.37246e-12	2.86483e-10
TGME49_268370	1909.96	0.278408	0.0402103	6.92378	4.39739e-12	2.86483e-10
TGME49_257090	18127.2	-0.153827	0.0223112	-6.89462	5.40079e-12	3.48404e-10
TGME49_284560	18295.6	-0.154858	0.0225196	-6.8766	6.1298e-12	3.91593e-10
TGME49_284310	380.439	0.611355	0.0889673	6.87168	6.34487e-12	4.01435e-10
TGME49_247195	4825.1	0.238258	0.0347249	6.8613	6.82391e-12	4.26139e-10
TGME49_231140	27756	-0.203503	0.0296633	-6.86044	6.86486e-12	4.26139e-10
TGME49_312630	6839.03	0.182318	0.0265878	6.85722	7.0213e-12	4.31777e-10
TGME49_248390	26635.4	-0.183728	0.0268919	-6.83208	8.36926e-12	5.09905e-10
TGME49_245680	32589.7	-0.159533	0.0235404	-6.77698	1.22715e-11	7.40792e-10
TGME49_252210	6985.08	0.212489	0.0313846	6.77047	1.28362e-11	7.67837e-10
TGME49_309820	23348	-0.164589	0.0243181	-6.76819	1.30407e-11	7.73045e-10
TGME49_207840	24348.9	-0.170311	0.0252376	-6.74829	1.496e-11	8.789e-10
TGME49_253750	2207.37	0.255737	0.0379134	6.7453	1.52709e-11	8.89227e-10
TGME49_267585	212.279	0.7719	0.114485	6.74236	1.55834e-11	8.99464e-10
TGME49_213940	12641.2	-0.16593	0.024693	-6.7197	1.82093e-11	1.04189e-09
TGME49_223840	1813.99	0.341838	0.0512297	6.67264	2.51241e-11	1.42514e-09
TGME49_300220	2434.42	0.292676	0.0438879	6.66872	2.58043e-11	1.45122e-09
TGME49_293690	16677.6	-0.169719	0.0255573	-6.64073	3.12143e-11	1.74059e-09
TGME49_241610	1400.88	0.346972	0.0524351	6.61718	3.66124e-11	2.01056e-09
TGME49_230160	33266.8	-0.150132	0.022689	-6.61696	3.66668e-11	2.01056e-09
TGME49_250955	1475.71	0.298303	0.0450981	6.61454	3.72697e-11	2.02673e-09
TGME49_227600	30969	-0.180773	0.0273822	-6.60186	4.06038e-11	2.18994e-09
TGME49_275810	18002.7	-0.1825	0.0276948	-6.58969	4.40756e-11	2.35786e-09
TGME49_245980	2032.07	0.264078	0.0401333	6.58002	4.70386e-11	2.47885e-09
TGME49_249720	5965.29	-0.209344	0.0318159	-6.57986	4.70906e-11	2.47885e-09
TGME49_314810	34423.3	-0.143269	0.0218047	-6.57057	5.01237e-11	2.61757e-09
TGME49_218410	28377.7	-0.151998	0.0231786	-6.5577	5.46443e-11	2.83118e-09
TGME49_309120	42874.1	-0.170864	0.0261604	-6.53141	6.51546e-11	3.34936e-09
TGME49_214220	13263.2	-0.147685	0.0226156	-6.53023	6.56688e-11	3.34962e-09
TGME49_266435	893.897	0.37383	0.0572763	6.52679	6.71927e-11	3.38165e-09
TGME49_217680	9654.78	0.173394	0.0265677	6.5265	6.73246e-11	3.38165e-09
TGME49_280375	394.996	0.655442	0.100666	6.51108	7.46122e-11	3.71931e-09
TGME49_266060	36456.6	-0.17253	0.0266898	-6.46425	1.01802e-10	5.0365e-09
TGME49_210690	43053.8	-0.138911	0.0215072	-6.45883	1.05515e-10	5.18125e-09
TGME49_283790	707.466	0.480806	0.0747376	6.43325	1.24907e-10	6.08807e-09
TGME49_266920	15413.4	0.196178	0.0305277	6.42624	1.30797e-10	6.31975e-09
TGME49_231480	1423.91	0.313067	0.0487238	6.42533	1.31581e-10	6.31975e-09
TGME49_244320	28905	-0.161105	0.0251156	-6.41455	1.41239e-10	6.73444e-09
TGME49_243800	3247.83	0.252815	0.0396197	6.38104	1.75893e-10	8.32645e-09
TGME49_254120	8169.47	-0.183319	0.028767	-6.37255	1.85916e-10	8.73807e-09
TGME49_221320	2534.33	0.248211	0.038977	6.36816	1.91315e-10	8.88879e-09
TGME49_227360	36284.3	-0.120256	0.0188852	-6.36775	1.91825e-10	8.88879e-09
TGME49_280522	1044.33	0.346211	0.0545024	6.35222	2.12233e-10	9.76568e-09
TGME49_279350	1762	0.321228	0.05058	6.35089	2.14072e-10	9.78192e-09
TGME49_252070	1981.73	0.275587	0.0435596	6.32666	2.50521e-10	1.13685e-08
TGME49_253430	19252.7	0.150039	0.0239608	6.26184	3.80473e-10	1.71474e-08
TGME49_280370	4157.14	0.204295	0.0326869	6.25007	4.10259e-10	1.8364e-08
TGME49_220520	442.583	0.505814	0.0809593	6.24775	4.16398e-10	1.85128e-08
TGME49_216190	138.841	0.909336	0.145644	6.24354	4.27789e-10	1.88916e-08
TGME49_249250	25142.4	-0.157755	0.025373	-6.21744	5.05341e-10	2.21676e-08
TGME49_314430	9305.28	0.174921	0.0282068	6.20136	5.5979e-10	2.43935e-08
TGME49_293840	3517.59	0.243698	0.0393178	6.19815	5.7131e-10	2.47317e-08
TGME49_308020	17203	-0.137273	0.0221842	-6.18785	6.09904e-10	2.62299e-08
TGME49_254620	17625.5	-0.145786	0.0237735	-6.13229	8.6624e-10	3.70121e-08
TGME49_268380	245.846	0.678932	0.110814	6.12679	8.96699e-10	3.80663e-08
TGME49_305520	42357.5	-0.151292	0.0247072	-6.1234	9.16003e-10	3.86365e-08
TGME49_294550	2040.88	0.327728	0.0535875	6.11575	9.61068e-10	4.02792e-08
TGME49_237090	1806.39	0.264623	0.0433909	6.0986	1.07004e-09	4.45625e-08
TGME49_293870	12781.3	-0.132804	0.0218688	-6.07275	1.25741e-09	5.20363e-08
TGME49_221400	2460.88	0.277791	0.0457746	6.06866	1.28978e-09	5.30423e-08
TGME49_209910	11906.7	-0.138157	0.0228605	-6.04348	1.50822e-09	6.16402e-08
TGME49_316730	1534.73	0.273618	0.0453425	6.03447	1.59481e-09	6.47768e-08
TGME49_226410	13345	-0.154744	0.0256482	-6.03334	1.60603e-09	6.48325e-08
TGME49_255990	175.892	0.754052	0.125827	5.99277	2.06295e-09	8.27697e-08
TGME49_201780	54037.7	0.109343	0.0182578	5.98881	2.11388e-09	8.4299e-08
TGME49_279420	3029.58	0.217429	0.0363652	5.97905	2.24439e-09	8.89645e-08
TGME49_273660	507.629	0.459826	0.0773696	5.94324	2.79442e-09	1.10103e-07
TGME49_318230	7283.65	-0.164682	0.027742	-5.93622	2.91669e-09	1.13982e-07
TGME49_236040	23595.8	-0.149847	0.0252454	-5.93561	2.9275e-09	1.13982e-07
TGME49_211040	5644.12	-0.186941	0.0316359	-5.90916	3.43862e-09	1.33095e-07
TGME49_244880	1187.65	0.293543	0.0497365	5.90197	3.5918e-09	1.38211e-07
TGME49_218955	93.8842	1.06771	0.181037	5.89774	3.68523e-09	1.40981e-07
TGME49_248700	13590	-0.126119	0.0214576	-5.87759	4.16278e-09	1.57788e-07
TGME49_272370	3577.76	0.186144	0.0316722	5.87721	4.17251e-09	1.57788e-07
TGME49_319640	7151.25	0.168857	0.0288453	5.85387	4.80251e-09	1.80574e-07
TGME49_248270	316.776	0.562173	0.096506	5.82526	5.70238e-09	2.13191e-07
TGME49_226570	10966	-0.15475	0.0265772	-5.82266	5.7919e-09	2.15315e-07
TGME49_203290	6281.32	-0.153065	0.0263732	-5.80383	6.48168e-09	2.39604e-07
TGME49_260580	334.563	0.561909	0.0970421	5.79036	7.0237e-09	2.5819e-07
TGME49_258390	1601.46	0.294877	0.0509346	5.78932	7.06711e-09	2.58342e-07
TGME49_270250	466767	-0.131164	0.0226925	-5.78007	7.46711e-09	2.71456e-07
TGME49_271050	171110	-0.110259	0.019092	-5.77512	7.6899e-09	2.78019e-07
TGME49_208450	21896.5	-0.111139	0.0192644	-5.76915	7.96727e-09	2.86474e-07
TGME49_203010	1106.58	0.317631	0.0551428	5.76016	8.4036e-09	3.0052e-07
TGME49_319870	4749.35	-0.193506	0.033622	-5.75533	8.64721e-09	3.0756e-07
TGME49_212410	199.381	0.756679	0.131529	5.75295	8.77006e-09	3.10253e-07
TGME49_208842	2507.19	0.243556	0.0423736	5.74782	9.0403e-09	3.18103e-07
TGME49_265090	4010.07	0.194851	0.0339308	5.7426	9.3235e-09	3.26322e-07
TGME49_294980	4305	0.239441	0.0417272	5.73824	9.5666e-09	3.33059e-07
TGME49_216080	2033.7	0.235348	0.0410419	5.73434	9.78954e-09	3.39027e-07
TGME49_216620	1267.25	0.288547	0.0504502	5.71945	1.06867e-08	3.68159e-07
TGME49_258240	1740.27	0.257111	0.0451665	5.69252	1.2518e-08	4.29003e-07
TGME49_242090	9123.99	0.14594	0.0256534	5.68893	1.27839e-08	4.33597e-07
TGME49_220640	4585.66	-0.221998	0.0390815	-5.68037	1.34404e-08	4.53526e-07
TGME49_269180	1813.84	0.259516	0.0458394	5.66143	1.50117e-08	5.03966e-07
TGME49_205650	6220.71	0.162255	0.0286737	5.65866	1.52562e-08	5.09572e-07
TGME49_210300	2211.68	0.244179	0.0431591	5.65764	1.53466e-08	5.10002e-07
TGME49_259950	3514.61	0.198076	0.0350161	5.65671	1.54301e-08	5.10201e-07
TGME49_262670	30644.2	-0.143103	0.0253853	-5.63726	1.72781e-08	5.67585e-07
TGME49_203880	1277.79	0.33649	0.0596967	5.63666	1.73381e-08	5.67585e-07
TGME49_228780	724.192	0.437616	0.0777159	5.63097	1.79199e-08	5.83728e-07
TGME49_204130	18995.5	0.126531	0.0224798	5.62868	1.81594e-08	5.88616e-07
TGME49_215775	3375.44	-0.198547	0.0353665	-5.61399	1.97717e-08	6.37735e-07
TGME49_241305	1488.48	0.29978	0.0534634	5.6072	2.05622e-08	6.59995e-07
TGME49_269920	6126.7	0.15774	0.028182	5.59719	2.17851e-08	6.95855e-07
TGME49_237880	12224.2	-0.123287	0.0220466	-5.59213	2.24307e-08	7.13014e-07
TGME49_277080	69601.1	-0.114893	0.0206205	-5.5718	2.52121e-08	7.97575e-07
TGME49_314450	4332.89	-0.175539	0.0315129	-5.57039	2.54168e-08	7.99715e-07
TGME49_295350	14062.4	-0.145918	0.0261987	-5.56967	2.55228e-08	7.99715e-07
TGME49_300052	1039.36	0.310923	0.0559709	5.55509	2.77471e-08	8.65288e-07
TGME49_291020	1040.43	0.311843	0.0562068	5.54813	2.8874e-08	8.96184e-07
TGME49_306390	3754.88	-0.193405	0.0351339	-5.50479	3.69616e-08	1.14182e-06
TGME49_261570	47534.7	-0.139525	0.0253922	-5.4948	3.91157e-08	1.20272e-06
TGME49_226500	2805.49	-0.226857	0.0413472	-5.48664	4.09652e-08	1.25373e-06
TGME49_310790	16394.8	-0.137882	0.0251416	-5.48422	4.15289e-08	1.26509e-06
TGME49_221210	16770.5	-0.141447	0.0257992	-5.48263	4.19042e-08	1.27064e-06
TGME49_280460	4980.07	0.191603	0.0350329	5.46922	4.52027e-08	1.36438e-06
TGME49_312230	1541.99	0.273819	0.0503792	5.43516	5.47459e-08	1.64488e-06
TGME49_230410	6427.48	-0.175352	0.0323486	-5.4207	5.93665e-08	1.7756e-06
TGME49_214290	4108.37	-0.16999	0.0313677	-5.41929	5.9837e-08	1.78157e-06
TGME49_241300	3026.59	0.251116	0.0463662	5.41593	6.09702e-08	1.80713e-06
TGME49_294230	3908.07	-0.174255	0.0322046	-5.41087	6.27207e-08	1.85068e-06
TGME49_226470	1342.34	0.28025	0.0518344	5.40663	6.42212e-08	1.8865e-06
TGME49_253880	1199.23	0.287562	0.0532104	5.40424	6.5083e-08	1.90331e-06
TGME49_276120	1829.63	-0.230726	0.0427122	-5.40187	6.59486e-08	1.9201e-06
TGME49_228660	669.864	0.359207	0.0667075	5.38482	7.25188e-08	2.09327e-06
TGME49_271240	1267.5	0.285707	0.0530582	5.38478	7.25326e-08	2.09327e-06
TGME49_261022	3611.28	0.166353	0.0309847	5.36887	7.92321e-08	2.27663e-06
TGME49_224130	8955.1	-0.139416	0.025979	-5.36647	8.02905e-08	2.29701e-06
TGME49_294800	28525.9	-0.129569	0.0241564	-5.36374	8.15173e-08	2.32201e-06
TGME49_281400	1131.36	0.296551	0.0554042	5.3525	8.67459e-08	2.46029e-06
TGME49_291180	3015.13	0.2205	0.0414486	5.31985	1.0385e-07	2.93276e-06
TGME49_295950	672.205	0.343255	0.0645544	5.31729	1.05323e-07	2.96165e-06
TGME49_210700	1002.61	0.322461	0.060655	5.31632	1.05886e-07	2.9648e-06
TGME49_291840	3461.58	-0.207028	0.0390007	-5.30832	1.10638e-07	3.08472e-06
TGME49_293260	1162.49	0.302858	0.0571334	5.3009	1.15234e-07	3.19933e-06
TGME49_239760	24230	-0.13878	0.0261856	-5.29988	1.15879e-07	3.20371e-06
TGME49_211680	24675.4	-0.113406	0.0214041	-5.29834	1.16861e-07	3.20511e-06
TGME49_286090	14088.1	-0.121568	0.0229449	-5.29827	1.16904e-07	3.20511e-06
TGME49_225200	3825.22	0.182237	0.0344178	5.29483	1.19124e-07	3.25243e-06
TGME49_266640	18851.9	0.171507	0.0324213	5.28996	1.22344e-07	3.31975e-06
TGME49_221510	3591.36	-0.188191	0.0355793	-5.28934	1.22756e-07	3.31975e-06
TGME49_227380	8360.41	0.134513	0.0254334	5.28883	1.23103e-07	3.31975e-06
TGME49_283550	1085.64	0.273253	0.0516827	5.28713	1.2425e-07	3.33701e-06
TGME49_219690	10191.8	-0.152836	0.0289729	-5.27513	1.32664e-07	3.54849e-06
TGME49_312940	4799.3	-0.166674	0.0317393	-5.25135	1.50985e-07	4.00012e-06
TGME49_223390	2692.45	0.191429	0.0364569	5.25083	1.51419e-07	4.00012e-06
TGME49_290040	4180.89	-0.158713	0.0302301	-5.25017	1.51955e-07	4.00012e-06
TGME49_263630	4400.16	-0.192831	0.0367287	-5.25014	1.5198e-07	4.00012e-06
TGME49_214790	6955.86	-0.158933	0.0303187	-5.24207	1.58785e-07	4.16256e-06
TGME49_216770	5045.51	-0.162374	0.0310153	-5.23529	1.64726e-07	4.30118e-06
TGME49_264040	4108.07	-0.169344	0.0324123	-5.22468	1.74453e-07	4.53716e-06
TGME49_232940	6988.05	-0.165765	0.031733	-5.22375	1.75334e-07	4.54211e-06
TGME49_204530	52412.8	-0.102341	0.0196012	-5.22117	1.77797e-07	4.58015e-06
TGME49_253370	1764.96	0.225184	0.0431324	5.22076	1.78194e-07	4.58015e-06
TGME49_213280	23413.5	-0.124585	0.0239111	-5.21036	1.8847e-07	4.82542e-06
TGME49_251680	12717.8	-0.165523	0.0317948	-5.20598	1.9298e-07	4.92174e-06
TGME49_201785	17599.8	-0.266571	0.0512511	-5.20128	1.97924e-07	5.02834e-06
TGME49_215530	8407.52	-0.13302	0.0256838	-5.17914	2.22907e-07	5.64127e-06
TGME49_244700	7631.78	0.125524	0.0242734	5.17128	2.3249e-07	5.86125e-06
TGME49_262970	643.293	0.365769	0.0708929	5.15947	2.47654e-07	6.2197e-06
TGME49_294610	1999.57	0.21254	0.0412054	5.15806	2.49516e-07	6.24263e-06
TGME49_232300	21277.8	-0.106909	0.0207715	-5.14693	2.64785e-07	6.59957e-06
TGME49_220250	3577.66	-0.184981	0.0359839	-5.14068	2.73748e-07	6.79721e-06
TGME49_313930	894.196	0.326578	0.0636678	5.12941	2.90655e-07	7.18988e-06
TGME49_308093	2891.1	-0.207834	0.0405651	-5.12348	2.99954e-07	7.37965e-06
TGME49_225560	7068.17	0.164095	0.0320306	5.12309	3.00569e-07	7.37965e-06
TGME49_215910	3725.4	0.16411	0.0320426	5.12161	3.02944e-07	7.41031e-06
TGME49_219120	2818.56	0.229535	0.0448552	5.11724	3.10044e-07	7.55589e-06
TGME49_319560	19653.3	-0.134367	0.0263036	-5.10832	3.25033e-07	7.89196e-06
TGME49_249240	10870.1	-0.132811	0.0260199	-5.10422	3.32156e-07	8.03524e-06
TGME49_249740	2173.11	-0.226296	0.0445531	-5.07925	3.78937e-07	9.13336e-06
TGME49_307040	1057.93	0.288435	0.0568259	5.07576	3.85953e-07	9.26851e-06
TGME49_253900	1441.41	0.252241	0.0497738	5.06775	4.02554e-07	9.63203e-06
TGME49_205010	2406.82	0.20284	0.0400564	5.06385	4.10872e-07	9.79542e-06
TGME49_222800	564.054	0.360189	0.0713326	5.04943	4.43135e-07	1.05264e-05
TGME49_227910	3228.44	-0.185583	0.0367763	-5.04625	4.50559e-07	1.06643e-05
TGME49_244110	7219.49	-0.13764	0.0272977	-5.04218	4.60269e-07	1.08551e-05
TGME49_257750	3034.19	0.170983	0.0340318	5.02422	5.05475e-07	1.18787e-05
TGME49_253690	5157.44	-0.142323	0.0283513	-5.02	5.16719e-07	1.20997e-05
TGME49_248340	5478.13	-0.162515	0.0323935	-5.0169	5.25112e-07	1.22526e-05
TGME49_235170	3157.48	0.171342	0.034255	5.00194	5.67562e-07	1.31963e-05
TGME49_261080	2162.03	0.198859	0.0397787	4.99915	5.75849e-07	1.33418e-05
TGME49_272550	837.321	0.318085	0.0636622	4.99645	5.83952e-07	1.34821e-05
TGME49_292375	449.866	0.395678	0.0798879	4.95292	7.3108e-07	1.67983e-05
TGME49_258820	3775.41	-0.162936	0.0328998	-4.95249	7.32694e-07	1.67983e-05
TGME49_316400	28435.5	-0.0977862	0.0197487	-4.95152	7.3637e-07	1.6824e-05
TGME49_214260	678.553	0.327308	0.0661595	4.94725	7.52691e-07	1.71374e-05
TGME49_228395	65.0609	1.16418	0.235654	4.9402	7.80416e-07	1.77074e-05
TGME49_249900	10782.5	-0.125834	0.0254805	-4.93844	7.8751e-07	1.78069e-05
TGME49_219750	5460.06	-0.151954	0.0308125	-4.93156	8.15759e-07	1.83825e-05
TGME49_233870	1904.65	0.20884	0.0423551	4.93069	8.19389e-07	1.84013e-05
TGME49_229930	4971.94	-0.150319	0.0306155	-4.90989	9.11265e-07	2.0395e-05
TGME49_268850	17789	-0.109129	0.0222339	-4.90821	9.19129e-07	2.05013e-05
TGME49_315860	508.859	0.358494	0.0732485	4.89422	9.86977e-07	2.19402e-05
TGME49_220630	7025.41	0.13343	0.0272792	4.89129	1.0018e-06	2.21682e-05
TGME49_273320	4496.11	-0.159618	0.0326359	-4.89086	1.00397e-06	2.21682e-05
TGME49_250500	459.256	0.404294	0.0826924	4.88913	1.01282e-06	2.222e-05
TGME49_302055	5224.54	-0.47799	0.0977668	-4.88908	1.01307e-06	2.222e-05
TGME49_208370	4676.45	0.142773	0.029214	4.88716	1.02303e-06	2.23639e-05
TGME49_314695	2137.5	-0.202995	0.0415478	-4.88581	1.03003e-06	2.24424e-05
TGME49_297060	7614.55	-0.13338	0.0273188	-4.88234	1.04833e-06	2.26961e-05
TGME49_246130	10025.2	-0.12738	0.0260902	-4.8823	1.04857e-06	2.26961e-05
TGME49_216880	44089.2	-0.133548	0.0274348	-4.86782	1.12835e-06	2.43428e-05
TGME49_209420	6953.99	-0.139286	0.0286236	-4.86612	1.1381e-06	2.44446e-05
TGME49_248880	3756.17	-0.162814	0.0334615	-4.8657	1.1405e-06	2.44446e-05
TGME49_310220	249.784	0.507368	0.104335	4.86287	1.15693e-06	2.47163e-05
TGME49_297960	7214.9	0.141237	0.0290861	4.85581	1.19897e-06	2.55315e-05
TGME49_247760	1554.96	0.219255	0.0451843	4.85246	1.21938e-06	2.58824e-05
TGME49_239420	4769.61	0.164805	0.0340156	4.84497	1.26633e-06	2.67925e-05
TGME49_200360	23639.1	-0.104546	0.0216634	-4.82594	1.39347e-06	2.9388e-05
TGME49_232410	11528.1	-0.110389	0.0228957	-4.82141	1.42548e-06	2.9967e-05
TGME49_267420	4383.46	-0.141612	0.0294439	-4.80957	1.51258e-06	3.16966e-05
TGME49_238390	542.767	0.383854	0.079893	4.8046	1.55061e-06	3.23905e-05
TGME49_272380	3042.13	0.194303	0.0406036	4.78535	1.70686e-06	3.55416e-05
TGME49_268200	3169.88	0.173574	0.0364222	4.76562	1.88278e-06	3.90811e-05
TGME49_280518	1916.6	-0.214333	0.0450956	-4.75286	2.0056e-06	4.14995e-05
TGME49_283800	971.358	-0.259559	0.0546791	-4.74695	2.06508e-06	4.25964e-05
TGME49_204315	135.074	0.674012	0.142071	4.74419	2.09345e-06	4.30466e-05
TGME49_294990	6517.74	-0.135633	0.0286853	-4.7283	2.26408e-06	4.64101e-05
TGME49_251810	12534.1	-0.133837	0.0283272	-4.7247	2.30457e-06	4.70933e-05
TGME49_216180	8158.66	-0.127921	0.0271601	-4.70988	2.47857e-06	5.04923e-05
TGME49_297800	767.403	0.283243	0.0601618	4.70803	2.50123e-06	5.07966e-05
TGME49_318350	301.622	0.443384	0.0942241	4.70563	2.53078e-06	5.12386e-05
TGME49_304740	7165.14	0.134905	0.0287213	4.69705	2.63945e-06	5.32748e-05
TGME49_248810	1418.66	0.22684	0.048334	4.69319	2.68983e-06	5.41257e-05
TGME49_269885	3260.94	0.176134	0.0376149	4.68256	2.83318e-06	5.68364e-05
TGME49_285180	1192.51	0.290755	0.0621365	4.67929	2.87877e-06	5.75754e-05
TGME49_309600	7907.45	0.115758	0.0247621	4.67482	2.94218e-06	5.86653e-05
TGME49_275440	138498	-0.0822105	0.0176167	-4.66663	3.06176e-06	6.08652e-05
TGME49_287470	1371.8	0.221843	0.0475998	4.66058	3.15323e-06	6.24947e-05
TGME49_205700	19635.8	-0.0937053	0.0201238	-4.65644	3.21719e-06	6.35709e-05
TGME49_310170	2637.44	0.197051	0.0423471	4.65323	3.26774e-06	6.43765e-05
TGME49_253440	3859.1	0.147083	0.0316514	4.64696	3.36865e-06	6.61663e-05
TGME49_262500	1531.01	-0.214856	0.0462761	-4.64291	3.43528e-06	6.72743e-05
TGME49_308810	1907.82	0.188559	0.040767	4.62528	3.74087e-06	7.30413e-05
TGME49_214940	47197	-0.0828476	0.0179167	-4.62403	3.76354e-06	7.32666e-05
TGME49_225555	5542.59	-0.128712	0.0278641	-4.6193	3.85045e-06	7.47075e-05
TGME49_321520	9890.23	-0.136312	0.0295126	-4.61877	3.86026e-06	7.47075e-05
TGME49_215425	2105.19	-0.19108	0.0413984	-4.61564	3.9188e-06	7.56179e-05
TGME49_204400	7747.9	-0.122034	0.0264559	-4.61272	3.97442e-06	7.64668e-05
TGME49_208570	4146.76	0.150856	0.0327922	4.60037	4.21746e-06	8.09063e-05
TGME49_214920	2444.46	-0.16479	0.0359534	-4.58342	4.5743e-06	8.74968e-05
TGME49_295360	6610.36	-0.118057	0.0257674	-4.58163	4.61359e-06	8.79926e-05
TGME49_232000	5772.61	0.146612	0.0321329	4.56268	5.05036e-06	9.60444e-05
TGME49_314500	4301.11	0.345377	0.0758126	4.55567	5.22194e-06	9.88347e-05
TGME49_211890	672.973	0.300303	0.0659215	4.55546	5.22712e-06	9.88347e-05
TGME49_321360	5578.67	-0.135058	0.0296556	-4.55422	5.25793e-06	9.88581e-05
TGME49_222245	1739.42	-0.198246	0.0435303	-4.5542	5.25841e-06	9.88581e-05
TGME49_320050	63482.3	-0.0864204	0.0189975	-4.54905	5.38897e-06	0.000101024
TGME49_284620	467.712	0.35183	0.077356	4.54819	5.4108e-06	0.000101145
TGME49_235690	3437.96	-0.157435	0.0346736	-4.54048	5.6125e-06	0.000104618
TGME49_211460	4956.55	0.133262	0.0293916	4.53403	5.78693e-06	0.000107565
TGME49_276940	6457.52	-0.136673	0.0301514	-4.53288	5.81838e-06	0.000107845
TGME49_300140	13218.3	-0.119226	0.0263201	-4.52983	5.90318e-06	0.000109109
TGME49_310180	3825.89	-0.152767	0.0337384	-4.52798	5.95496e-06	0.000109758
TGME49_261230	1833.87	0.19392	0.0429728	4.51261	6.40353e-06	0.000117696
TGME49_281440	1185.84	0.248829	0.0552092	4.50702	6.57441e-06	0.0001205
TGME49_239830	887.626	0.252039	0.0559341	4.50599	6.60632e-06	0.000120749
TGME49_313630	350.267	0.40503	0.0904091	4.47997	7.46544e-06	0.000136074
TGME49_244280	6352.34	-0.138715	0.031004	-4.4741	7.67335e-06	0.000139477
TGME49_203560	707.92	0.31826	0.0711515	4.47299	7.71349e-06	0.000139798
TGME49_233460	150067	-0.0782239	0.0174913	-4.47217	7.74288e-06	0.000139798
TGME49_298630	2360.97	0.176125	0.0393854	4.47185	7.75473e-06	0.000139798
TGME49_295468	94.3307	0.756797	0.169961	4.45276	8.47716e-06	0.000152404
TGME49_217530	1066.09	0.273715	0.0615377	4.44791	8.67086e-06	0.000155461
TGME49_227780	539.93	0.336479	0.0756815	4.44598	8.7492e-06	0.000156439
TGME49_315470	1940.1	0.183678	0.0413244	4.44479	8.79759e-06	0.000156878
TGME49_287460	745.884	0.273309	0.0618078	4.42192	9.7826e-06	0.000173972
TGME49_269310	717.976	0.278159	0.0629323	4.41998	9.87121e-06	0.000175074
TGME49_204080	2067.14	0.181647	0.0411279	4.41663	1.00252e-05	0.000177328
TGME49_203820	1504.2	0.219541	0.049795	4.4089	1.03895e-05	0.000183278
TGME49_236550	3611.93	-0.152883	0.0346842	-4.40786	1.04398e-05	0.000183673
TGME49_232150	2258.12	0.172339	0.0391657	4.40024	1.0813e-05	0.000189731
TGME49_249370	13042.7	-0.124283	0.0282574	-4.39824	1.09134e-05	0.000190984
TGME49_222240	1936.13	0.193121	0.0440008	4.38905	1.13847e-05	0.000198704
TGME49_238150	2954.78	-0.151483	0.0345288	-4.38716	1.14839e-05	0.000199645
TGME49_266890	2729.66	0.165505	0.0377273	4.38687	1.14993e-05	0.000199645
TGME49_297810	4949.53	-0.124332	0.0283731	-4.38202	1.17583e-05	0.000203605
TGME49_230350	2627.84	0.176229	0.0402392	4.37953	1.18934e-05	0.000205402
TGME49_235370	2178.43	0.199114	0.0455257	4.37367	1.22176e-05	0.000210451
TGME49_243960	1924.11	0.186479	0.0427794	4.35909	1.30604e-05	0.00022438
TGME49_285730	3033.17	-0.161204	0.0369963	-4.3573	1.31674e-05	0.00022563
TGME49_215380	851.956	0.249021	0.0571637	4.35628	1.3229e-05	0.000226096
TGME49_222952	632.867	0.346335	0.0795226	4.35518	1.3296e-05	0.000226652
TGME49_318620	1460.1	0.212136	0.048716	4.35455	1.33341e-05	0.000226714
TGME49_222220	22613.6	-0.0919564	0.0211377	-4.35034	1.35927e-05	0.000229951
TGME49_310360	3022.88	-0.159127	0.0365783	-4.35031	1.35944e-05	0.000229951
TGME49_316600	6472.79	-0.147353	0.0338941	-4.34745	1.37729e-05	0.000232373
TGME49_289370	4106.39	-0.136991	0.0315529	-4.34163	1.41427e-05	0.000238003
TGME49_233130	233.757	0.496122	0.114347	4.33873	1.43307e-05	0.000240552
TGME49_291090	441.136	0.341077	0.0786763	4.33519	1.45633e-05	0.000243833
TGME49_306930	3445.45	-0.140543	0.0324403	-4.33235	1.47529e-05	0.000245929
TGME49_239500	2529.94	-0.156931	0.0362282	-4.33173	1.47944e-05	0.000245929
TGME49_242845	1310.51	-0.207069	0.047804	-4.33163	1.48006e-05	0.000245929
TGME49_310040	7693.92	-0.122709	0.0283399	-4.32989	1.49183e-05	0.00024726
TGME49_293000	1921.02	0.205358	0.0475002	4.32331	1.53705e-05	0.000254115
TGME49_254470	14926.7	0.0925265	0.0214175	4.32012	1.55942e-05	0.000257167
TGME49_259260	8908.77	0.10766	0.0249734	4.311	1.62518e-05	0.000267341
TGME49_269420	366	0.397391	0.0922087	4.30969	1.63484e-05	0.00026826
TGME49_209260	5473.82	-0.127834	0.0297342	-4.29922	1.71403e-05	0.000280555
TGME49_249410	1469.4	0.197467	0.046028	4.29015	1.78556e-05	0.000291538
TGME49_251690	5539.11	-0.117671	0.0274617	-4.28493	1.828e-05	0.000297729
TGME49_255260	71917.5	0.0993287	0.0231979	4.2818	1.85385e-05	0.000301193
TGME49_267970	207.666	0.521765	0.122258	4.26774	1.9746e-05	0.000320022
TGME49_203310	136436	-0.0882944	0.0207128	-4.2628	2.01878e-05	0.000326377
TGME49_289030	4.74635	-5.13556	1.20481	-4.26255	2.02107e-05	NA
TGME49_235160	1897.97	0.178536	0.0418901	4.26202	2.02591e-05	0.000326727
TGME49_305080	217.986	0.492217	0.115728	4.25323	2.1071e-05	0.00033899
TGME49_233220	3196.91	0.157674	0.0370848	4.2517	2.12151e-05	0.000340477
TGME49_219140	4374.79	-0.125786	0.0296085	-4.2483	2.15394e-05	0.000344092
TGME49_218940	1756.64	-0.18888	0.0444607	-4.24825	2.1545e-05	0.000344092
TGME49_249880	95.2229	0.743023	0.175044	4.24477	2.18821e-05	0.000348631
TGME49_310885	1023.83	-0.23557	0.0555152	-4.24335	2.20207e-05	0.00034999
TGME49_204050	51815	0.0857127	0.0202069	4.24175	2.21785e-05	0.000351649
TGME49_244530	13805.7	-0.0901144	0.0212806	-4.23457	2.28986e-05	0.000362194
TGME49_223060	1043.36	0.227668	0.053781	4.23324	2.30348e-05	0.000363475
TGME49_312160	3800.95	-0.163596	0.0386533	-4.23238	2.31231e-05	0.000363995
TGME49_230980	1462.36	0.204893	0.048556	4.21972	2.44607e-05	0.000384132
TGME49_227280	198714	-0.0788307	0.0186872	-4.21842	2.46017e-05	0.000385426
TGME49_291140	2451.06	0.167859	0.0398788	4.20923	2.56248e-05	0.000400388
TGME49_207060	4640.14	-0.122745	0.0291642	-4.20875	2.56783e-05	0.000400388
TGME49_233350	2395.76	-0.16704	0.0397052	-4.20701	2.58767e-05	0.000402527
TGME49_258410	7157.15	-0.104778	0.0249837	-4.19384	2.7427e-05	0.000425635
TGME49_255940	309.736	0.395154	0.094276	4.19146	2.77162e-05	0.000429113
TGME49_262880	356.219	0.380759	0.0909554	4.18621	2.83647e-05	0.000438121
TGME49_263850	3130.19	-0.151255	0.0361759	-4.18111	2.90092e-05	0.000447027
TGME49_210810	2116.73	-0.161528	0.0386472	-4.17954	2.921e-05	0.00044907
TGME49_301280	396.067	-0.365914	0.0875711	-4.17848	2.93463e-05	0.000449117
TGME49_261850	253.129	0.464667	0.111205	4.17845	2.93496e-05	0.000449117
TGME49_275690	8090.4	0.106224	0.0254281	4.17744	2.94809e-05	0.00045008
TGME49_243430	3837.1	0.143634	0.0344114	4.17403	2.99264e-05	0.000455823
TGME49_233430	290.318	0.408788	0.0981659	4.16426	3.1237e-05	0.000474687
TGME49_309590	44680.8	-0.0730483	0.0175517	-4.16191	3.15602e-05	0.000478493
TGME49_262560	3557.84	-0.133501	0.0320892	-4.1603	3.17832e-05	0.000480767
TGME49_221580	627.477	0.277083	0.0666161	4.1594	3.19085e-05	0.000481555
TGME49_286590	2015.54	0.177981	0.0428464	4.15394	3.26794e-05	0.000492061
TGME49_252290	1174.37	0.219337	0.0528352	4.15135	3.30516e-05	0.000496528
TGME49_213610	4674.55	0.128992	0.0310949	4.14834	3.34901e-05	0.00050197
TGME49_201260	7006.44	0.122024	0.0294647	4.14136	3.45258e-05	0.000516318
TGME49_263230	877.626	0.237669	0.0574198	4.13915	3.48594e-05	0.000520125
TGME49_297495	772.8	-0.263297	0.0636451	-4.13696	3.51935e-05	0.000523922
TGME49_278110	662.342	0.28535	0.0690155	4.13457	3.5562e-05	0.000528212
TGME49_210408	15070.9	-0.0931321	0.0225589	-4.1284	3.65296e-05	0.000541362
TGME49_309210	9477.74	-0.106485	0.0258341	-4.12186	3.75819e-05	0.000555706
TGME49_219730	5548.67	0.120824	0.0293746	4.11321	3.90192e-05	0.000575015
TGME49_227830	988.66	-0.225376	0.0547966	-4.11296	3.90626e-05	0.000575015
TGME49_229630	2033.74	0.18559	0.0451455	4.11093	3.94066e-05	0.000578785
TGME49_243382	189.843	-0.56715	0.138321	-4.10024	4.12727e-05	0.000604843
TGME49_261740	44971.8	-0.0963675	0.0235069	-4.09954	4.13968e-05	0.000605313
TGME49_297340	5029.05	0.12666	0.030908	4.09795	4.1682e-05	0.000608132
TGME49_305990	165.856	0.533913	0.130445	4.093	4.25829e-05	0.00061869
TGME49_269700	3985.2	0.144112	0.03521	4.09294	4.25937e-05	0.00061869
TGME49_219150	1670.58	0.180933	0.0442493	4.08894	4.33342e-05	0.00062806
TGME49_217890	7108.38	-0.104947	0.0257326	-4.07837	4.5353e-05	0.000655874
TGME49_260470	3424.1	0.154492	0.0379157	4.07461	4.60907e-05	0.000665081
TGME49_212220	1783.61	0.172868	0.0425498	4.06272	4.85038e-05	0.000697092
TGME49_262400	11827.9	0.098191	0.0241693	4.06264	4.8521e-05	0.000697092
TGME49_314820	1485.35	-0.197297	0.0486307	-4.05704	4.96988e-05	0.000712458
TGME49_310020	454.141	-0.315517	0.0778201	-4.05444	5.02535e-05	0.000718844
TGME49_236950	10916.7	-0.0944916	0.0233202	-4.05192	5.07998e-05	0.000725082
TGME49_210245	322.235	0.446144	0.110175	4.0494	5.13495e-05	0.000731342
TGME49_230570	722.7	0.268899	0.0664313	4.04777	5.17079e-05	0.000734856
TGME49_230480	2079.92	-0.160681	0.0397148	-4.04588	5.2128e-05	0.000739228
TGME49_289690	27866.9	-0.0784356	0.019392	-4.04475	5.23791e-05	0.000741193
TGME49_228360	2133.21	-0.160683	0.039779	-4.0394	5.35889e-05	0.000756684
TGME49_294870	4525.02	-0.122982	0.0304596	-4.03753	5.4016e-05	0.000761082
TGME49_319340	10231.4	0.106359	0.0263551	4.03562	5.44591e-05	0.000765686
TGME49_297880	11801.1	-0.0968775	0.0240108	-4.03475	5.46615e-05	0.000766893
TGME49_292070	110.379	0.635337	0.157609	4.0311	5.55171e-05	0.000777237
TGME49_207170	2803.71	-0.143459	0.0355925	-4.0306	5.56351e-05	0.000777237
TGME49_269260	338.737	0.380491	0.0944409	4.02888	5.60421e-05	0.000781265
TGME49_228070	418.121	0.332222	0.0825228	4.02582	5.67783e-05	0.000789854
TGME49_316130	29.1459	-1.43219	0.356619	-4.01603	5.91866e-05	NA
TGME49_202900	1504.58	0.201198	0.050099	4.016	5.91931e-05	0.000821711
TGME49_241170	805.391	0.291113	0.0725661	4.01169	6.02857e-05	0.000835115
TGME49_225730	2602.09	-0.143128	0.0358266	-3.99503	6.4686e-05	0.000893309
TGME49_227970	4347.13	-0.131986	0.0330399	-3.99477	6.47581e-05	0.000893309
TGME49_232230	24540.5	-0.198266	0.0496432	-3.99382	6.50163e-05	0.000894994
TGME49_280590	67.8914	0.838773	0.210191	3.99052	6.59277e-05	0.000905646
TGME49_231160	1851.63	-0.173288	0.0434591	-3.98737	6.68101e-05	0.000915856
TGME49_230520	3634.26	-0.143641	0.036124	-3.97634	6.99846e-05	0.000957378
TGME49_204510	1892.9	0.187723	0.047225	3.97507	7.03584e-05	0.000960494
TGME49_265370	3978.65	-0.14469	0.0364625	-3.9682	7.24185e-05	0.000986571
TGME49_273560	938.165	0.232884	0.0587376	3.96482	7.3452e-05	0.000998583
TGME49_293360	17575.9	-0.0839874	0.0211964	-3.96234	7.42197e-05	0.00100694
TGME49_312105	242.251	-0.432431	0.10915	-3.9618	7.43875e-05	0.00100714
TGME49_269442	1447.12	-0.181729	0.0458858	-3.96047	7.48018e-05	0.00101067
TGME49_260440	7209.34	-0.106872	0.0269993	-3.95832	7.5479e-05	0.00101773
TGME49_223010	1077.69	-0.21739	0.0549461	-3.95643	7.60791e-05	0.00102372
TGME49_257755	336.75	0.402582	0.101952	3.94876	7.85578e-05	0.00105492
TGME49_243200	2677.95	0.152168	0.0386355	3.93856	8.19737e-05	0.00109855
TGME49_288560	1730.28	0.188459	0.0478628	3.93748	8.23431e-05	0.00110125
TGME49_254710	2462.52	0.148272	0.0376618	3.93694	8.25257e-05	0.00110146
TGME49_232020	504.367	0.288163	0.0732329	3.93488	8.32386e-05	0.00110872
TGME49_294670	8468.57	-0.119318	0.0303408	-3.9326	8.40315e-05	0.00111703
TGME49_309130	156.256	0.546336	0.139005	3.93035	8.48236e-05	0.00112463
TGME49_313277	403.794	-0.368013	0.093642	-3.93	8.49455e-05	0.00112463
TGME49_296231	3654.76	0.142124	0.036237	3.92206	8.77938e-05	0.00116001
TGME49_236580	7057.29	-0.10985	0.0280281	-3.91928	8.88145e-05	0.00117114
TGME49_224250	644.017	-0.254988	0.0650987	-3.91695	8.96777e-05	0.00118016
TGME49_245428	3512.81	-0.144962	0.0370141	-3.9164	8.98795e-05	0.00118045
TGME49_245730	205.51	0.456447	0.116573	3.91555	9.01995e-05	0.0011823
TGME49_217560	2037.89	-0.158018	0.0403825	-3.91302	9.11477e-05	0.00119235
TGME49_247440	14275.8	0.125851	0.032171	3.91194	9.15564e-05	0.00119532
TGME49_213660	5500.05	0.134591	0.0344339	3.90868	9.28019e-05	0.00120918
TGME49_225960	357.36	0.360691	0.0923364	3.90628	9.37295e-05	0.00121885
TGME49_269010	5681.3	0.107035	0.0274842	3.89441	9.8439e-05	0.00127757
TGME49_259630	7694.76	-0.105818	0.0271775	-3.8936	9.87695e-05	0.00127934
TGME49_278940	1668.02	0.19415	0.0499548	3.88652	0.000101693	0.00131462
TGME49_255360	262.242	-0.416067	0.107069	-3.88598	0.000101917	0.00131493
TGME49_297730	923.63	-0.21864	0.056323	-3.8819	0.000103643	0.00133458
TGME49_249850	10713.5	-0.0900946	0.0232206	-3.87995	0.000104478	0.00134271
TGME49_209720	1759.03	-0.170553	0.0439918	-3.87691	0.00010579	0.00135684
TGME49_227920	818.387	-0.235601	0.0607776	-3.87645	0.00010599	0.00135684
TGME49_269290	387.081	0.336415	0.0869903	3.86727	0.00011006	0.0014062
TGME49_270360	1706.76	-0.158938	0.0411914	-3.85851	0.000114079	0.00145472
TGME49_218220	407.346	0.316941	0.0821711	3.85709	0.000114744	0.00145803
TGME49_301300	537.63	-0.279304	0.0724145	-3.85701	0.000114781	0.00145803
TGME49_243610	875.793	0.237883	0.0616908	3.85606	0.000115228	0.00146089
TGME49_224740	1478.51	-0.208992	0.054247	-3.8526	0.000116869	0.00147874
TGME49_269705	118.465	0.661107	0.17162	3.85215	0.000117086	0.00147874
TGME49_223590	3397.48	-0.126701	0.0328986	-3.85127	0.000117508	0.00148124
TGME49_276140	3362.75	-0.143618	0.0373495	-3.84523	0.000120439	0.00151528
TGME49_243465	154.121	0.603761	0.157401	3.83582	0.000125144	0.00157147
TGME49_203810	1766.14	0.165822	0.0432393	3.83498	0.000125575	0.00157388
TGME49_247450	920.098	0.217452	0.0567877	3.82921	0.000128554	0.00160815
TGME49_318390	530.61	0.286013	0.0747073	3.82845	0.000128955	0.0016101
TGME49_222900	1315.58	0.213383	0.055864	3.81969	0.00013362	0.0016645
TGME49_272660	5360.28	-0.106791	0.0279607	-3.81932	0.000133818	0.0016645
TGME49_279100	22413.3	0.0822337	0.0215521	3.81558	0.000135862	0.00168362
TGME49_258150	2352.99	-0.159761	0.0418707	-3.81557	0.000135866	0.00168362
TGME49_257380	9612.19	-0.120535	0.0316706	-3.80591	0.000141286	0.00174749
TGME49_268630	481.308	0.306589	0.0806564	3.80118	0.00014401	0.00177784
TGME49_266460	3246.4	-0.146745	0.0386389	-3.79786	0.000145953	0.00179845
TGME49_217910	1636.88	0.164957	0.0434487	3.79659	0.000146697	0.00180424
TGME49_244470	1702.27	0.178446	0.0472465	3.77692	0.000158777	0.00194916
TGME49_287480	1268.24	0.183709	0.0487147	3.77112	0.000162518	0.00199137
TGME49_248420	2141.79	0.16964	0.0449907	3.77056	0.000162881	0.00199212
TGME49_218260	20199.9	-0.0819092	0.0217588	-3.76441	0.000166943	0.002038
TGME49_237190	604.434	0.252697	0.0671853	3.7612	0.000169103	0.00206055
TGME49_294350	1851.66	0.152793	0.0406392	3.75974	0.00017009	0.00206875
TGME49_212300	12843.6	0.097647	0.0259808	3.75843	0.000170984	0.00207418
TGME49_238950	4255.05	0.111008	0.0295377	3.75816	0.000171167	0.00207418
TGME49_254606	694.226	-0.25792	0.0687666	-3.75066	0.000176368	0.00213328
TGME49_289710	290.425	0.382535	0.102025	3.74941	0.000177254	0.00214006
TGME49_202200	6886.88	0.0983934	0.0262637	3.74636	0.000179417	0.0021622
TGME49_202980	1394.22	0.173413	0.0462984	3.74555	0.000179998	0.00216525
TGME49_301690	868.489	0.218921	0.0584555	3.74509	0.000180331	0.00216528
TGME49_296340	815.484	0.218503	0.0583789	3.74284	0.000181949	0.00218073
TGME49_266730	869.676	0.227852	0.0611517	3.72601	0.000194538	0.00232738
TGME49_218560	994.938	0.200104	0.0537732	3.72126	0.000198229	0.00236723
TGME49_281980	1252.37	0.184504	0.049632	3.71745	0.000201242	0.00239806
TGME49_202870	255.422	0.439249	0.118171	3.71708	0.000201539	0.00239806
TGME49_250670	853.468	0.21934	0.0590603	3.71384	0.000204141	0.00242464
TGME49_214780	1192.99	-0.178728	0.0481386	-3.71278	0.000204994	0.00243038
TGME49_232440	12845.1	-0.0870552	0.0234729	-3.70875	0.000208282	0.00246492
TGME49_211030	4697.52	-0.125633	0.0338849	-3.70764	0.000209203	0.00247138
TGME49_216900	2108.85	-0.148644	0.0401007	-3.70677	0.000209919	0.00247539
TGME49_265080	592.305	0.254852	0.0687908	3.70474	0.000211604	0.00249079
TGME49_230380	9733.34	-0.0897853	0.0242396	-3.70407	0.000212169	0.00249298
TGME49_278130	1194.69	0.200579	0.0541874	3.70158	0.000214264	0.00251312
TGME49_320600	11565.8	-0.0813135	0.021992	-3.69742	0.0002178	0.00255005
TGME49_281630	1666.43	-0.153555	0.0415608	-3.69471	0.000220136	0.00257281
TGME49_210682	408.849	-0.295632	0.0800951	-3.69101	0.000223366	0.00260594
TGME49_290870	1605.2	0.162482	0.0440595	3.68779	0.000226206	0.00263174
TGME49_218300	1585.87	0.163844	0.0444311	3.6876	0.000226378	0.00263174
TGME49_316255	3461.14	-0.119975	0.0325405	-3.68695	0.000226957	0.00263382
TGME49_270805	110.391	0.597641	0.162138	3.686	0.000227805	0.00263901
TGME49_225490	2780.98	0.126785	0.0344131	3.68422	0.000229407	0.00265289
TGME49_235340	2624.09	0.13584	0.0369149	3.67981	0.000233404	0.00269438
TGME49_241155	456.254	0.289432	0.0786986	3.67773	0.000235319	0.00271173
TGME49_218820	7047.4	-0.105189	0.0286222	-3.67509	0.000237764	0.00273512
TGME49_263300	8229.49	-0.0941126	0.0256281	-3.67224	0.000240433	0.002761
TGME49_277030	2692.13	0.137873	0.0375815	3.66865	0.000243834	0.00279065
TGME49_254460	1892.01	-0.160405	0.0437234	-3.66862	0.000243864	0.00279065
TGME49_250940	1962.87	0.152036	0.0414759	3.66566	0.000246705	0.00281827
TGME49_315080	1256.53	0.177743	0.0485207	3.66325	0.000249034	0.00283994
TGME49_257160	1351.05	-0.193637	0.052892	-3.661	0.000251236	0.0028601
TGME49_247230	3160.3	-0.124743	0.0340833	-3.65994	0.00025227	0.0028669
TGME49_239890	6800.18	-0.092848	0.025411	-3.65386	0.000258332	0.00293073
TGME49_254880	3125.53	0.126904	0.0347901	3.64771	0.000264591	0.00299657
TGME49_260820	2280.32	-0.136981	0.0375906	-3.64403	0.000268401	0.00303348
TGME49_245510	1148.49	0.208903	0.0573331	3.64368	0.000268772	0.00303348
TGME49_257945	104.981	0.604908	0.166038	3.64319	0.000269281	0.00303402
TGME49_277230	580.642	-0.254171	0.0697874	-3.64208	0.000270445	0.00304193
TGME49_244500	958.272	0.206055	0.0566076	3.64005	0.000272582	0.00306073
TGME49_233710	319.688	0.345722	0.0950459	3.63743	0.000275376	0.00308684
TGME49_258870	30734.6	0.0741651	0.0204024	3.63511	0.000277858	0.00310937
TGME49_226720	1334.13	-0.166542	0.0459171	-3.62702	0.000286713	0.00320301
TGME49_305060	1235.43	-0.178609	0.0493062	-3.62246	0.000291818	0.00325451
TGME49_207750	5250.87	0.105266	0.029063	3.62201	0.000292321	0.00325461
TGME49_280710	2000.03	-0.150043	0.041434	-3.62127	0.000293166	0.0032585
TGME49_212075	17.8217	-1.51087	0.417423	-3.61952	0.000295148	NA
TGME49_255300	535.126	0.260979	0.0721045	3.61946	0.000295221	0.0032758
TGME49_321680	9805.3	-0.116107	0.032094	-3.61771	0.00029722	0.00329243
TGME49_270170	1171.48	0.186093	0.0514609	3.61619	0.000298966	0.00330621
TGME49_247420	1095.6	0.205119	0.0567298	3.61572	0.000299513	0.0033067
TGME49_313140	3627.7	-0.114404	0.0316464	-3.61508	0.000300258	0.00330938
TGME49_290150	1194.77	-0.200543	0.0555357	-3.61106	0.000304946	0.00335543
TGME49_248670	3113.97	0.134753	0.0373296	3.60981	0.000306417	0.00336598
TGME49_271930	4550.52	-0.114131	0.0316352	-3.60771	0.000308908	0.00338769
TGME49_240520	1248.63	0.207341	0.0574938	3.60631	0.000310579	0.00340035
TGME49_241240	25576.3	0.0798187	0.0221449	3.60439	0.000312889	0.00341995
TGME49_261370	484.958	0.283811	0.0788305	3.60027	0.000317891	0.00346886
TGME49_214580	790.406	0.242514	0.0674362	3.59619	0.000322906	0.00351775
TGME49_247530	12026.2	-0.0891942	0.0248088	-3.59526	0.000324067	0.00352059
TGME49_231970	4151.08	0.118528	0.0329691	3.59512	0.000324237	0.00352059
TGME49_293340	3469.22	-0.122039	0.0339687	-3.5927	0.000327275	0.00354772
TGME49_246540	4388.58	-0.107196	0.0298465	-3.59159	0.000328672	0.00355636
TGME49_271470	628.514	0.235299	0.0655209	3.59121	0.000329152	0.00355636
TGME49_320450	1643.42	-0.157074	0.0437507	-3.59021	0.000330411	0.00356411
TGME49_225340	868.657	0.2065	0.0576261	3.58345	0.000339088	0.00365172
TGME49_253820	9836.86	-0.0880256	0.0246255	-3.57457	0.000350802	0.00376792
TGME49_206580	579.664	0.247197	0.0691574	3.57441	0.000351023	0.00376792
TGME49_251500	1875.38	-0.150181	0.0420423	-3.57213	0.000354086	0.00379177
TGME49_269730	1697.7	0.15706	0.0439709	3.5719	0.000354398	0.00379177
TGME49_270090	279.617	0.350961	0.0983029	3.5702	0.000356704	0.00381025
TGME49_217875	114.977	0.558166	0.156434	3.56806	0.000359633	0.00383531
TGME49_240480	537.938	-0.280546	0.0788485	-3.55804	0.00037363	0.00397486
TGME49_320490	9065.03	0.0950244	0.0267085	3.55783	0.000373927	0.00397486
TGME49_244380	2441.32	0.151443	0.042722	3.54485	0.000392831	0.00416908
TGME49_227350	699.748	0.229883	0.0648655	3.54399	0.000394123	0.0041731
TGME49_296950	388.47	0.312151	0.088085	3.54375	0.000394479	0.0041731
TGME49_262710	10977.3	-0.0804943	0.0227321	-3.541	0.000398608	0.00421002
TGME49_206610	706.783	0.230054	0.0650017	3.5392	0.000401339	0.00423207
TGME49_216490	871.107	-0.203493	0.0575194	-3.53781	0.000403461	0.00424763
TGME49_242680	1517.98	-0.1629	0.0460669	-3.53617	0.000405976	0.00426499
TGME49_208850	730.639	-0.243366	0.0688274	-3.53589	0.000406406	0.00426499
TGME49_269775	231.589	0.393543	0.111326	3.53505	0.000407694	0.00426859
TGME49_305290	3470.94	-0.129922	0.036755	-3.53482	0.000408046	0.00426859
TGME49_320200	542.749	-0.249393	0.0706231	-3.53132	0.000413487	0.00431864
TGME49_261590	887.49	-0.201941	0.0571929	-3.53088	0.000414183	0.00431905
TGME49_218070	1096.09	-0.179609	0.0509008	-3.52862	0.000417733	0.00434918
TGME49_225530	1770.92	0.152514	0.0432364	3.52745	0.000419588	0.00436159
TGME49_321480	43.7751	-0.852345	0.241965	-3.52259	0.000427349	NA
TGME49_250880	3577.49	-0.117229	0.0332863	-3.52183	0.000428586	0.0044481
TGME49_289600	9159.25	-0.0869654	0.0247088	-3.51961	0.000432185	0.00447839
TGME49_260600	3175.92	0.131601	0.0374593	3.51316	0.000442804	0.00458121
TGME49_203720	728.737	-0.219948	0.0626213	-3.51235	0.000444158	0.004588
TGME49_251930	1689.21	0.162939	0.0464663	3.50661	0.000453852	0.0046808
TGME49_269050	1663.66	-0.147627	0.042156	-3.50192	0.000461915	0.00475649
TGME49_252065	2625	0.132479	0.0378409	3.50096	0.000463589	0.00476628
TGME49_306680	491.956	0.274077	0.0783225	3.49934	0.000466408	0.00478777
TGME49_249440	1763.74	0.171624	0.0490635	3.49799	0.000468773	0.00480456
TGME49_314038	114.414	0.532791	0.152348	3.49719	0.000470183	0.00481152
TGME49_286530	7660.13	-0.0993778	0.0284275	-3.49584	0.000472573	0.00482846
TGME49_225230	655.592	0.250985	0.071839	3.49372	0.000476337	0.00485938
TGME49_310970	690.81	0.223971	0.0641633	3.49064	0.000481858	0.00490809
TGME49_238110	803.745	-0.213591	0.061229	-3.4884	0.000485928	0.00494189
TGME49_278550	431.212	0.275112	0.0788981	3.48693	0.000488603	0.00496143
TGME49_295620	2072.02	0.136402	0.0391881	3.48069	0.000500125	0.00506622
TGME49_290030	1811.3	-0.156371	0.0449275	-3.48051	0.000500462	0.00506622
TGME49_203690	865.936	0.199108	0.0572617	3.47715	0.000506773	0.00512222
TGME49_307760	1130.92	0.180021	0.0518074	3.47481	0.000511209	0.00515914
TGME49_263480	345.226	0.313692	0.0903106	3.47348	0.000513755	0.00517689
TGME49_257990	2735.49	0.119752	0.034493	3.47177	0.00051704	0.00520115
TGME49_216220	641.039	0.230047	0.0662732	3.47119	0.00051815	0.00520115
TGME49_215060	813.83	-0.214564	0.0618161	-3.471	0.000518534	0.00520115
TGME49_263570	3614.55	-0.117798	0.0339705	-3.46765	0.000525033	0.00525633
TGME49_253700	2858.65	0.120762	0.0348285	3.46734	0.000525633	0.00525633
TGME49_289070	793.506	0.214438	0.0618748	3.46567	0.00052891	0.00528107
TGME49_248540	59.3824	0.791838	0.228596	3.46392	0.000532359	0.00530746
TGME49_284780	1036.79	0.191145	0.0552012	3.4627	0.000534786	0.00532359
TGME49_266820	7.37482	2.80033	0.809419	3.45968	0.000540821	NA
TGME49_245450	1356.13	-0.181873	0.0525966	-3.45788	0.000544439	0.0054115
TGME49_288600	1646.82	0.153765	0.0445061	3.45491	0.000550476	0.00546325
TGME49_245720	793.52	0.223391	0.064668	3.45444	0.000551444	0.00546461
TGME49_259200	384.008	0.295152	0.0855256	3.45104	0.000558436	0.00552558
TGME49_318600	1231.39	0.166256	0.0482068	3.4488	0.000563079	0.00556315
TGME49_243210	1398.41	0.156382	0.0454206	3.44297	0.000575368	0.00567605
TGME49_277920	2133.02	-0.145085	0.0421457	-3.44247	0.000576427	0.00567798
TGME49_242625	693.38	0.221539	0.0645951	3.42965	0.00060436	0.00594423
TGME49_210770	236.027	-0.371264	0.108502	-3.42172	0.000622266	0.00609743
TGME49_226705	571.312	-0.23417	0.0684402	-3.42153	0.00062269	0.00609743
TGME49_295710	2577.28	0.130105	0.0380256	3.42152	0.000622716	0.00609743
TGME49_200330	1106.11	0.184308	0.0539598	3.41566	0.000636275	0.00621723
TGME49_247550	7446.72	-0.0912019	0.026703	-3.41542	0.000636841	0.00621723
TGME49_239795	1687.02	-0.14947	0.0437762	-3.41442	0.000639185	0.00623087
TGME49_209030	47045.8	-0.0773066	0.0226547	-3.41239	0.000643969	0.00626822
TGME49_203050	936.834	0.201242	0.0590333	3.40896	0.0006521	0.00633799
TGME49_221522	1071.8	-0.178952	0.052549	-3.40544	0.000660587	0.00641101
TGME49_308890	1882.76	0.145112	0.0426348	3.4036	0.000665045	0.00644477
TGME49_205110	138.667	-0.463582	0.136252	-3.40238	0.000668007	0.00646395
TGME49_260205	195.793	-0.398869	0.117271	-3.40125	0.000670779	0.00648124
TGME49_244200	2050.33	0.138187	0.040732	3.39259	0.000692361	0.00667996
TGME49_229480	18325.8	-0.0793052	0.0233862	-3.39111	0.000696095	0.00670423
TGME49_203840	236.94	0.383179	0.113012	3.39061	0.000697361	0.00670423
TGME49_306000	955.367	0.211381	0.0623471	3.39039	0.000697933	0.00670423
TGME49_279340	836.428	-0.217233	0.0640831	-3.38986	0.000699281	0.00670739
TGME49_282220	799.695	0.204119	0.0602344	3.38875	0.000702128	0.00672489
TGME49_238100	1601.06	-0.154977	0.0457525	-3.3873	0.000705842	0.00675064
TGME49_242840	3793.89	-0.108261	0.0319882	-3.3844	0.000713332	0.00681238
TGME49_210310	354.79	0.314806	0.0930741	3.38231	0.000718779	0.00685444
TGME49_214950	6656.8	-0.0865053	0.0255862	-3.38094	0.000722394	0.00687895
TGME49_259570	552.707	-0.249285	0.0737626	-3.37956	0.000726015	0.00690344
TGME49_286420	27967.6	-0.0699726	0.0207477	-3.37255	0.000744753	0.00707139
TGME49_240540	1615.68	0.181262	0.0537528	3.37215	0.000745842	0.00707153
TGME49_214210	5475.43	-0.121987	0.0362549	-3.3647	0.000766277	0.00725482
TGME49_210778	1190.96	0.168402	0.050112	3.36051	0.000777994	0.00735216
TGME49_306470	474.208	-0.254125	0.0756275	-3.36022	0.000778793	0.00735216
TGME49_252295	1728.49	-0.168544	0.0501667	-3.35969	0.000780307	0.0073559
TGME49_225150	6885.7	0.112201	0.0334027	3.35904	0.000782142	0.00736265
TGME49_264990	1489.05	-0.153973	0.045858	-3.35761	0.000786205	0.00739032
TGME49_224260	2166.95	0.132523	0.0394969	3.35528	0.000792849	0.00744215
TGME49_206510	4537.25	0.0967421	0.0288453	3.35383	0.000797015	0.0074706
TGME49_212735	297.747	0.324982	0.0969594	3.35174	0.000803068	0.00750886
TGME49_238073	415.418	-0.292276	0.0872042	-3.35163	0.00080338	0.00750886
TGME49_288010	941.975	-0.207606	0.0619579	-3.35077	0.000805886	0.00751157
TGME49_269650	1135.53	0.17314	0.0516722	3.35074	0.000805953	0.00751157
TGME49_232760	1435.17	-0.15684	0.0468236	-3.34959	0.000809314	0.00753223
TGME49_293740	7655.83	-0.0858837	0.0256447	-3.34898	0.000811094	0.00753814
TGME49_292220	2476.25	-0.126144	0.0376745	-3.34825	0.000813239	0.00754741
TGME49_280770	659.798	0.224017	0.0669962	3.34373	0.000826602	0.00765071
TGME49_278530	4749.4	-0.11459	0.0342704	-3.3437	0.000826696	0.00765071
TGME49_210975	140.829	0.484197	0.144877	3.34212	0.0008314	0.00768345
TGME49_227610	591.759	0.246569	0.0738017	3.34097	0.00083487	0.00770469
TGME49_288360	6617.83	0.232069	0.0694785	3.34016	0.000837302	0.00771632
TGME49_263530	1767.28	-0.160441	0.0480666	-3.33789	0.000844163	0.00776866
TGME49_309860	284.597	-0.335627	0.100608	-3.336	0.000849929	0.00780786
TGME49_209050	713.902	0.207917	0.0623306	3.33572	0.000850796	0.00780786
TGME49_209490	1138.85	0.188329	0.05649	3.33385	0.000856528	0.00784118
TGME49_318300	432.831	0.294661	0.0883871	3.33376	0.00085681	0.00784118
TGME49_229010	9037.69	0.0824249	0.0247331	3.33258	0.000860456	0.00786362
TGME49_289880	1356.09	0.159097	0.047811	3.32763	0.00087589	0.00799356
TGME49_224935	429.365	0.264946	0.0796586	3.32602	0.00088095	0.0080286
TGME49_312100	942.352	0.184354	0.0554576	3.32424	0.000886601	0.00806892
TGME49_270120	1279.68	-0.169156	0.0509083	-3.32275	0.000891347	0.00810092
TGME49_211340	625.378	0.253944	0.0766636	3.31244	0.000924846	0.00839378
TGME49_225720	267.654	-0.321536	0.0971273	-3.31045	0.000931444	0.00844202
TGME49_313560	1792.54	-0.139275	0.0421729	-3.30249	0.000958319	0.00867364
TGME49_254555	980.687	0.184319	0.0558305	3.3014	0.000962029	0.00869526
TGME49_316310	21705.9	-0.0907177	0.0275294	-3.2953	0.000983159	0.00887406
TGME49_270370	516.067	-0.240992	0.073175	-3.29336	0.000989976	0.00892335
TGME49_225550	2240.25	0.132132	0.0401818	3.28836	0.00100774	0.00907104
TGME49_227570	3435.97	0.115057	0.0350566	3.28204	0.00103059	0.00926406
TGME49_212145	20.3597	1.25958	0.384288	3.2777	0.00104658	NA
TGME49_262130	1170.26	-0.185737	0.0566721	-3.27739	0.00104772	0.00939728
TGME49_200340	424.047	-0.259592	0.0792106	-3.27724	0.00104827	0.00939728
TGME49_288440	1677.42	0.16183	0.0493918	3.27646	0.00105118	0.00940698
TGME49_284050	534.748	0.231184	0.070565	3.27618	0.00105221	0.00940698
TGME49_212900	1534.59	0.157283	0.0480258	3.27497	0.00105672	0.00943453
TGME49_245770	825.77	0.22065	0.0674402	3.27178	0.00106872	0.00951807
TGME49_271970	8649.2	-0.0796525	0.0243458	-3.27171	0.00106898	0.00951807
TGME49_220500	3749.4	-0.110964	0.0340058	-3.2631	0.001102	0.00979888
TGME49_236190	803.521	-0.196132	0.0601364	-3.26145	0.00110842	0.00984266
TGME49_226670	807.586	-0.200711	0.0615566	-3.2606	0.00111177	0.00985513
TGME49_205510	2066.22	-0.126841	0.0389042	-3.26033	0.00111282	0.00985513
TGME49_310060	1945.61	-0.137644	0.0422309	-3.25931	0.00111682	0.00987728
TGME49_245490	11775.2	0.0822733	0.0252571	3.25744	0.00112423	0.00992948
TGME49_234530	1404.39	-0.154836	0.0475786	-3.25432	0.00113665	0.0100257
TGME49_310780	55070.3	-0.0651868	0.0200595	-3.24968	0.00115536	0.010177
TGME49_304880	1929.52	0.137793	0.0424835	3.24345	0.0011809	0.0103882
TGME49_214250	3840.7	-0.105246	0.0324612	-3.24223	0.00118599	0.010419
TGME49_297488	1155.07	-0.17104	0.0527921	-3.23987	0.00119583	0.0104914
TGME49_270880	2651.92	0.122835	0.0379322	3.23827	0.00120257	0.0105365
TGME49_205200	1457.43	0.156872	0.0484999	3.23449	0.00121862	0.0106629
TGME49_255310	157.943	0.436088	0.134976	3.23087	0.00123414	0.0107844
TGME49_315930	2775.56	-0.110391	0.0341765	-3.23004	0.00123774	0.0108015
TGME49_290678	650.332	0.215699	0.066793	3.22936	0.00124066	0.0108127
TGME49_288940	358.499	0.293746	0.0909891	3.22837	0.00124499	0.010829
TGME49_314830	1364.59	-0.150003	0.0464683	-3.22807	0.00124627	0.010829
TGME49_278870	2505.59	0.118052	0.036577	3.22749	0.0012488	0.010829
TGME49_226910	667.332	0.22838	0.0707624	3.22742	0.00124912	0.010829
TGME49_236210	3629.44	-0.0998719	0.0309726	-3.22452	0.00126183	0.0109248
TGME49_232560	625.813	0.215621	0.0668834	3.22383	0.0012649	0.010937
TGME49_221620	6214.4	-0.0945067	0.0293381	-3.2213	0.00127611	0.0110194
TGME49_313380	5533.75	-0.0894199	0.0278147	-3.21484	0.00130517	0.0112451
TGME49_209090	602.036	-0.217941	0.0677944	-3.21473	0.00130566	0.0112451
TGME49_270700	5327.32	-0.0961792	0.0299285	-3.21363	0.00131068	0.0112735
TGME49_277685	996.031	0.183895	0.0572847	3.21018	0.0013265	0.0113947
TGME49_228230	2662.43	0.116663	0.0363679	3.20785	0.0013373	0.0114725
TGME49_310430	4485.19	0.0999546	0.0311935	3.20434	0.0013537	0.0115981
TGME49_308840	22210.7	-0.0676275	0.0211114	-3.20336	0.00135834	0.0116227
TGME49_262620	18757.9	-0.0695282	0.021709	-3.20273	0.0013613	0.0116329
TGME49_287440	1081.34	0.177327	0.0553825	3.20185	0.00136546	0.0116533
TGME49_278030	1544.86	0.147718	0.0461543	3.20054	0.00137172	0.0116916
TGME49_298010	799.192	0.213558	0.0667506	3.19934	0.00137744	0.0117252
TGME49_235560	347.889	0.296897	0.0928141	3.19884	0.00137983	0.0117304
TGME49_249820	446.326	0.24923	0.0779364	3.19786	0.00138451	0.0117549
TGME49_223940	9302.51	-0.0930958	0.029133	-3.19555	0.00139565	0.0118342
TGME49_295100	2442.62	0.123655	0.0387057	3.19474	0.00139955	0.0118521
TGME49_250770	27028.3	-0.0738958	0.023137	-3.19383	0.00140397	0.0118742
TGME49_320570	3805.81	-0.0976925	0.0306006	-3.1925	0.00141046	0.0119137
TGME49_232530	310.378	0.293083	0.0918678	3.19026	0.00142143	0.011991
TGME49_318420	448.79	-0.262446	0.0824366	-3.18361	0.0014545	0.0122543
TGME49_304460	2060.92	0.13199	0.0414725	3.18259	0.00145964	0.0122819
TGME49_233530	2226.27	0.121973	0.0383363	3.18166	0.00146435	0.0123058
TGME49_232620	392.442	0.271142	0.0852491	3.18058	0.00146979	0.0123358
TGME49_306310	1346.94	0.14834	0.046645	3.1802	0.00147174	0.0123363
TGME49_263090	31431.2	-0.0784954	0.0246955	-3.17854	0.00148021	0.0123916
TGME49_320588	341.789	0.277107	0.087271	3.17525	0.00149707	0.0125168
TGME49_266680	710.664	0.203749	0.0641897	3.17416	0.0015027	0.0125479
TGME49_291050	735.554	0.207472	0.0654103	3.17186	0.00151466	0.0126232
TGME49_315440	1347.33	0.147418	0.0464793	3.17169	0.00151555	0.0126232
TGME49_225005	191.756	-0.361682	0.114143	-3.16866	0.00153141	0.0127098
TGME49_253300	207.612	0.389163	0.12283	3.16829	0.00153338	0.0127098
TGME49_207680	1805.04	-0.133623	0.0421762	-3.16822	0.00153376	0.0127098
TGME49_312600	7392.51	-0.0935081	0.0295159	-3.16805	0.00153463	0.0127098
TGME49_205170	2100.93	-0.125359	0.039572	-3.16787	0.00153561	0.0127098
TGME49_269390	666.655	0.212226	0.067109	3.1624	0.00156473	0.0129346
TGME49_291600	5179.92	-0.0899896	0.0284651	-3.16141	0.0015701	0.0129543
TGME49_201840	5365.47	0.0890659	0.0281745	3.16123	0.00157106	0.0129543
TGME49_291300	787.094	-0.216539	0.0686349	-3.15494	0.00160534	0.013215
TGME49_314000	2154.66	-0.122961	0.0389839	-3.15414	0.00160973	0.013215
TGME49_310470	5752.82	-0.0905794	0.0287187	-3.15403	0.00161034	0.013215
TGME49_226510	1024.39	0.191486	0.060713	3.15396	0.00161071	0.013215
TGME49_262935	880.464	0.191646	0.0607953	3.15231	0.00161985	0.0132735
TGME49_227450	798.543	0.203015	0.0644531	3.14982	0.00163372	0.0133705
TGME49_248280	1734.75	-0.135151	0.0429238	-3.14863	0.0016404	0.0134085
TGME49_307770	956.332	0.176103	0.0560351	3.14273	0.00167378	0.0136644
TGME49_297210	884.144	-0.192526	0.0612931	-3.14107	0.00168331	0.0137251
TGME49_204070	4070.43	-0.115013	0.0366626	-3.13707	0.00170643	0.0138964
TGME49_298990	1069.66	0.183182	0.0584073	3.13628	0.00171106	0.0139169
TGME49_289050	4717.84	0.0939963	0.0299918	3.13407	0.001724	0.0140048
TGME49_255180	500.405	0.236649	0.0755759	3.13127	0.00174049	0.0141214
TGME49_261660	176.225	0.402336	0.128636	3.12771	0.00176176	0.0142737
TGME49_247350	6167.56	-0.0916398	0.0293023	-3.1274	0.00176361	0.0142737
TGME49_281675	186.196	-0.391593	0.125349	-3.12403	0.00178391	0.0144203
TGME49_217880	437.337	0.258882	0.0829048	3.12264	0.00179238	0.014471
TGME49_309730	10459	-0.072581	0.0232618	-3.12018	0.0018074	0.0145744
TGME49_231230	177.739	-0.371164	0.118975	-3.11968	0.00181049	0.0145814
TGME49_202500	6907.26	-0.0807412	0.0259343	-3.1133	0.0018501	0.0148713
TGME49_229360	4000.01	-0.103027	0.0330941	-3.11315	0.001851	0.0148713
TGME49_223510	542.943	0.231377	0.0744167	3.10921	0.0018759	0.015053
TGME49_266340	4.09351	-3.09157	0.995749	-3.10477	0.00190429	NA
TGME49_219810	11752.3	-0.0698552	0.0225023	-3.10436	0.00190688	0.0152829
TGME49_300621	790.105	-0.666483	0.214944	-3.10073	0.00193045	0.015453
TGME49_222920	1613.49	-0.140159	0.0452129	-3.09997	0.00193539	0.0154737
TGME49_219240	2161.48	-0.118965	0.038408	-3.0974	0.00195225	0.0155896
TGME49_204490	1398.68	-0.177191	0.0572168	-3.09682	0.00195605	0.015601
TGME49_249040	16.4183	-1.39154	0.449639	-3.0948	0.00196947	NA
TGME49_295340	3224.6	-0.112609	0.0364255	-3.09148	0.00199159	0.0158652
TGME49_209080	684.308	0.201809	0.0653022	3.09039	0.00199897	0.0159047
TGME49_239710	1239.74	-0.153291	0.0496227	-3.08913	0.00200742	0.0159527
TGME49_251550	1101.66	-0.166895	0.0540636	-3.087	0.00202185	0.016048
TGME49_292920	4582.39	0.1002	0.0324952	3.08352	0.00204566	0.0161965
TGME49_294790	7548.85	-0.0841586	0.0272936	-3.08346	0.00204611	0.0161965
TGME49_273760	21718	-0.0665924	0.0215985	-3.08319	0.00204794	0.0161965
TGME49_264752	521.957	0.247148	0.0801906	3.08201	0.0020561	0.0162414
TGME49_306300	745.195	0.198081	0.0642941	3.08086	0.00206407	0.0162848
TGME49_207460	970.569	-0.173077	0.0562069	-3.07928	0.00207505	0.0163519
TGME49_300200	21109.5	-0.0709512	0.0230694	-3.07555	0.00210114	0.0165377
TGME49_211240	609.2	-0.202904	0.0660696	-3.07107	0.00213292	0.0167678
TGME49_258940	710.112	-0.203917	0.066443	-3.06905	0.00214739	0.0168613
TGME49_256030	2148.53	-0.127191	0.0414514	-3.06843	0.0021519	0.0168613
TGME49_202860	638.821	-0.214169	0.0697996	-3.06834	0.00215251	0.0168613
TGME49_219180	383.813	0.259531	0.0846292	3.06669	0.00216445	0.0169347
TGME49_224280	458.897	0.245936	0.0802665	3.064	0.00218401	0.0170513
TGME49_273595	310.728	0.295417	0.0964207	3.06383	0.0021852	0.0170513
TGME49_288460	1194.93	0.158425	0.0517144	3.06346	0.00218796	0.0170513
TGME49_258660	10662.8	-0.0713525	0.0232933	-3.06322	0.00218972	0.0170513
TGME49_313060	1989.3	0.12507	0.0408428	3.06222	0.002197	0.0170877
TGME49_307570	1658.86	0.137412	0.0449307	3.05832	0.00222584	0.0172916
TGME49_316280	2099.83	-0.119573	0.0391351	-3.05539	0.00224771	0.0174409
TGME49_202580	191.937	-0.365096	0.119598	-3.0527	0.00226794	0.0175772
TGME49_201400	1026.48	0.17408	0.0570387	3.05197	0.00227347	0.0175994
TGME49_254410	976.962	-0.165814	0.0544201	-3.04692	0.00231198	0.0178764
TGME49_249610	1502.13	0.145823	0.0479118	3.04357	0.0023379	0.0180401
TGME49_289150	512.664	-0.228154	0.0749649	-3.04347	0.00233863	0.0180401
TGME49_315980	642.097	-0.208428	0.0684918	-3.04311	0.00234146	0.0180407
TGME49_292055	600.515	0.226603	0.0744801	3.04247	0.00234646	0.0180582
TGME49_228690	370.325	0.278037	0.0914066	3.04176	0.00235197	0.0180794
TGME49_227820	353.41	0.268143	0.0882625	3.03801	0.00238142	0.0182658
TGME49_320140	653.226	-0.215417	0.0709082	-3.03797	0.00238177	0.0182658
TGME49_254915	113.398	0.487818	0.160657	3.0364	0.00239422	0.0183399
TGME49_257970	143.036	-0.425838	0.140353	-3.03406	0.00241289	0.0184614
TGME49_258350	334.76	0.278521	0.091846	3.03248	0.00242556	0.0185368
TGME49_289130	308.101	0.28856	0.0952005	3.03108	0.00243683	0.0185805
TGME49_203300	2249.72	-0.132819	0.0438193	-3.03107	0.00243692	0.0185805
TGME49_310400	1253.41	-0.157128	0.051846	-3.03066	0.00244018	0.0185838
TGME49_306290	1250.66	0.151879	0.0501429	3.02893	0.00245418	0.0186688
TGME49_300300	563.285	-0.239339	0.079042	-3.02799	0.00246182	0.0187053
TGME49_215440	2174.73	0.122071	0.0403521	3.02515	0.00248509	0.0188603
TGME49_257040	3469.94	-0.101066	0.033429	-3.02331	0.00250028	0.0189537
TGME49_289970	3809.06	-0.0964098	0.0318981	-3.02243	0.00250751	0.0189867
TGME49_269800	1019.88	0.169861	0.0562133	3.02172	0.0025134	0.0190094
TGME49_293580	1300.35	-0.143165	0.0473904	-3.02097	0.00251965	0.0190348
TGME49_272710	667.802	0.194764	0.0645878	3.01549	0.00256561	0.0193597
TGME49_247330	370.306	0.258924	0.0859397	3.01286	0.00258799	0.0195062
TGME49_270060	1005.64	0.201933	0.067047	3.01181	0.00259694	0.0195513
TGME49_227290	3896.09	0.0924831	0.0307352	3.00903	0.00262081	0.0197085
TGME49_269060	431.202	0.26352	0.0876515	3.00645	0.00264316	0.0198539
TGME49_313830	1219.34	-0.150108	0.0499568	-3.00476	0.00265788	0.0199417
TGME49_293630	2402.14	0.114237	0.0380242	3.00432	0.00266174	0.0199479
TGME49_267020	612.099	-0.200873	0.0669064	-3.0023	0.00267948	0.020058
TGME49_236970	2057.1	0.117175	0.0390383	3.00155	0.00268611	0.0200848
TGME49_288510	609.869	0.20793	0.0692998	3.00045	0.00269585	0.0201347
TGME49_285250	2185.51	0.120469	0.040159	2.9998	0.00270154	0.0201544
TGME49_262170	2069.74	-0.116084	0.0387129	-2.99859	0.00271236	0.0202121
TGME49_235540	7044.64	-0.0822757	0.0274877	-2.99318	0.00276087	0.0205504
TGME49_301290	224.315	-0.329509	0.110123	-2.99218	0.0027699	0.0205943
TGME49_242435	242.945	0.324124	0.108386	2.99047	0.00278547	0.0206764
TGME49_222870	1192.73	-0.147634	0.0493726	-2.9902	0.00278791	0.0206764
TGME49_260310	371.767	0.270124	0.0903446	2.98993	0.00279038	0.0206764
TGME49_267650	203.414	0.345063	0.115428	2.98943	0.00279498	0.0206872
TGME49_243600	4239.6	-0.0912388	0.030526	-2.98889	0.00279993	0.0207006
TGME49_314850	1240.45	0.1575	0.0527076	2.98818	0.00280643	0.0207254
TGME49_315130	1668.82	-0.137287	0.0459636	-2.98686	0.00281863	0.0207922
TGME49_216040	765.416	-0.182626	0.0612372	-2.98227	0.00286123	0.0210827
TGME49_296010	1859.91	0.123938	0.0415772	2.98091	0.00287395	0.0211352
TGME49_213050	19737.5	-0.0648021	0.0217397	-2.98082	0.00287477	0.0211352
TGME49_214500	1394.41	-0.139769	0.046901	-2.98008	0.00288173	0.0211627
TGME49_205360	860.512	0.175008	0.0587353	2.97961	0.00288615	0.0211715
TGME49_239310	1145.04	-0.149492	0.0501859	-2.97876	0.00289413	0.021201
TGME49_314090	1607.69	-0.138022	0.0463394	-2.9785	0.00289662	0.021201
TGME49_232840	74.7944	0.628836	0.211333	2.97557	0.00292449	0.0213813
TGME49_314780	1603.98	0.135777	0.0456775	2.9725	0.00295381	0.0215717
TGME49_232670	7777.19	0.0835159	0.0281096	2.97108	0.00296756	0.0216458
TGME49_226590	7248.94	-0.0757017	0.0254847	-2.97048	0.00297335	0.0216458
TGME49_280540	451.339	0.23047	0.0775883	2.97043	0.00297384	0.0216458
TGME49_266080	12232.8	0.068131	0.0229416	2.96976	0.00298031	0.021669
TGME49_209700	1794.02	-0.129608	0.0436708	-2.96785	0.00299891	0.0217396
TGME49_249550	954.938	0.167274	0.0563627	2.96782	0.00299919	0.0217396
TGME49_206480	2769.79	-0.104061	0.0350639	-2.96775	0.00299993	0.0217396
TGME49_213072	1399.2	-0.140985	0.0475288	-2.9663	0.00301406	0.021818
TGME49_227330	3381.33	0.119322	0.0402345	2.96567	0.00302025	0.0218388
TGME49_255650	1800.99	-0.125281	0.0422545	-2.96492	0.00302764	0.0218681
TGME49_293210	42.5126	0.783524	0.264717	2.95986	0.00307777	NA
TGME49_225050	4041.52	-0.0919808	0.0311266	-2.95506	0.00312611	0.0225546
TGME49_258730	4007.75	-0.0985953	0.033392	-2.95266	0.00315045	0.0227053
TGME49_270020	297.326	-0.285989	0.0969053	-2.95122	0.0031652	0.0227867
TGME49_310450	1485.26	0.14354	0.048645	2.95077	0.00316984	0.0227951
TGME49_214090	1870.06	0.142256	0.0482853	2.94616	0.00321743	0.0231121
TGME49_214380	723.777	-0.185647	0.063068	-2.9436	0.00324423	0.0232792
TGME49_313020	6474.81	0.0841907	0.0286149	2.9422	0.00325889	0.0233589
TGME49_240570	1089	0.159598	0.0542994	2.93922	0.00329041	0.0235592
TGME49_277490	1251.52	-0.149603	0.0509237	-2.93779	0.00330565	0.0236426
TGME49_204120	390.555	-0.261528	0.089075	-2.93604	0.00332427	0.0237499
TGME49_250100	4432.57	-0.0909529	0.0310046	-2.93353	0.00335136	0.0239175
TGME49_310010	3479.61	0.100105	0.0341442	2.93183	0.0033697	0.0240223
TGME49_242415	644.945	0.203837	0.0695543	2.93062	0.00338284	0.0240899
TGME49_283850	4073.44	-0.0977982	0.0334341	-2.9251	0.00344344	0.0244949
TGME49_229420	1498.77	-0.133823	0.0457693	-2.92386	0.00345725	0.0245667
TGME49_314530	360.405	0.256654	0.0878112	2.9228	0.00346902	0.0245977
TGME49_305780	1320.33	0.138564	0.0474083	2.92279	0.00346909	0.0245977
TGME49_290640	2841.08	0.105855	0.0362743	2.91818	0.00352081	0.0249375
TGME49_220650	526.947	0.225693	0.0773517	2.91775	0.00352565	0.0249449
TGME49_226860	7973.05	-0.0731538	0.0250849	-2.91625	0.0035427	0.0250386
TGME49_244690	4509.66	-0.0860003	0.0295108	-2.91419	0.00356609	0.0251769
TGME49_263060	2522.59	0.107705	0.036994	2.91142	0.00359788	0.0253741
TGME49_205300	823.146	0.170191	0.0584702	2.91073	0.00360583	0.025403
TGME49_231630	12115.2	-0.0643576	0.0221224	-2.90915	0.00362408	0.0254909
TGME49_208718	1172.96	-0.164452	0.0565326	-2.90898	0.00362606	0.0254909
TGME49_226068	2913.78	-0.11698	0.0402251	-2.90813	0.00363591	0.025512
TGME49_265280	653.778	0.198501	0.0682588	2.90806	0.00363681	0.025512
TGME49_275980	571.378	-0.201671	0.0693744	-2.907	0.00364916	0.0255713
TGME49_269980	5230.65	-0.0858743	0.0295709	-2.90402	0.0036841	0.0257887
TGME49_276110	948.16	-0.172822	0.0596094	-2.89925	0.0037406	0.0261564
TGME49_272570	409.374	0.240923	0.0831878	2.89614	0.00377786	0.0263889
TGME49_209010	362.928	-0.255578	0.0882621	-2.89567	0.0037835	0.0264003
TGME49_314690	333.635	0.267719	0.0924738	2.89508	0.00379059	0.0264217
TGME49_288750	2617.71	-0.115568	0.0399284	-2.89437	0.00379918	0.0264535
TGME49_202572	448.372	0.231433	0.0800271	2.89193	0.00382878	0.0266315
TGME49_270310	630.7	-0.23023	0.0796306	-2.89122	0.00383745	0.0266636
TGME49_313640	8673.39	-0.0793036	0.0274619	-2.88777	0.00387985	0.0269298
TGME49_273780	309.276	0.292206	0.101458	2.88008	0.00397574	0.0275586
TGME49_249425	10793.8	-0.0702175	0.0243825	-2.87984	0.00397883	0.0275586
TGME49_230650	337.149	0.259851	0.0902517	2.87919	0.00398702	0.0275863
TGME49_233510	150.738	0.381443	0.132577	2.87714	0.00401299	0.0277369
TGME49_226290	6667.27	-0.07883	0.0274178	-2.87514	0.00403848	0.0278837
TGME49_232550	2082.44	-0.128181	0.0446348	-2.87178	0.00408168	0.0281474
TGME49_288840	5682.82	0.0853966	0.0297424	2.87121	0.00408903	0.0281474
TGME49_290160	2698.68	0.0996085	0.0346926	2.87117	0.0040895	0.0281474
TGME49_227030	1754.43	-0.122989	0.0428538	-2.86997	0.00410511	0.028208
TGME49_235970	3155.5	-0.0965008	0.0336259	-2.86983	0.00410689	0.028208
TGME49_294620	4856.37	0.0873194	0.0304413	2.86845	0.00412492	0.0283023
TGME49_290200	4875.08	-0.0865662	0.0301874	-2.86763	0.00413563	0.0283382
TGME49_267680	872.383	0.162716	0.0567473	2.86739	0.00413876	0.0283382
TGME49_270260	355.709	-0.249568	0.0872104	-2.86168	0.00421408	0.028824
TGME49_233080	2047.9	-0.115289	0.0403226	-2.85918	0.00424744	0.0290022
TGME49_286020	76.1177	-0.586432	0.205113	-2.85906	0.00424895	0.0290022
TGME49_223040	3749.63	-0.0877291	0.0307116	-2.85655	0.00428273	0.0292024
TGME49_249780	1564.59	-0.128524	0.0451037	-2.84953	0.00437841	0.029824
TGME49_305030	601.77	0.202237	0.0709804	2.8492	0.00438295	0.029824
TGME49_286580	2983.8	0.106901	0.037541	2.84758	0.00440534	0.0299454
TGME49_257420	46.8509	0.686275	0.241067	2.84682	0.00441582	NA
TGME49_304720	255.599	0.31053	0.109111	2.846	0.00442719	0.0300628
TGME49_278990	4978.9	-0.0809822	0.0284774	-2.84374	0.00445873	0.0302458
TGME49_226870	683.48	0.189819	0.0667867	2.84216	0.00448085	0.0303646
TGME49_282180	5629.43	-0.0803187	0.0282723	-2.8409	0.00449869	0.0304541
TGME49_266690	1361.03	0.156626	0.0551675	2.8391	0.00452406	0.030577
TGME49_254300	1045.51	0.152677	0.0537793	2.83896	0.00452614	0.030577
TGME49_216335	2789.37	0.110024	0.0387631	2.83838	0.00453437	0.0306012
TGME49_279550	652.214	0.209463	0.0738821	2.8351	0.00458112	0.030885
TGME49_248680	529.358	0.207447	0.0732453	2.83222	0.00462262	0.0310921
TGME49_229310	309.845	0.260021	0.0918151	2.83201	0.00462571	0.0310921
TGME49_290660	6123.26	-0.0956989	0.0337922	-2.83198	0.00462601	0.0310921
TGME49_279400	2254.28	-0.109873	0.0388046	-2.83145	0.00463369	0.0311081
TGME49_213445	3915.13	0.0873903	0.0308672	2.83117	0.00463784	0.0311081
TGME49_254630	522.032	0.202904	0.0717169	2.82923	0.00466599	0.031265
TGME49_267090	211.709	-0.319034	0.112815	-2.82793	0.00468494	0.03136
TGME49_243940	69.3483	-0.551798	0.195357	-2.82456	0.0047346	0.0316602
TGME49_265840	1314.22	-0.145437	0.0515493	-2.82133	0.00478257	0.0319486
TGME49_214100	1554.62	-0.159052	0.0563834	-2.82089	0.004789	0.0319591
TGME49_223540	1251.23	0.148206	0.0526236	2.81634	0.00485735	0.0323824
TGME49_278882	209.305	-0.317018	0.112641	-2.81442	0.0048865	0.0325418
TGME49_258670	247.171	0.300862	0.106912	2.81411	0.00489125	0.0325418
TGME49_264080	4075.97	-0.10324	0.0366908	-2.81379	0.0048961	0.0325418
TGME49_310440	673.867	0.183613	0.0652805	2.81267	0.00491315	0.0326221
TGME49_219760	652.76	-0.182	0.0647791	-2.80954	0.00496116	0.0329077
TGME49_313270	790.042	0.168325	0.060009	2.80499	0.00503182	0.0332548
TGME49_299980	4246.69	-0.0836514	0.0298227	-2.80495	0.00503237	0.0332548
TGME49_306334	163.525	-0.434795	0.155013	-2.8049	0.00503321	0.0332548
TGME49_211630	18777.8	-0.0646662	0.023055	-2.80487	0.0050337	0.0332548
TGME49_265000	307.308	0.262204	0.0935349	2.80328	0.0050586	0.0333858
TGME49_261940	190.868	0.343238	0.122492	2.80212	0.00507675	0.033472
TGME49_271200	404.547	0.227361	0.0811613	2.80135	0.00508891	0.0334963
TGME49_248610	659.899	0.180677	0.0644996	2.80122	0.00509099	0.0334963
TGME49_207370	2504.58	0.106202	0.0379168	2.80092	0.00509571	0.0334963
TGME49_316430	517.781	0.220482	0.078728	2.80055	0.00510155	0.0335012
TGME49_216980	542.568	0.206856	0.0739327	2.7979	0.00514358	0.0337436
TGME49_291820	893.923	0.178257	0.0637343	2.79688	0.00515979	0.0337974
TGME49_231625	756.835	0.174976	0.0625702	2.79647	0.00516638	0.0337974
TGME49_246000	196.651	-0.322189	0.115215	-2.79642	0.0051672	0.0337974
TGME49_230700	753.594	0.180131	0.0645117	2.79222	0.00523485	0.0341906
TGME49_306650	1249.47	-0.138752	0.0496956	-2.79204	0.00523771	0.0341906
TGME49_298600	810.481	0.17176	0.0615687	2.78973	0.00527514	0.0344008
TGME49_305200	640.361	-0.183438	0.0658079	-2.78747	0.00531206	0.0346073
TGME49_225905	15.5927	1.20024	0.430645	2.78707	0.00531867	NA
TGME49_310770	2365.85	-0.106521	0.0383046	-2.78088	0.00542115	0.035283
TGME49_242780	1085.07	0.147833	0.0531756	2.78008	0.00543456	0.0353314
TGME49_229000	4587.13	0.0882636	0.0317518	2.7798	0.00543931	0.0353314
TGME49_299670	2526.08	0.110007	0.039583	2.77914	0.00545038	0.0353684
TGME49_240650	1787.43	0.13505	0.0486166	2.77785	0.00547198	0.0354735
TGME49_217550	5069.19	-0.0774909	0.0279105	-2.7764	0.00549642	0.0355748
TGME49_259540	52.1986	0.625061	0.225154	2.77615	0.00550061	0.0355748
TGME49_260180	5019.92	-0.0990814	0.0356926	-2.77596	0.00550381	0.0355748
TGME49_224950	1567.81	0.12333	0.0444538	2.77435	0.00553122	0.0357168
TGME49_249670	3753.75	0.0872357	0.03149	2.77026	0.00560109	0.0361325
TGME49_231992	481.486	-0.230361	0.0831711	-2.76972	0.00561043	0.0361573
TGME49_278390	755.832	-0.171978	0.0621647	-2.76649	0.00566629	0.0364455
TGME49_223690	1347.37	-0.135663	0.0490472	-2.76597	0.0056753	0.0364455
TGME49_214300	1015.48	0.157656	0.0570003	2.76587	0.00567705	0.0364455
TGME49_219470	55.9537	0.63028	0.227878	2.76586	0.0056773	0.0364455
TGME49_229990	3049.49	-0.0952358	0.0344628	-2.76343	0.00571967	0.0366817
TGME49_294060	682.42	0.181589	0.0657323	2.76256	0.00573496	0.036744
TGME49_248710	1241.28	0.134086	0.0485694	2.76071	0.00576752	0.0369166
TGME49_269950	8773.5	0.0687636	0.024916	2.75982	0.00578337	0.0369821
TGME49_236070	2253.18	-0.101787	0.0369133	-2.75745	0.00582537	0.0372145
TGME49_268670	94.9033	-0.468019	0.169852	-2.75546	0.00586105	0.0374061
TGME49_239740	23011	-0.0554521	0.0201362	-2.75385	0.00588994	0.037543
TGME49_256980	846.883	0.169832	0.0616758	2.75363	0.0058939	0.037543
TGME49_311760	1223.45	0.143063	0.0519618	2.75323	0.00590111	0.0375525
TGME49_294290	2034.69	-0.107814	0.0391693	-2.75252	0.00591387	0.0375974
TGME49_203910	1058.69	0.147533	0.053638	2.75052	0.00595005	0.0377908
TGME49_215930	162.121	-0.347033	0.126224	-2.74933	0.00597166	0.0378912
TGME49_298820	132.307	0.386295	0.140521	2.74902	0.00597736	0.0378912
TGME49_249270	6421.93	-0.0759338	0.0276315	-2.74809	0.0059943	0.037962
TGME49_211090	1470.1	-0.135595	0.0493536	-2.74742	0.00600663	0.0380035
TGME49_260540	4056.47	0.0971523	0.0353691	2.74682	0.0060177	0.0380369
TGME49_323020	124.635	0.41085	0.149665	2.74514	0.00604854	0.0381952
TGME49_208550	2201.01	0.122145	0.044519	2.74365	0.00607602	0.038332
TGME49_228490	1100.25	-0.144257	0.0526368	-2.7406	0.00613262	0.038652
TGME49_223150	485.389	-0.216859	0.0791542	-2.7397	0.00614949	0.0387212
TGME49_265790	5924.31	-0.0844096	0.0308185	-2.73893	0.00616403	0.0387756
TGME49_226980	3018.9	-0.0917788	0.0335665	-2.73424	0.00625247	0.0392944
TGME49_276930	5289.23	-0.0820074	0.0300024	-2.73336	0.0062692	0.039362
TGME49_205562	276.193	-0.275538	0.100834	-2.73259	0.00628395	0.0394169
TGME49_213790	1249.48	-0.142083	0.0520035	-2.73218	0.00629174	0.0394283
TGME49_251540	9852.6	-0.064088	0.0234613	-2.73165	0.00630185	0.039454
TGME49_208420	499.457	0.202183	0.0740369	2.73085	0.00631719	0.0395125
TGME49_243580	3086.29	-0.0943029	0.0345367	-2.73052	0.00632351	0.0395144
TGME49_201880	5283.55	-0.0885039	0.0324414	-2.72811	0.0063698	0.0397659
TGME49_215940	955.226	-0.146393	0.0536754	-2.72737	0.00638415	0.0398177
TGME49_211730	834.593	0.163783	0.0600833	2.72593	0.00641212	0.0399543
TGME49_315165	55.6669	0.610859	0.224121	2.72558	0.00641888	0.0399586
TGME49_280800	1076.21	0.148121	0.0543763	2.72401	0.00644952	0.0400878
TGME49_314650	293.578	0.276138	0.101377	2.72389	0.00645183	0.0400878
TGME49_233040	23.0365	-0.909387	0.333932	-2.72327	0.00646391	NA
TGME49_205180	4598.17	-0.0781714	0.0287133	-2.72248	0.00647937	0.0402175
TGME49_242070	7808.54	-0.0769263	0.0282589	-2.7222	0.00648492	0.0402175
TGME49_210370	6715.19	-0.0717622	0.0263664	-2.72173	0.00649404	0.0402362
TGME49_254030	2441.81	-0.110138	0.0404839	-2.72054	0.00651745	0.0403077
TGME49_251660	426.937	-0.218216	0.0802108	-2.72052	0.00651784	0.0403077
TGME49_254000	2736.71	0.0936065	0.0344251	2.71913	0.00654532	0.0404397
TGME49_221585	339.838	-0.240994	0.088655	-2.71833	0.00656118	0.0404642
TGME49_247960	857.853	0.155828	0.0573254	2.71831	0.0065616	0.0404642
TGME49_290005	2531.28	-0.0963226	0.035445	-2.71752	0.00657731	0.0404919
TGME49_214530	1688.04	-0.120881	0.0444831	-2.71747	0.0065784	0.0404919
TGME49_270865	2384.72	0.105442	0.0388077	2.71704	0.00658695	0.0405067
TGME49_208560	1402.78	0.121979	0.0449233	2.71528	0.00662207	0.0406352
TGME49_288630	7803.56	-0.0661416	0.0243601	-2.71516	0.0066244	0.0406352
TGME49_270930	1154.89	0.149598	0.0550993	2.71506	0.00662638	0.0406352
TGME49_233540	155.977	0.36589	0.134858	2.71314	0.00666484	0.040833
TGME49_281910	376.314	0.237722	0.0876403	2.71248	0.00667825	0.0408771
TGME49_313410	2824.24	0.0952381	0.0351213	2.71169	0.00669408	0.0409359
TGME49_320690	1048.56	-0.149165	0.0550227	-2.71097	0.00670866	0.0409746
TGME49_311720	35282.9	-0.056219	0.0207392	-2.71076	0.00671286	0.0409746
TGME49_203875	143.475	0.379796	0.140502	2.70313	0.00686889	0.0418882
TGME49_308580	942.242	0.149004	0.0551519	2.7017	0.00689859	0.0420303
TGME49_208430	1451.83	-0.125167	0.0463507	-2.70042	0.00692514	0.042153
TGME49_240600	4627.72	0.0881749	0.0326582	2.69993	0.00693538	0.0421763
TGME49_227860	512.076	-0.193409	0.071644	-2.69958	0.00694268	0.0421817
TGME49_210715	163.074	0.367444	0.136186	2.6981	0.00697373	0.0423313
TGME49_262480	783.995	-0.176315	0.065362	-2.69751	0.00698592	0.0423543
TGME49_311000	858.75	-0.155743	0.0577401	-2.6973	0.00699039	0.0423543
TGME49_251430	65.9792	-0.537185	0.199255	-2.69596	0.00701857	0.0424859
TGME49_244560	27380.2	-0.0578762	0.0214774	-2.69474	0.00704428	0.0426024
TGME49_248180	142.363	0.376991	0.139923	2.69427	0.00705423	0.0426234
TGME49_229450	1550.18	-0.128419	0.0477324	-2.6904	0.00713661	0.0430816
TGME49_264140	1224.16	0.132352	0.0492734	2.68607	0.00722982	0.0436042
TGME49_251520	1223.95	-0.134743	0.050325	-2.67746	0.00741835	0.0447003
TGME49_287210	2113.74	-0.107543	0.0401746	-2.67689	0.00743098	0.0447354
TGME49_301340	2657.53	-0.120718	0.0451222	-2.67536	0.00746496	0.0448989
TGME49_227948	3994.84	0.0854057	0.031971	2.67135	0.00755462	0.0453967
TGME49_257568	1027.53	-0.140537	0.0526278	-2.67039	0.00757641	0.0454861
TGME49_269680	23.0377	-0.882233	0.330549	-2.66899	0.00760791	NA
TGME49_320460	160.676	0.339348	0.127154	2.66878	0.00761266	0.0456621
TGME49_295060	597.305	0.185516	0.0695358	2.66792	0.00763233	0.0457384
TGME49_261530	242.048	-0.295036	0.110621	-2.6671	0.00765099	0.0458085
TGME49_205280	4490.34	0.087054	0.032715	2.66098	0.00779132	0.0466063
TGME49_320480	973.217	-0.146854	0.0552299	-2.65895	0.0078385	0.0468459
TGME49_311485	15.5654	1.18089	0.444191	2.65852	0.00784841	NA
TGME49_249935	2478.11	-0.109006	0.0410086	-2.65813	0.0078576	0.0469174
TGME49_214190	27.5636	-0.885518	0.333236	-2.65733	0.00787627	NA
TGME49_214350	3646.11	-0.0896208	0.0337356	-2.65657	0.00789407	0.0470925
TGME49_259050	113.412	-0.412942	0.155636	-2.65326	0.00797175	0.0475128
TGME49_264650	241.166	0.275925	0.104029	2.65238	0.00799255	0.0475551
TGME49_273800	267.362	0.270949	0.102154	2.65235	0.00799331	0.0475551
TGME49_271280	356.414	-0.225709	0.0851409	-2.65101	0.00802513	0.0477013
TGME49_229390	283.147	0.266683	0.100638	2.64991	0.00805122	0.0477917
TGME49_263810	1488.21	-0.118634	0.0447715	-2.64976	0.00805486	0.0477917
TGME49_255440	153.629	-0.338629	0.128095	-2.64359	0.00820323	0.0486282
TGME49_254950	216.274	0.292172	0.110584	2.64208	0.00823989	0.0488015
TGME49_320110	1036.52	-0.145687	0.0551696	-2.64071	0.00827335	0.0489556
TGME49_214150	573.113	-0.182309	0.069105	-2.63815	0.00833605	0.0492633
TGME49_237240	2251.5	-0.0999566	0.0378914	-2.63797	0.00834031	0.0492633
TGME49_294560	1215.4	0.136019	0.0515712	2.6375	0.00835198	0.0492735
TGME49_216070	319.815	0.249297	0.0945275	2.63729	0.00835703	0.0492735
TGME49_321640	705.324	-0.161717	0.0613272	-2.63696	0.0083653	0.0492781
TGME49_224870	673.162	0.169921	0.0645027	2.63433	0.00843034	0.0496168
TGME49_278878	112.243	0.402861	0.153018	2.63277	0.00846918	0.0498009
TGME49_314260	7811.4	-0.0676923	0.0257316	-2.63071	0.00852065	0.0500219
TGME49_268870	605.064	0.17605	0.0669294	2.63038	0.00852899	0.0500219
TGME49_209100	1243.14	0.14133	0.0537302	2.63035	0.00852958	0.0500219
TGME49_311870	5586.56	-0.0776011	0.0295262	-2.62821	0.00858348	0.0502616
TGME49_315610	7830.07	-0.0674883	0.0256793	-2.62812	0.00858572	0.0502616
TGME49_316660	2012.34	0.10358	0.0394291	2.62699	0.00861439	0.0503846
TGME49_265110	673.823	0.177186	0.0674579	2.62662	0.00862369	0.0503942
TGME49_258970	389.743	0.235244	0.0895943	2.62566	0.0086481	0.0504646
TGME49_300270	1059.49	-0.14498	0.0552192	-2.62554	0.00865108	0.0504646
TGME49_203160	835.125	0.152688	0.058171	2.62481	0.00866971	0.0505285
TGME49_202120	1530.93	0.117193	0.0446565	2.62432	0.00868214	0.0505562
TGME49_301010	469.049	0.215443	0.0821498	2.62256	0.00872726	0.050774
TGME49_321610	306.894	0.256863	0.0979976	2.62111	0.00876438	0.0509449
TGME49_216415	355.71	0.247243	0.0944786	2.61692	0.00887259	0.0515284
TGME49_271440	276.424	0.25859	0.0988329	2.61643	0.00888538	0.0515571
TGME49_255635	399.708	-0.2128	0.0813716	-2.61517	0.00891837	0.0517029
TGME49_222130	768.835	-0.164796	0.0630395	-2.61418	0.00894425	0.0517705
TGME49_311920	1272.74	0.128985	0.0493416	2.61412	0.00894575	0.0517705
TGME49_206640	2397.43	0.0981626	0.0375631	2.61328	0.0089679	0.0517804
TGME49_234610	2167.58	-0.0999108	0.0382321	-2.61327	0.00896792	0.0517804
TGME49_315780	1709.18	-0.12745	0.0487723	-2.61315	0.00897107	0.0517804
TGME49_315270	2698.74	0.101622	0.0388953	2.61272	0.00898259	0.0518015
TGME49_274140	10.6134	1.45376	0.556663	2.61157	0.00901273	NA
TGME49_273400	197.444	-0.301816	0.115589	-2.61111	0.00902489	0.0519932
TGME49_228130	2034.37	-0.108412	0.0415236	-2.61085	0.00903165	0.0519932
TGME49_272010	1032.4	-0.138699	0.0531435	-2.6099	0.00905699	0.0520935
TGME49_275750	1007.23	-0.140061	0.0536813	-2.60912	0.00907755	0.0521662
TGME49_298840	379.223	-0.221012	0.0847533	-2.60771	0.00911501	0.0523358
TGME49_280740	1438	-0.116801	0.0448312	-2.60534	0.0091782	0.0526526
TGME49_249930	346.178	-0.24708	0.0948833	-2.60404	0.00921307	0.0528066
TGME49_318470	358.332	0.236361	0.0907774	2.60374	0.00922133	0.052808
TGME49_201270	1953.2	0.114795	0.0441098	2.60248	0.00925519	0.0529558
TGME49_225930	5668.58	-0.0859271	0.033041	-2.60062	0.00930565	0.0531983
TGME49_205540	2478.92	-0.100957	0.0388501	-2.59864	0.00935937	0.0534586
TGME49_207930	2566.99	-0.0978025	0.0376403	-2.59834	0.00936744	0.0534586
TGME49_254910	289.392	0.25947	0.0998774	2.59789	0.0093799	0.0534833
TGME49_230820	4412.7	0.0992465	0.0382143	2.5971	0.00940139	0.0535594
TGME49_222850	5283.74	-0.0891429	0.0343303	-2.59662	0.00941451	0.0535878
TGME49_270750	503.26	0.199215	0.0767572	2.59539	0.00944827	0.0537335
TGME49_291320	195.217	0.308171	0.118773	2.59462	0.00946956	0.053808
TGME49_215890	889.83	0.152648	0.0588731	2.59283	0.00951898	0.0540332
TGME49_211310	357.491	0.237268	0.0915178	2.59259	0.00952561	0.0540332
TGME49_319860	783.696	0.155673	0.0600583	2.59204	0.009541	0.05407
TGME49_294785	401.443	-0.207573	0.0800897	-2.59176	0.00954853	0.05407
TGME49_282140	1394.02	-0.132794	0.0512513	-2.59103	0.00956899	0.0541393
TGME49_293500	456.672	0.201789	0.0779269	2.58947	0.00961244	0.0542946
TGME49_320760	1461.48	0.124411	0.0480455	2.58945	0.00961295	0.0542946
TGME49_217750	416.013	-0.20738	0.0801053	-2.58884	0.00962988	0.0543436
TGME49_270070	279.281	-0.26178	0.10113	-2.58855	0.00963818	0.0543438
TGME49_299000	1198.81	0.136819	0.0528647	2.58811	0.0096505	0.0543667
TGME49_256760	5706.29	-0.0676891	0.0261724	-2.58627	0.00970201	0.0545897
TGME49_314422	254.951	0.275101	0.106377	2.58611	0.00970669	0.0545897
TGME49_251610	288.126	0.248454	0.0961358	2.5844	0.00975477	0.0548133
TGME49_313430	745.498	0.168286	0.0651525	2.58295	0.00979581	0.054997
TGME49_261010	3183.12	-0.0848242	0.0328755	-2.58016	0.00987544	0.0553968
TGME49_240820	78.0323	-0.464992	0.180268	-2.57944	0.00989596	0.0554147
TGME49_229750	552.733	0.192113	0.0744852	2.57921	0.00990252	0.0554147
TGME49_264030	3041.01	0.102697	0.0398178	2.57917	0.00990391	0.0554147
TGME49_228180	2113.34	0.104901	0.0406985	2.57751	0.00995149	0.0556336
TGME49_309940	768.001	0.159091	0.0617379	2.57687	0.00996985	0.0556616
TGME49_209120	455.054	-0.20711	0.0803764	-2.57675	0.0099734	0.0556616
TGME49_286920	1949.8	-0.1196	0.0464247	-2.57621	0.00998892	0.0557009
TGME49_313300	1088.39	0.142055	0.0551524	2.57568	0.0100042	0.0557063
TGME49_278500	550.742	0.187163	0.072668	2.57559	0.0100068	0.0557063
TGME49_246600	465.401	0.196596	0.0763507	2.57491	0.0100265	0.0557522
TGME49_278050	2496.58	-0.10134	0.0393605	-2.57465	0.0100341	0.0557522
TGME49_211330	402.726	0.215885	0.0838575	2.57443	0.0100405	0.0557522
TGME49_251962	4.16415	2.7296	1.06084	2.57306	0.0100804	NA
TGME49_218370	1075.57	-0.152188	0.0592227	-2.56976	0.0101769	0.0564301
TGME49_310050	909.801	0.143247	0.0557454	2.56966	0.0101797	0.0564301
TGME49_288900	48.8007	0.640574	0.249286	2.56963	0.0101807	NA
TGME49_243400	303.76	0.252	0.0981592	2.56726	0.0102506	0.0567754
TGME49_308980	1163.11	0.127453	0.0496962	2.56464	0.0103284	0.0571515
TGME49_290580	787.809	0.156227	0.0609282	2.56411	0.010344	0.0571515
TGME49_295410	592.74	-0.171518	0.0668982	-2.56387	0.0103513	0.0571515
TGME49_282170	2119.23	0.117911	0.0459906	2.5638	0.0103533	0.0571515
TGME49_292275	364.659	-0.221182	0.0862878	-2.56331	0.0103679	0.0571844
TGME49_305130	46.5713	0.62135	0.242449	2.5628	0.010383	NA
TGME49_209950	4101.01	-0.0799968	0.0312191	-2.56243	0.0103943	0.0572817
TGME49_300100	7325.03	0.066175	0.0258302	2.56192	0.0104095	0.0573174
TGME49_260460	96.0365	-0.418248	0.163296	-2.56129	0.0104284	0.0573739
TGME49_208510	743.765	0.159835	0.0624195	2.56066	0.0104473	0.0574296
TGME49_237550	272.102	0.272904	0.106605	2.55996	0.0104683	0.0574802
TGME49_310960	1784.77	-0.113021	0.0441526	-2.55978	0.010474	0.0574802
TGME49_245435	137.402	-0.357525	0.139821	-2.55702	0.0105574	0.0578899
TGME49_307270	932.496	-0.141415	0.0553267	-2.556	0.0105884	0.0579894
TGME49_289780	499.149	0.195613	0.0765357	2.55584	0.0105932	0.0579894
TGME49_267810	689.161	-0.164688	0.0644438	-2.55554	0.0106024	0.0579917
TGME49_204350	452.904	0.206385	0.0807707	2.55519	0.0106129	0.0580005
TGME49_206330	745.48	0.154366	0.0604324	2.55436	0.0106382	0.0580907
TGME49_224110	1901.69	-0.112337	0.0440146	-2.55228	0.0107021	0.0583913
TGME49_314350	141.547	-0.350814	0.137764	-2.54649	0.0108812	0.0593192
TGME49_297845	1421.67	-0.11443	0.0449493	-2.54576	0.0109041	0.0593826
TGME49_224660	702.5	0.187373	0.0736082	2.54554	0.0109109	0.0593826
TGME49_264745	9.86964	1.4342	0.563995	2.54293	0.0109926	NA
TGME49_229660	21.6183	-0.865561	0.340739	-2.54024	0.0110775	NA
TGME49_249320	267.126	0.254183	0.100108	2.5391	0.0111139	0.0604378
TGME49_245530	202.533	0.293414	0.115573	2.53878	0.0111239	0.060442
TGME49_214080	6715.76	-0.0787182	0.0310201	-2.53766	0.0111598	0.060587
TGME49_310140	476.121	-0.191425	0.0754589	-2.53681	0.0111867	0.0606828
TGME49_212960	588.096	-0.183625	0.0724265	-2.53532	0.0112344	0.0608913
TGME49_270160	269.458	-0.256536	0.10124	-2.53395	0.0112784	0.0610799
TGME49_213800	1992.39	-0.111977	0.0442172	-2.53243	0.0113275	0.0612954
TGME49_293780	1640.99	-0.121166	0.0478544	-2.53196	0.0113426	0.0613264
TGME49_286680	1375.47	0.129419	0.0511784	2.52879	0.0114456	0.0618165
TGME49_319320	461.968	0.193262	0.0764305	2.52859	0.011452	0.0618165
TGME49_251530	736.911	0.161841	0.0641021	2.52473	0.0115787	0.0624492
TGME49_310760	1260.67	-0.126026	0.0499314	-2.52399	0.011603	0.0625291
TGME49_257520	2073.54	-0.100734	0.0399209	-2.52333	0.0116248	0.062595
TGME49_278660	2860.01	0.0878777	0.0348624	2.5207	0.0117121	0.0630134
TGME49_295310	707.93	-0.162034	0.0643283	-2.51885	0.0117738	0.0632939
TGME49_305590	928.327	0.151049	0.0599901	2.5179	0.0118058	0.063414
TGME49_275320	3341.44	0.0836293	0.0332249	2.51707	0.0118336	0.0635114
TGME49_297760	252.828	-0.280247	0.111371	-2.51634	0.011858	0.0635828
TGME49_221440	364.4	0.220441	0.0876124	2.5161	0.0118662	0.0635828
TGME49_214430	238.694	-0.271583	0.107992	-2.51484	0.0119086	0.0637342
TGME49_237150	5218.59	-0.0724	0.0287909	-2.51469	0.0119138	0.0637342
TGME49_251510	654.598	0.177098	0.0704452	2.51399	0.0119374	0.0638084
TGME49_217951	1057.74	-0.143916	0.0572604	-2.51336	0.0119587	0.0638703
TGME49_222040	970.677	0.151776	0.0604113	2.51238	0.011992	0.0639961
TGME49_268920	2157.4	-0.100493	0.04005	-2.50919	0.012101	0.0644111
TGME49_209610	1574.65	-0.112519	0.0448455	-2.50905	0.0121057	0.0644111
TGME49_243265	99.3027	0.435739	0.173671	2.50898	0.0121079	0.0644111
TGME49_249150	173.261	-0.312734	0.124647	-2.50895	0.0121089	0.0644111
TGME49_216960	555.769	0.180425	0.0719718	2.50688	0.0121802	0.0647379
TGME49_240730	452.471	-0.191563	0.076471	-2.50504	0.0122437	0.0650069
TGME49_245432	8403.65	-0.0636915	0.0254273	-2.50484	0.0122505	0.0650069
TGME49_258800	845.665	0.161165	0.0644155	2.50196	0.0123506	0.0654852
TGME49_231840	671.476	0.171347	0.0685279	2.5004	0.0124054	0.0656503
TGME49_305230	735.159	-0.17013	0.0680468	-2.5002	0.0124124	0.0656503
TGME49_237020	855.353	0.157626	0.0630501	2.50001	0.0124188	0.0656503
TGME49_309060	189.021	0.303925	0.121578	2.49983	0.0124252	0.0656503
TGME49_293470	2858.09	-0.0879062	0.0351674	-2.49965	0.0124317	0.0656503
TGME49_311360	1318.1	0.134882	0.0539796	2.49877	0.0124625	0.0657606
TGME49_225830	1203.62	0.131529	0.0526948	2.49605	0.0125583	0.0662067
TGME49_251470	1028.56	-0.131808	0.0528119	-2.4958	0.0125672	0.0662067
TGME49_292290	151.488	-0.343789	0.137796	-2.49492	0.0125986	0.0663192
TGME49_253910	267.44	0.248492	0.0996254	2.49426	0.0126219	0.0663885
TGME49_232350	23149.1	-0.0558314	0.0224033	-2.49211	0.0126987	0.066739
TGME49_294280	1006.43	0.133088	0.0534169	2.4915	0.0127204	0.066793
TGME49_201690	567.14	0.175706	0.0705293	2.49126	0.0127292	0.066793
TGME49_290225	223.104	0.274972	0.110497	2.48849	0.0128286	0.0672607
TGME49_260500	5667.39	-0.0733504	0.0294886	-2.48742	0.0128673	0.067367
TGME49_241710	246.114	0.292248	0.117493	2.48736	0.0128694	0.067367
TGME49_251640	329.471	-0.225308	0.0906378	-2.4858	0.0129259	0.0675912
TGME49_260330	65.494	0.504428	0.202944	2.48555	0.0129352	0.0675912
TGME49_293760	1487.94	0.116317	0.0468012	2.48533	0.012943	0.0675912
TGME49_321530	5126.77	-0.0728361	0.0293181	-2.48434	0.0129792	0.0677267
TGME49_260550	360.571	0.221884	0.0893634	2.48294	0.0130302	0.0679389
TGME49_218520	50851.1	-0.0432628	0.0174302	-2.48206	0.0130624	0.0680528
TGME49_239620	531.693	0.189875	0.0765587	2.48012	0.0131338	0.0683707
TGME49_268390	137.453	-0.336967	0.135926	-2.47905	0.0131734	0.0685226
TGME49_268650	648.421	0.170475	0.0688256	2.47692	0.0132522	0.0688753
TGME49_269425	290.283	-0.25855	0.104395	-2.47665	0.0132622	0.0688753
TGME49_218400	616.168	0.163992	0.0662711	2.47456	0.0133401	0.0692253
TGME49_289210	1331.83	-0.120957	0.0489477	-2.47116	0.0134676	0.0697481
TGME49_209860	451.163	-0.192081	0.0777378	-2.47088	0.0134782	0.0697481
TGME49_263080	1665.69	-0.109972	0.0445087	-2.4708	0.0134812	0.0697481
TGME49_249590	2362.17	-0.0895424	0.0362435	-2.47058	0.0134893	0.0697481
TGME49_267610	427.753	-0.20055	0.0811789	-2.47046	0.0134938	0.0697481
TGME49_321570	1888.13	-0.108366	0.0439095	-2.46793	0.0135895	0.0701877
TGME49_249970	3933.59	-0.0753061	0.0305233	-2.46717	0.0136186	0.0702828
TGME49_264485	88.7705	-0.433829	0.175875	-2.46668	0.0136371	0.0702916
TGME49_211250	3317.75	-0.0867359	0.0351647	-2.46656	0.0136417	0.0702916
TGME49_212770	2202.52	0.0939221	0.0381331	2.46301	0.0137778	0.0709372
TGME49_293400	1911.56	-0.101385	0.0411973	-2.46095	0.0138568	0.0712884
TGME49_305315	26.3885	0.86503	0.351694	2.45961	0.0139089	NA
TGME49_205240	768.157	0.157638	0.0641138	2.45873	0.013943	0.0715449
TGME49_286510	400.896	0.203499	0.0827723	2.45854	0.0139501	0.0715449
TGME49_220580	72.4064	0.473359	0.192547	2.45841	0.0139554	0.0715449
TGME49_319360	86.1539	-0.486362	0.197846	-2.45829	0.0139601	0.0715449
TGME49_263580	1271.8	-0.116831	0.0475257	-2.45826	0.013961	0.0715449
TGME49_228160	5318.3	-0.068181	0.0277429	-2.4576	0.0139869	0.0716217
TGME49_298970	1898.24	-0.103179	0.0419927	-2.45708	0.0140071	0.0716695
TGME49_263460	12.8163	1.21762	0.495858	2.45558	0.0140659	NA
TGME49_235515	818.078	-0.152707	0.0622368	-2.45365	0.0141415	0.0723009
TGME49_226480	214.979	0.270071	0.110108	2.45279	0.0141755	0.0724182
TGME49_217010	1544.52	-0.113918	0.0464514	-2.45241	0.0141901	0.0724368
TGME49_234470	1376.75	-0.118691	0.0484439	-2.45008	0.0142826	0.0728523
TGME49_247670	866.85	-0.138894	0.0567036	-2.44947	0.0143068	0.0729191
TGME49_236850	421.742	0.196799	0.0803581	2.44902	0.0143244	0.0729527
TGME49_295980	867.664	0.137698	0.0562419	2.44832	0.0143525	0.0730389
TGME49_248490	763.012	-0.149231	0.0609771	-2.44732	0.0143921	0.0731842
TGME49_228145	282.84	-0.23292	0.0952166	-2.44621	0.0144368	0.0732903
TGME49_293660	1280.27	0.137915	0.056382	2.44608	0.014442	0.0732903
TGME49_244515	138.449	-0.330655	0.135184	-2.44597	0.0144464	0.0732903
TGME49_280670	1268.75	-0.128548	0.052567	-2.44541	0.0144687	0.0733465
TGME49_248640	1325.76	0.12395	0.0507185	2.44387	0.0145305	0.0735883
TGME49_253960	398.773	-0.209876	0.0858854	-2.44367	0.0145387	0.0735883
TGME49_211020	995.441	-0.13269	0.0543394	-2.44188	0.0146111	0.0738904
TGME49_268560	581.907	0.171113	0.0700813	2.44164	0.0146209	0.0738904
TGME49_253930	125.828	0.350509	0.143597	2.44092	0.0146501	0.0739677
TGME49_245550	353.381	0.213612	0.0875206	2.4407	0.0146586	0.0739677
TGME49_205710	2744.92	0.0981313	0.0402368	2.43884	0.0147345	0.0742933
TGME49_216210	632.122	0.168185	0.0690022	2.43738	0.0147941	0.0745367
TGME49_244105	153.793	0.328968	0.135095	2.43509	0.014888	0.0749259
TGME49_203980	2252.58	0.092617	0.0380366	2.43494	0.0148941	0.0749259
TGME49_259710	2197.96	-0.0958221	0.0393662	-2.43412	0.0149281	0.0750399
TGME49_273770	4857.76	-0.0748254	0.0307592	-2.43262	0.01499	0.0752932
TGME49_238240	3489.12	-0.0849797	0.0349389	-2.43224	0.0150058	0.0753149
TGME49_273860	4336.38	0.0905351	0.0372415	2.43102	0.0150562	0.0755106
TGME49_263360	616.693	0.167147	0.068775	2.43034	0.0150848	0.0755471
TGME49_293310	691.678	-0.153759	0.0632867	-2.42957	0.0151169	0.0755471
TGME49_306670	6851.92	-0.0690534	0.0284254	-2.42929	0.0151286	0.0755471
TGME49_221970	548.547	-0.181362	0.0746692	-2.42887	0.0151458	0.0755471
TGME49_213880	136.091	0.342971	0.14121	2.4288	0.0151487	0.0755471
TGME49_315510	843.143	-0.151779	0.0624938	-2.42871	0.0151528	0.0755471
TGME49_294970	3982.86	0.0730305	0.0300699	2.42869	0.0151534	0.0755471
TGME49_312220	190.667	-0.289849	0.119359	-2.42838	0.0151664	0.0755471
TGME49_217160	180.016	0.296401	0.122074	2.42805	0.0151803	0.0755471
TGME49_241165	99.4618	-0.395686	0.163015	-2.4273	0.0152118	0.0755471
TGME49_260200	1407.34	0.126184	0.0519921	2.42698	0.0152253	0.0755471
TGME49_216020	503.751	-0.174589	0.0719454	-2.42668	0.0152377	0.0755471
TGME49_249310	296.42	-0.242944	0.100117	-2.4266	0.0152411	0.0755471
TGME49_224020	1544.05	-0.11504	0.0474094	-2.42652	0.0152445	0.0755471
TGME49_281380	135.023	0.344547	0.141996	2.42646	0.0152468	0.0755471
TGME49_316340	9915.18	-0.0611375	0.025198	-2.42628	0.0152544	0.0755471
TGME49_215620	196.951	-0.289378	0.119273	-2.42618	0.0152587	0.0755471
TGME49_311110	556.078	-0.1722	0.0710051	-2.42518	0.0153009	0.0756991
TGME49_221380	7246.61	-0.0679283	0.028019	-2.42437	0.0153352	0.0758118
TGME49_232700	309.297	-0.228066	0.0941266	-2.42297	0.015394	0.0760455
TGME49_225310	2386.67	0.0902581	0.0372602	2.42237	0.0154196	0.0760943
TGME49_304990	1219.7	0.123216	0.0508696	2.4222	0.015427	0.0760943
TGME49_263320	6417.7	-0.0625991	0.0258527	-2.42137	0.015462	0.0762095
TGME49_238895	988.886	0.131361	0.0542682	2.42058	0.0154957	0.0763186
TGME49_231750	568.038	-0.179739	0.0743823	-2.41642	0.015674	0.0771393
TGME49_313760	2192.6	0.090408	0.0374301	2.41538	0.0157187	0.0773015
TGME49_300310	2955.61	-0.0876577	0.0363067	-2.41437	0.0157626	0.0774592
TGME49_214980	5413.69	-0.0785481	0.0325437	-2.41362	0.015795	0.0775605
TGME49_259080	486.133	-0.186467	0.0772853	-2.41271	0.0158343	0.0776483
TGME49_210440	715.952	0.159533	0.0661263	2.41255	0.0158414	0.0776483
TGME49_240800	2363.98	-0.0964867	0.0399979	-2.41229	0.0158525	0.0776483
TGME49_223855	2036.43	-0.10968	0.0454702	-2.41212	0.0158601	0.0776483
TGME49_206460	921.13	-0.13826	0.0573523	-2.41071	0.0159213	0.0778903
TGME49_220880	566.977	-0.17725	0.0735527	-2.40983	0.0159597	0.0780202
TGME49_300240	325.095	-0.219708	0.0911978	-2.40913	0.0159904	0.0781119
TGME49_310610	781.034	-0.144594	0.0600598	-2.4075	0.0160621	0.0784039
TGME49_213710	1092.2	0.121466	0.0504587	2.40723	0.016074	0.0784039
TGME49_263740	1559.47	-0.10922	0.0453862	-2.40645	0.0161084	0.0785133
TGME49_273030	1647.47	-0.104971	0.043627	-2.4061	0.0161237	0.07853
TGME49_230870	141.522	0.367518	0.152847	2.40448	0.0161954	0.0788208
TGME49_310070	2022	-0.0978003	0.0406968	-2.40314	0.0162549	0.0790517
TGME49_316540	1822.99	-0.104166	0.0433616	-2.40226	0.016294	0.0791838
TGME49_275650	3193.21	0.0812818	0.0338472	2.40144	0.0163308	0.0793039
TGME49_266300	1078.89	-0.127532	0.053144	-2.39975	0.0164064	0.0796123
TGME49_278750	156.279	0.313786	0.130776	2.39942	0.016421	0.0796241
TGME49_235880	2068.21	-0.0951157	0.0396633	-2.39808	0.0164813	0.079858
TGME49_209280	765.678	0.16392	0.0683648	2.39772	0.0164974	0.0798772
TGME49_267070	3759.27	-0.0747551	0.0311855	-2.39711	0.0165249	0.0799515
TGME49_230100	238.71	-0.246979	0.103061	-2.39643	0.0165558	0.0800421
TGME49_233140	2381.25	-0.0895261	0.0373684	-2.39577	0.0165854	0.0801264
TGME49_307800	521.067	0.172309	0.0719334	2.3954	0.0166024	0.0801497
TGME49_207760	1360.1	0.114548	0.0478355	2.39463	0.0166373	0.0802589
TGME49_246940	9732.3	-0.0574593	0.0239995	-2.39418	0.0166574	0.0802971
TGME49_271110	474.689	0.186881	0.0780808	2.39343	0.0166918	0.080404
TGME49_244120	781.261	-0.156707	0.06549	-2.39284	0.0167187	0.0804738
TGME49_293170	842.398	0.141046	0.0589518	2.39257	0.0167307	0.0804738
TGME49_217460	4962.63	0.0695362	0.0290772	2.39144	0.0167826	0.0806646
TGME49_308870	768.849	-0.142379	0.0595517	-2.39084	0.0168097	0.0807046
TGME49_313370	801.071	0.151736	0.063469	2.39072	0.0168155	0.0807046
TGME49_283840	13.8022	-1.05018	0.439326	-2.39043	0.0168285	NA
TGME49_315350	70.4514	-0.468352	0.195972	-2.38989	0.0168535	0.0808278
TGME49_273540	236.414	0.276794	0.115834	2.38958	0.0168678	0.0808289
TGME49_236620	1698.98	0.102076	0.0427212	2.38935	0.0168783	0.0808289
TGME49_268000	363.178	0.217748	0.0911746	2.38826	0.0169285	0.0810104
TGME49_257770	354.858	0.229427	0.0960806	2.38786	0.0169467	0.0810385
TGME49_259000	114.695	-0.3548	0.148763	-2.38501	0.0170787	0.0815194
TGME49_272460	2043.04	0.113005	0.0473837	2.38488	0.0170847	0.0815194
TGME49_222090	1215.35	-0.115901	0.0485987	-2.38486	0.0170854	0.0815194
TGME49_305900	660.065	-0.168005	0.0704536	-2.38462	0.0170968	0.0815194
TGME49_312050	1985.62	-0.0991322	0.0416131	-2.38224	0.0172078	0.0819892
TGME49_220390	1468.43	0.121632	0.0511243	2.37914	0.017353	0.0826213
TGME49_306260	1168.55	0.121274	0.0510421	2.37597	0.0175031	0.08324
TGME49_228110	1447.59	-0.113598	0.0478135	-2.37586	0.0175082	0.08324
TGME49_285800	823.788	0.152667	0.0642669	2.37552	0.0175244	0.0832568
TGME49_245485	1659.02	-0.110484	0.0465172	-2.37513	0.017543	0.0832849
TGME49_289580	1636.96	0.121333	0.0511034	2.37427	0.0175838	0.0834185
TGME49_315670	522.713	-0.174394	0.0734652	-2.37383	0.0176045	0.0834565
TGME49_240070	1044.8	-0.128187	0.0540235	-2.37281	0.0176534	0.0836279
TGME49_232380	851.653	0.144165	0.060766	2.37246	0.01767	0.0836462
TGME49_251440	945.769	-0.134496	0.0567176	-2.37134	0.0177239	0.083805
TGME49_243298	222.424	0.280341	0.118226	2.37123	0.017729	0.083805
TGME49_297670	36.0159	-0.683676	0.288326	-2.37119	0.0177308	NA
TGME49_270530	1040.96	-0.123762	0.0522029	-2.37079	0.0177503	0.0838457
TGME49_210678	4.09965	-2.06563	0.871368	-2.37056	0.0177611	NA
TGME49_289810	270.014	-0.249725	0.10538	-2.36975	0.0178002	0.0840211
TGME49_248100	1029.27	0.133634	0.0564402	2.36771	0.0178987	0.0844255
TGME49_232590	1101.54	0.131422	0.0555668	2.36512	0.0180243	0.0849571
TGME49_212980	5684.64	0.0679869	0.0287571	2.36418	0.01807	0.0850508
TGME49_249870	1282.55	0.119891	0.0507133	2.36409	0.0180746	0.0850508
TGME49_244510	147	0.339867	0.143773	2.36391	0.018083	0.0850508
TGME49_233850	251.046	-0.239335	0.101269	-2.36335	0.0181104	0.0851187
TGME49_264060	1117.91	0.122604	0.0519514	2.35998	0.0182761	0.0858364
TGME49_295945	26.138	-0.838961	0.355675	-2.35879	0.0183348	NA
TGME49_221880	214.948	-0.260506	0.110467	-2.35821	0.0183631	0.0861835
TGME49_236520	640.487	-0.154213	0.0654668	-2.35559	0.0184934	0.086733
TGME49_213115	156.667	-0.337243	0.14334	-2.35275	0.0186351	0.0873353
TGME49_314295	472.689	-0.208592	0.0887032	-2.35157	0.0186942	0.0875066
TGME49_255190	5614.79	0.0673061	0.0286227	2.35149	0.0186982	0.0875066
TGME49_202410	474.002	0.205817	0.087567	2.35039	0.0187537	0.0877041
TGME49_202610	4629.09	0.0714159	0.030394	2.34967	0.0187899	0.0878106
TGME49_251180	254.219	-0.239661	0.102074	-2.34791	0.0188789	0.0881639
TGME49_215260	1755.34	0.0981236	0.0418045	2.3472	0.018915	0.0882701
TGME49_265440	2874.25	-0.0813075	0.0346452	-2.34686	0.0189322	0.0882876
TGME49_221310	485.713	0.1807	0.0770929	2.34392	0.019082	0.0889233
TGME49_237500	1531.99	0.104928	0.0448027	2.34201	0.0191803	0.0893181
TGME49_315760	918.535	0.135271	0.0578235	2.33937	0.0193162	0.0898872
TGME49_227270	405.936	0.207352	0.0887086	2.33745	0.0194156	0.0902369
TGME49_280580	149.661	-0.310817	0.132976	-2.33739	0.0194188	0.0902369
TGME49_231280	201.455	-0.266491	0.114026	-2.33711	0.0194335	0.0902417
TGME49_319730	926.761	-0.141783	0.0607018	-2.33573	0.0195053	0.0905114
TGME49_243615	552.747	-0.170616	0.0730637	-2.33516	0.0195351	0.0905854
TGME49_252390	3983.98	-0.077212	0.0330733	-2.33457	0.0195658	0.0906034
TGME49_310850	347.645	0.213897	0.0916294	2.33438	0.019576	0.0906034
TGME49_285990	402.74	0.189436	0.0811601	2.3341	0.0195905	0.0906034
TGME49_289630	5023.44	0.0695567	0.0298011	2.33403	0.019594	0.0906034
TGME49_217870	1080.91	0.13737	0.0588937	2.33251	0.0196737	0.0909078
TGME49_244020	1313.56	-0.112989	0.0484729	-2.33098	0.0197546	0.0912179
TGME49_273360	564.148	0.167491	0.0718867	2.32994	0.0198095	0.0914071
TGME49_254200	257.34	0.284161	0.121994	2.32931	0.0198426	0.0914958
TGME49_236670	326.073	0.209995	0.0902036	2.32801	0.0199117	0.0917499
TGME49_306190	7945.26	0.0818553	0.0351971	2.32563	0.0200384	0.0922212
TGME49_260250	1826.3	-0.104874	0.0451082	-2.32494	0.0200749	0.0922212
TGME49_220140	328.179	-0.208959	0.0898781	-2.32492	0.0200764	0.0922212
TGME49_300130	203.764	-0.277644	0.119421	-2.32491	0.0200765	0.0922212
TGME49_310640	9282.66	-0.0565367	0.0243192	-2.32477	0.020084	0.0922212
TGME49_224060	3606.23	0.0830612	0.0357411	2.32397	0.0201273	0.0923552
TGME49_247470	3734.83	-0.0996078	0.0428794	-2.32297	0.0201805	0.0925351
TGME49_284580	145.339	0.324723	0.13981	2.32261	0.0202002	0.092541
TGME49_262640	2731.2	-0.108731	0.0468231	-2.32217	0.0202236	0.092541
TGME49_228210	2304.75	-0.0950721	0.0409439	-2.32201	0.0202325	0.092541
TGME49_258470	25257.4	-0.0469925	0.0202388	-2.3219	0.0202381	0.092541
TGME49_242890	475.179	0.173283	0.0746768	2.32044	0.0203172	0.0928383
TGME49_207820	2657.94	0.0962098	0.0414863	2.31908	0.0203909	0.0931105
TGME49_318770	276.9	0.24089	0.103886	2.31878	0.0204068	0.0931186
TGME49_290600	1739.99	-0.103366	0.0445955	-2.31786	0.0204567	0.0932767
TGME49_309930	2538.33	0.0827902	0.0357243	2.31748	0.0204778	0.0932767
TGME49_273310	1264.82	-0.113592	0.0490179	-2.31736	0.020484	0.0932767
TGME49_293390	468.91	-0.191824	0.0827981	-2.31677	0.0205162	0.0933586
TGME49_307580	1173.2	0.117982	0.0509616	2.31511	0.0206067	0.0937058
TGME49_235150	2968.99	0.0883361	0.0381806	2.31364	0.0206877	0.0939555
TGME49_258458	1826.08	0.197369	0.0853085	2.31359	0.0206902	0.0939555
TGME49_278840	81.3054	-0.427162	0.184889	-2.31037	0.0208679	0.094697
TGME49_254090	941.225	0.141422	0.0612445	2.30914	0.0209357	0.0949391
TGME49_246560	1968.75	-0.106069	0.0459595	-2.30788	0.021006	0.0951923
TGME49_290950	2478.25	0.0954859	0.0414001	2.30642	0.0210872	0.0954949
TGME49_267720	2159.89	0.0966875	0.0419429	2.30522	0.0211543	0.0957327
TGME49_278600	4941.44	-0.0795216	0.0345228	-2.30345	0.0212536	0.0961157
TGME49_304640	384.61	0.19773	0.0858779	2.30245	0.0213096	0.0963028
TGME49_216785	159.235	0.301571	0.131169	2.29911	0.021499	0.0970921
TGME49_274050	463.525	0.182521	0.0794235	2.29807	0.0215579	0.0972914
TGME49_306570	7.27163	-1.40772	0.612847	-2.29702	0.0216177	NA
TGME49_215150	2864.62	0.0928438	0.040423	2.29681	0.0216297	0.0975487
TGME49_266330	6.48985	-1.54461	0.672674	-2.29623	0.021663	NA
TGME49_227960	2892.6	-0.0828522	0.0360874	-2.29588	0.021683	0.0977218
TGME49_458430	95.947	-0.373065	0.162601	-2.29436	0.0217699	0.0980466
TGME49_260240	5197.79	-0.0651486	0.028399	-2.29404	0.021788	0.0980608
TGME49_212310	6755.28	-0.0693596	0.0302496	-2.29291	0.0218532	0.0982873
TGME49_247540	160.745	0.290078	0.12656	2.29201	0.021905	0.0984528
TGME49_231170	380.093	0.20284	0.0885093	2.29174	0.0219207	0.098456
TGME49_259970	961.749	-0.124774	0.0544833	-2.29013	0.0220139	0.0987967
TGME49_310280	455.586	0.176129	0.0769151	2.28991	0.0220266	0.0987967
TGME49_228290	1336.51	-0.122059	0.0533099	-2.28961	0.0220439	0.0988072
TGME49_258560	776.03	0.139291	0.0608732	2.28822	0.0221247	0.099102
TGME49_287515	393.958	-0.19531	0.0853725	-2.28774	0.0221527	0.0991598
TGME49_217726	99.2899	0.380024	0.166374	2.28416	0.0223622	0.100029
TGME49_289350	3333.23	-0.0758557	0.0332273	-2.28293	0.0224343	0.100269
TGME49_267450	2146.82	0.0971941	0.042578	2.28273	0.0224463	0.100269
TGME49_228120	1095.02	0.116667	0.0511227	2.2821	0.0224834	0.10031
TGME49_203870	818.02	-0.142239	0.0623291	-2.28206	0.0224859	0.10031
TGME49_214760	694.489	-0.144649	0.0634038	-2.28139	0.0225252	0.100417
TGME49_257580	63.5425	0.4769	0.209288	2.27868	0.0226861	0.101066
TGME49_239400	1142.49	0.121265	0.0532511	2.27723	0.0227726	0.101383
TGME49_252250	346.244	0.210852	0.0926503	2.27578	0.022859	0.101699
TGME49_288910	508.747	-0.166777	0.0733024	-2.2752	0.0228942	0.101714
TGME49_320260	1526.75	0.104277	0.0458351	2.27505	0.0229032	0.101714
TGME49_459130	5.1543	1.91938	0.843673	2.27503	0.0229044	NA
TGME49_281930	258.031	-0.2422	0.106464	-2.27495	0.0229089	0.101714
TGME49_221830	109.122	-0.35789	0.157378	-2.27408	0.0229611	0.101877
TGME49_270620	528.573	0.165466	0.072809	2.2726	0.0230502	0.102204
TGME49_310600	387.796	-0.187026	0.0823536	-2.27102	0.023146	0.102559
TGME49_254520	1276.76	-0.108567	0.0478223	-2.27023	0.0231939	0.102689
TGME49_259560	555.015	0.157615	0.0694489	2.26951	0.0232376	0.102689
TGME49_264160	236.217	0.25198	0.111032	2.26944	0.0232418	0.102689
TGME49_261075	153.863	0.350701	0.15456	2.26902	0.0232669	0.102689
TGME49_243420	52.6858	-0.501308	0.220952	-2.26886	0.0232771	0.102689
TGME49_295110	12646.4	-0.0509832	0.0224711	-2.26883	0.0232786	0.102689
TGME49_256070	668.937	0.153535	0.0676742	2.26873	0.0232845	0.102689
TGME49_289380	7035.9	0.0591123	0.0260698	2.26747	0.0233618	0.102838
TGME49_255900	5171.18	-0.0693	0.030563	-2.26745	0.023363	0.102838
TGME49_251885	425.368	-0.182132	0.0803257	-2.26741	0.0233651	0.102838
TGME49_318320	491.177	0.168069	0.0741844	2.26555	0.0234787	0.103269
TGME49_217820	1689.52	-0.106357	0.0469507	-2.26529	0.0234948	0.103271
TGME49_211350	726.146	0.138847	0.0613664	2.26259	0.0236609	0.103931
TGME49_209680	554.912	-0.156275	0.069104	-2.26144	0.0237319	0.104174
TGME49_263140	746.924	0.142031	0.0628834	2.25863	0.0239061	0.104819
TGME49_219260	592.284	0.156359	0.0692297	2.25856	0.0239109	0.104819
TGME49_295450	3173.16	-0.0756259	0.0334881	-2.25829	0.0239273	0.104821
TGME49_204370	2224.09	-0.0850474	0.0376707	-2.25766	0.0239672	0.104841
TGME49_297710	1509.61	-0.107654	0.0476873	-2.25749	0.0239772	0.104841
TGME49_263130	1137.69	0.139726	0.0618969	2.25741	0.0239827	0.104841
TGME49_222230	369.847	0.195834	0.0867598	2.2572	0.0239955	0.104841
TGME49_294930	1207.62	-0.111488	0.0494206	-2.25591	0.0240765	0.105125
TGME49_253680	440.333	-0.187988	0.0833497	-2.25541	0.0241074	0.105168
TGME49_231380	834.655	-0.14437	0.0640155	-2.25524	0.0241184	0.105168
TGME49_221295	647.7	-0.145081	0.06435	-2.25457	0.0241604	0.105282
TGME49_306700	176.093	0.282266	0.125229	2.25399	0.0241966	0.10537
TGME49_311160	1567.33	-0.112555	0.0499536	-2.25318	0.0242478	0.105523
TGME49_301160	320.349	-0.21196	0.0940995	-2.25251	0.0242898	0.105636
TGME49_267480	836.46	0.128395	0.0570318	2.2513	0.0243669	0.105883
TGME49_283710	424.207	-0.179467	0.0797238	-2.25111	0.0243789	0.105883
TGME49_257470	408.957	0.180817	0.0803401	2.25064	0.0244085	0.105942
TGME49_276850	3.26578	-2.29506	1.01994	-2.2502	0.0244364	NA
TGME49_213388	271.455	0.227431	0.101073	2.25016	0.0244389	0.106004
TGME49_261430	698.722	0.154577	0.0687091	2.24973	0.0244664	0.106053
TGME49_271880	760.109	-0.160401	0.0713654	-2.2476	0.0246017	0.106567
TGME49_310560	106.875	0.362028	0.161091	2.24736	0.0246173	0.106567
TGME49_283570	16.5726	0.926277	0.412287	2.24668	0.0246603	NA
TGME49_272730	477.037	0.174739	0.0777861	2.2464	0.0246782	0.106761
TGME49_318140	1156.77	0.143211	0.0637861	2.24517	0.0247571	0.107031
TGME49_262125	127.702	0.351803	0.156823	2.24331	0.0248766	0.107477
TGME49_270080	44.6375	-0.539455	0.240527	-2.2428	0.0249095	NA
TGME49_295730	1052.35	-0.119535	0.0533151	-2.24205	0.0249583	0.10776
TGME49_255460	69.3217	-0.433804	0.193697	-2.2396	0.0251168	0.108373
TGME49_265180	477.115	0.171996	0.0768554	2.23792	0.0252261	0.108708
TGME49_232360	640.676	0.151493	0.0676943	2.2379	0.0252276	0.108708
TGME49_249000	226.533	0.246531	0.110186	2.2374	0.0252601	0.108777
TGME49_219460	312.252	0.217057	0.0970456	2.23665	0.0253094	0.108873
TGME49_212190	1681.44	0.0977328	0.0436979	2.23655	0.0253155	0.108873
TGME49_219790	961.923	-0.129496	0.0579191	-2.23581	0.0253642	0.109012
TGME49_230450	1009.94	0.118894	0.0531862	2.23543	0.0253894	0.109012
TGME49_278860	6.05132	-1.48232	0.663302	-2.23477	0.0254327	NA
TGME49_285660	498.687	0.163232	0.0730452	2.23467	0.0254388	0.109012
TGME49_306688	965.009	-0.119725	0.053584	-2.23434	0.0254609	0.109012
TGME49_266950	4838.77	-0.0665448	0.0297849	-2.23418	0.0254713	0.109012
TGME49_306020	257.2	0.236958	0.106063	2.23413	0.0254747	0.109012
TGME49_208340	1373.23	0.103315	0.0462457	2.23404	0.0254803	0.109012
TGME49_224880	213.58	0.252936	0.113219	2.23404	0.0254805	0.109012
TGME49_236890	6605.61	-0.0585643	0.0262175	-2.23379	0.0254969	0.109012
TGME49_286500	462.25	0.178424	0.0799157	2.23265	0.0255722	0.109263
TGME49_226620	214.071	0.286008	0.128149	2.23183	0.0256261	0.109422
TGME49_229380	569.6	0.156947	0.070334	2.23145	0.0256515	0.10946
TGME49_289740	4407.82	-0.0678011	0.0304015	-2.23019	0.0257347	0.109744
TGME49_202690	590.079	-0.153036	0.0686535	-2.22911	0.0258069	0.109933
TGME49_249810	3401.13	0.0741236	0.0332539	2.22902	0.0258126	0.109933
TGME49_289180	427.766	-0.183927	0.0825317	-2.22856	0.0258432	0.109992
TGME49_235700	2682.47	-0.0830453	0.0372867	-2.22721	0.0259333	0.110304
TGME49_265360	515.325	0.177814	0.0798704	2.22628	0.0259952	0.110491
TGME49_279440	366.735	-0.192717	0.0865733	-2.22605	0.0260107	0.110491
TGME49_309890	479.959	0.165698	0.0744837	2.22463	0.0261063	0.110826
TGME49_240960	2346.14	-0.085821	0.038585	-2.22421	0.0261344	0.110873
TGME49_310950	2196.4	0.0867337	0.0390046	2.22368	0.02617	0.110953
TGME49_286630	3099.29	-0.0866881	0.0389951	-2.22305	0.0262124	0.111061
TGME49_273200	278.429	0.228131	0.102656	2.22229	0.0262635	0.111195
TGME49_234980	917.129	-0.131369	0.059122	-2.222	0.026283	0.111195
TGME49_315950	1918.14	0.0966328	0.0434925	2.22183	0.0262948	0.111195
TGME49_309560	10409.7	0.0559216	0.0251793	2.22093	0.0263555	0.11138
TGME49_219510	450.107	-0.19052	0.0858283	-2.21978	0.0264337	0.111639
TGME49_203740	1044.82	-0.119807	0.0540026	-2.21854	0.0265178	0.111923
TGME49_223725	739.046	0.143355	0.0646572	2.21715	0.0266127	0.112251
TGME49_281480	721.744	-0.138245	0.0623977	-2.21555	0.0267226	0.112643
TGME49_263150	361.879	-0.196716	0.0888062	-2.21511	0.0267522	0.112672
TGME49_212150	585.763	0.153073	0.069109	2.21494	0.0267639	0.112672
TGME49_223490	950.06	-0.128789	0.0581573	-2.21449	0.0267952	0.112675
TGME49_264900	725.116	0.139664	0.0630699	2.21444	0.0267988	0.112675
TGME49_286910	80.9497	-0.389856	0.176091	-2.21395	0.0268322	0.112719
TGME49_227060	813.828	0.128412	0.0580118	2.21354	0.0268602	0.112719
TGME49_256040	140.483	-0.29879	0.134983	-2.21354	0.0268606	0.112719
TGME49_239340	592.519	0.153402	0.0693142	2.21314	0.026888	0.112762
TGME49_205615	659.417	-0.141922	0.0641606	-2.21197	0.0269685	0.112996
TGME49_271610	2726.39	-0.0804542	0.0363745	-2.21183	0.0269783	0.112996
TGME49_264220	514.817	0.163869	0.0742726	2.20631	0.0273621	0.114531
TGME49_258130	564.693	-0.165772	0.0751563	-2.2057	0.0274051	0.114638
TGME49_311010	4057.83	-0.0651477	0.0295494	-2.20471	0.0274747	0.114856
TGME49_286520	271.779	0.230539	0.104614	2.2037	0.0275453	0.11498
TGME49_282040	530.146	0.163569	0.0742273	2.20363	0.0275506	0.11498
TGME49_257100	429.018	-0.178095	0.0808223	-2.20354	0.0275569	0.11498
TGME49_301370	350.422	-0.199207	0.0904233	-2.20305	0.0275911	0.11505
TGME49_219270	6318.13	-0.0570389	0.0259252	-2.20013	0.0277976	0.115822
TGME49_258450	574.796	0.151288	0.0687694	2.19994	0.0278113	0.115822
TGME49_246730	1547.72	-0.101112	0.0459788	-2.19911	0.0278701	0.115993
TGME49_459220	4.94507	1.82612	0.83044	2.19898	0.0278791	NA
TGME49_313530	376.918	-0.18938	0.0861404	-2.1985	0.0279132	0.116099
TGME49_230580	638.965	0.148773	0.0676876	2.19793	0.027954	0.116196
TGME49_268950	3727.02	-0.0697362	0.0317353	-2.19743	0.0279896	0.11627
TGME49_244230	192.294	-0.266795	0.121542	-2.19508	0.0281575	0.116894
TGME49_320020	8565.13	0.0542686	0.024735	2.194	0.0282354	0.117143
TGME49_313340	2069.57	0.0895292	0.040816	2.19348	0.0282727	0.117224
TGME49_239690	314.665	-0.212368	0.0968539	-2.19267	0.0283315	0.117394
TGME49_240780	652.276	-0.14498	0.0661315	-2.1923	0.0283577	0.117428
TGME49_249840	174.091	0.27595	0.125957	2.19083	0.0284638	0.117751
TGME49_290900	430.664	-0.172731	0.0788536	-2.19053	0.0284858	0.117751
TGME49_283520	853.915	0.132767	0.0606107	2.19048	0.0284893	0.117751
TGME49_265005	62.0279	0.467414	0.213469	2.18961	0.0285524	0.117938
TGME49_275830	202.578	0.255644	0.116794	2.18884	0.0286086	0.118096
TGME49_294570	25.2566	-0.689878	0.315343	-2.18771	0.028691	NA
TGME49_265990	529.073	-0.164367	0.075138	-2.18754	0.0287032	0.118412
TGME49_222030	450.103	0.167548	0.0767066	2.18428	0.0289419	0.119322
TGME49_223750	1692.19	0.0952524	0.0436148	2.18395	0.028966	0.119347
TGME49_289560	740.744	-0.13962	0.0639374	-2.1837	0.0289845	0.119348
TGME49_244290	529.858	0.154561	0.0707891	2.1834	0.0290065	0.119364
TGME49_321300	723.465	0.13759	0.0630592	2.18192	0.0291157	0.119738
TGME49_211270	111.561	-0.358584	0.164384	-2.18138	0.0291553	0.119826
TGME49_214880	2479.39	0.0818106	0.037509	2.1811	0.0291764	0.119838
TGME49_216480	994.026	-0.120227	0.055136	-2.18056	0.0292161	0.119926
TGME49_295850	734.106	0.140075	0.0642621	2.17975	0.029276	0.120097
TGME49_224160	202.181	0.269266	0.123561	2.17921	0.0293157	0.120136
TGME49_257680	7870.91	-0.0640675	0.0294005	-2.17913	0.0293219	0.120136
TGME49_290270	1070.2	-0.121541	0.0557818	-2.17887	0.0293411	0.12014
TGME49_229920	4241.09	-0.0698218	0.0320597	-2.17787	0.0294156	0.12037
TGME49_459950	44.2195	-0.536866	0.246666	-2.17649	0.0295184	NA
TGME49_250690	1576.58	0.0987042	0.045353	2.17635	0.0295288	0.120696
TGME49_232160	814.69	-0.134753	0.0619181	-2.17631	0.0295319	0.120696
TGME49_266368	93.1134	0.374582	0.172169	2.17566	0.0295804	0.120782
TGME49_216670	2916.18	-0.079778	0.0366704	-2.17554	0.0295897	0.120782
TGME49_267980	805.066	-0.129365	0.0594725	-2.17521	0.0296147	0.120809
TGME49_203350	352.281	0.19435	0.0894731	2.17216	0.0298436	0.121667
TGME49_290210	168.939	-0.266048	0.122496	-2.17189	0.0298639	0.121675
TGME49_218250	2684.6	-0.0745838	0.0343572	-2.17084	0.0299436	0.121924
TGME49_243290	763.3	-0.137925	0.0635493	-2.17036	0.0299795	0.121995
TGME49_202180	1172.95	-0.109567	0.0504962	-2.1698	0.0300221	0.122092
TGME49_246475	657.176	0.141442	0.0652065	2.16914	0.030072	0.12222
TGME49_237180	1422.63	-0.101955	0.0470111	-2.16873	0.0301029	0.12227
TGME49_264680	56.8577	0.486841	0.224521	2.16835	0.0301319	0.122312
TGME49_276830	29.0801	0.709024	0.327146	2.1673	0.030212	NA
TGME49_204340	12453.7	0.0497378	0.02295	2.16722	0.030218	0.122586
TGME49_208400	1451.21	0.106316	0.04908	2.16617	0.0302985	0.122837
TGME49_289830	2859.6	-0.0740543	0.0341948	-2.16566	0.0303372	0.122918
TGME49_313600	1006.17	0.119138	0.0550326	2.16485	0.0303989	0.123017
TGME49_233230	3021.53	-0.0745777	0.0344493	-2.16485	0.0303989	0.123017
TGME49_226690	623.365	0.144394	0.0667208	2.16415	0.0304531	0.123087
TGME49_202040	1281.5	0.104731	0.0483938	2.16414	0.0304537	0.123087
TGME49_311810	428.91	0.177033	0.0818462	2.163	0.0305412	0.123365
TGME49_231430	1166.99	0.120122	0.0556076	2.16016	0.03076	0.124172
TGME49_312390	1471.8	-0.100161	0.0463762	-2.15975	0.030792	0.124225
TGME49_251890	231.313	0.238413	0.11041	2.15933	0.0308244	0.12428
TGME49_221200	1908.61	-0.11778	0.0545631	-2.15859	0.0308817	0.124394
TGME49_266910	1009.56	-0.119476	0.0553554	-2.15835	0.0309009	0.124394
TGME49_240060	11605.6	0.050013	0.0231731	2.15824	0.0309095	0.124394
TGME49_289090	153.435	0.284037	0.131659	2.15737	0.0309772	0.12459
TGME49_266785	5.40893	-1.53849	0.713213	-2.15713	0.0309958	NA
TGME49_278070	3.53481	-2.07711	0.963363	-2.1561	0.0310757	NA
TGME49_262655	26.7195	0.722709	0.335422	2.15462	0.0311913	NA
TGME49_252310	1315.77	-0.112247	0.0521692	-2.15159	0.0314297	0.126332
TGME49_263120	304.106	0.211679	0.0983935	2.15135	0.0314486	0.126332
TGME49_214240	896.72	0.122524	0.0569793	2.15033	0.0315289	0.126562
TGME49_232270	3816.44	0.0726847	0.0338047	2.15014	0.0315444	0.126562
TGME49_206540	1410.84	-0.0976461	0.0454254	-2.14959	0.0315876	0.126658
TGME49_222050	1267.86	0.105592	0.0491278	2.14933	0.0316083	0.126664
TGME49_254140	215.661	-0.247299	0.115095	-2.14865	0.0316622	0.126803
TGME49_238230	949.999	-0.120168	0.055937	-2.14827	0.0316924	0.126847
TGME49_215280	1393.15	-0.102547	0.0477403	-2.14801	0.0317131	0.126852
TGME49_217555	5033.2	-0.0640595	0.0298341	-2.14719	0.0317779	0.127034
TGME49_219175	115.993	0.331401	0.154412	2.14621	0.0318566	0.127272
TGME49_215385	255.805	-0.213684	0.099585	-2.14574	0.0318937	0.127343
TGME49_203060	5069.66	-0.0605735	0.0282371	-2.14518	0.0319388	0.127445
TGME49_271810	2762.72	-0.0754842	0.0351963	-2.14466	0.03198	0.127533
TGME49_201150	807.308	0.127044	0.0592609	2.14381	0.0320479	0.127726
TGME49_272500	1517.17	0.103196	0.0481876	2.14155	0.0322298	0.128373
TGME49_208020	150.612	-0.289594	0.135308	-2.14025	0.0323342	0.128616
TGME49_291310	950.839	-0.130742	0.0610902	-2.14014	0.0323432	0.128616
TGME49_270570	335.578	0.201831	0.0943108	2.14007	0.0323494	0.128616
TGME49_246340	3346	0.0707637	0.0330768	2.13938	0.0324052	0.128694
TGME49_204110	249.602	-0.223938	0.104676	-2.13934	0.0324083	0.128694
TGME49_246620	766.552	-0.136172	0.0637019	-2.13764	0.0325459	0.129163
TGME49_310900	999.796	0.118149	0.055328	2.13543	0.0327256	0.129798
TGME49_247320	404.05	0.18283	0.0856319	2.13507	0.032755	0.129836
TGME49_225240	1961.26	-0.0927762	0.043468	-2.13435	0.0328138	0.129991
TGME49_220170	696.656	-0.133797	0.0626956	-2.13407	0.0328371	0.130005
TGME49_300606	453.907	-0.192847	0.0903884	-2.13354	0.0328804	0.130041
TGME49_278040	810.533	-0.129611	0.0607511	-2.13348	0.0328856	0.130041
TGME49_265040	609.65	0.148131	0.0694534	2.13281	0.0329406	0.13018
TGME49_237595	24.1023	0.746917	0.350314	2.13213	0.0329958	NA
TGME49_253050	85.8989	0.37019	0.173643	2.1319	0.0330149	0.130395
TGME49_285895	415.411	0.179522	0.0842194	2.1316	0.0330398	0.130415
TGME49_252320	643.46	-0.147438	0.0692076	-2.13038	0.0331404	0.130674
TGME49_229210	895.107	-0.119621	0.0561516	-2.13032	0.0331451	0.130674
TGME49_221490	586.012	-0.147555	0.0692754	-2.12998	0.0331734	0.130707
TGME49_260570	818.924	0.125264	0.0588411	2.12885	0.0332665	0.130995
TGME49_259600	835.867	0.123739	0.058137	2.12841	0.0333035	0.131
TGME49_214770	1352.38	-0.105947	0.0497787	-2.12836	0.0333076	0.131
TGME49_233153	210.6	-0.231442	0.108755	-2.1281	0.033329	0.131007
TGME49_297160	925.518	-0.120853	0.0568031	-2.12757	0.0333728	0.1311
TGME49_276880	37.7361	-0.561807	0.26419	-2.12652	0.0334598	NA
TGME49_242800	2124.13	-0.0859044	0.0404019	-2.12624	0.033483	0.131455
TGME49_244460	2011.18	0.0863661	0.0406286	2.12575	0.0335244	0.131522
TGME49_215640	486.497	-0.172353	0.0810949	-2.12532	0.0335596	0.131522
TGME49_240510	615.015	0.142837	0.0672072	2.12532	0.03356	0.131522
TGME49_205020	183.143	-0.292081	0.137464	-2.12479	0.0336042	0.131571
TGME49_320070	1606.59	-0.091972	0.0432873	-2.12469	0.0336125	0.131571
TGME49_206310	612.705	0.142335	0.0670162	2.1239	0.0336789	0.131752
TGME49_248360	3103.86	-0.072958	0.0343568	-2.12354	0.0337086	0.131756
TGME49_247050	401.931	0.175613	0.0827033	2.1234	0.03372	0.131756
TGME49_290570	221.071	-0.237268	0.111779	-2.12265	0.033783	0.13189
TGME49_289980	1017.47	0.127059	0.0598626	2.12252	0.0337943	0.13189
TGME49_259870	377.564	0.179313	0.0845526	2.12072	0.033945	0.132398
TGME49_285780	218.236	0.233889	0.110303	2.12042	0.033971	0.132398
TGME49_208740	4150.85	-0.0699271	0.0329806	-2.12025	0.0339849	0.132398
TGME49_255220	981.284	0.118361	0.0559005	2.11734	0.0342309	0.133278
TGME49_255910	1177.32	-0.108444	0.0512418	-2.11631	0.0343182	0.133538
TGME49_250680	543.62	0.153386	0.0724861	2.11608	0.0343382	0.133538
TGME49_234380	22838.1	-0.0431359	0.0203922	-2.11532	0.0344029	0.13365
TGME49_287220	1278.95	0.100815	0.0476608	2.11526	0.0344077	0.13365
TGME49_254330	36.2319	0.617008	0.291699	2.11522	0.0344112	NA
TGME49_212160	597.425	-0.143762	0.0679957	-2.11427	0.0344919	0.133898
TGME49_308030	334.966	0.194789	0.0921803	2.11313	0.03459	0.134158
TGME49_289920	8196.26	-0.0514267	0.0243381	-2.11301	0.0345997	0.134158
TGME49_305070	144.873	0.314474	0.148906	2.1119	0.0346948	0.134447
TGME49_269620	107.894	0.362459	0.171705	2.11094	0.0347774	0.134688
TGME49_234490	1431.32	0.096602	0.0457862	2.10985	0.0348713	0.134899
TGME49_261950	5770.3	-0.060149	0.0285116	-2.10964	0.0348897	0.134899
TGME49_262430	374.717	0.182054	0.0862983	2.10959	0.0348934	0.134899
TGME49_268690	735.453	0.158676	0.075258	2.10842	0.0349945	0.135142
TGME49_237230	22685.2	-0.0417487	0.0198015	-2.10836	0.0349997	0.135142
TGME49_285240	3190.71	-0.0684667	0.0324771	-2.10815	0.0350177	0.135142
TGME49_272265	8.91444	-1.12753	0.535095	-2.10717	0.0351032	NA
TGME49_202450	542.907	-0.145618	0.0691079	-2.1071	0.0351085	0.135413
TGME49_208830	13033.9	0.0506477	0.0240522	2.10574	0.0352267	0.135637
TGME49_248900	279.055	-0.217698	0.103397	-2.10546	0.0352513	0.135637
TGME49_235500	3052.17	-0.0836485	0.03973	-2.10542	0.0352546	0.135637
TGME49_293258	75.5415	0.389717	0.185115	2.10527	0.035268	0.135637
TGME49_258780	553.614	-0.155552	0.0738879	-2.10525	0.0352697	0.135637
TGME49_305820	758.736	-0.125318	0.0595568	-2.10417	0.0353637	0.135919
TGME49_234350	562.062	0.152448	0.0724954	2.10286	0.0354779	0.136278
TGME49_295472	565.389	0.14465	0.0688013	2.10244	0.035515	0.136341
TGME49_237260	1301.63	-0.110974	0.0527968	-2.10191	0.0355608	0.136437
TGME49_209890	3846.18	-0.06467	0.0307795	-2.10107	0.0356345	0.136532
TGME49_289540	6789.75	0.059219	0.0281858	2.10102	0.0356392	0.136532
TGME49_207400	15499.5	-0.0487319	0.0231955	-2.10092	0.0356476	0.136532
TGME49_269000	186.392	0.253431	0.120655	2.10046	0.0356881	0.136532
TGME49_305310	704.462	0.132141	0.0629108	2.10045	0.0356892	0.136532
TGME49_281510	1019.89	-0.112312	0.0534777	-2.10016	0.0357147	0.13655
TGME49_241175	133.259	-0.296641	0.141295	-2.09945	0.0357775	0.136711
TGME49_285425	188.364	0.250123	0.119156	2.09912	0.0358067	0.136743
TGME49_256650	45.9461	0.53127	0.253146	2.09867	0.0358463	NA
TGME49_226780	322.316	0.195199	0.0930623	2.09751	0.0359484	0.137166
TGME49_236010	4175.95	-0.0706255	0.033673	-2.09739	0.0359591	0.137166
TGME49_318430	2042.44	-0.0858664	0.040956	-2.09655	0.0360333	0.137334
TGME49_257350	6155.04	-0.147971	0.0705827	-2.09642	0.0360451	0.137334
TGME49_230890	491.458	0.155224	0.0740516	2.09617	0.0360675	0.13734
TGME49_217600	1992.83	0.0979009	0.0467549	2.09392	0.0362673	0.138021
TGME49_280070	6.2512	-1.3652	0.652028	-2.09378	0.0362799	NA
TGME49_224928	265.768	0.211326	0.100942	2.09354	0.0363014	0.138071
TGME49_204550	767.615	0.132144	0.0631469	2.09265	0.0363806	0.138278
TGME49_306380	861.789	-0.128123	0.0612308	-2.09245	0.0363979	0.138278
TGME49_273550	392.922	0.187929	0.0898268	2.09213	0.0364272	0.13831
TGME49_314920	150.844	-0.27255	0.130297	-2.09176	0.0364601	0.138355
TGME49_244840	612.667	-0.14103	0.0674424	-2.09111	0.0365181	0.138495
TGME49_285510	1125.99	-0.104499	0.0500583	-2.08754	0.0368397	0.139634
TGME49_304770	1323.41	-0.10376	0.049723	-2.08676	0.0369098	0.139759
TGME49_252880	1492.29	-0.125802	0.0602914	-2.08657	0.036927	0.139759
TGME49_250330	2679.34	-0.0724147	0.0347092	-2.08633	0.0369492	0.139759
TGME49_306720	53.6519	-0.463956	0.222389	-2.08623	0.0369576	0.139759
TGME49_289140	793.968	-0.130039	0.0623446	-2.08581	0.0369957	0.139823
TGME49_255320	510.376	-0.159824	0.0766594	-2.08486	0.0370822	0.140069
TGME49_201850	96.2835	-0.336966	0.161693	-2.08398	0.0371616	0.140272
TGME49_240430	502.022	0.155424	0.0745886	2.08376	0.0371824	0.140272
TGME49_315290	1971.99	0.0847135	0.040658	2.08356	0.0371998	0.140272
TGME49_233100	1372.96	-0.104678	0.0502586	-2.08279	0.0372705	0.140458
TGME49_224190	745.527	0.136891	0.0657575	2.08175	0.0373653	0.140735
TGME49_220370	594.83	0.151851	0.0729658	2.08112	0.0374225	0.14087
TGME49_230400	636.913	0.134873	0.0648231	2.08064	0.037467	0.140956
TGME49_261000	1642.17	-0.103546	0.0497943	-2.07947	0.037574	0.141278
TGME49_316510	1385.09	0.0995181	0.0478646	2.07916	0.0376029	0.141306
TGME49_263520	1893.65	-0.0849962	0.0409009	-2.0781	0.0377001	0.14156
TGME49_285650	423.471	0.170151	0.0818837	2.07796	0.0377135	0.14156
TGME49_264970	778.815	0.133088	0.0640643	2.07741	0.0377634	0.141594
TGME49_216120	1584.27	0.0934588	0.0449886	2.07739	0.0377656	0.141594
TGME49_253615	474.589	0.169843	0.0817673	2.07716	0.037787	0.141594
TGME49_217790	315.543	0.194055	0.0934419	2.07674	0.0378254	0.141657
TGME49_211675	13.6205	-0.904322	0.435476	-2.07663	0.0378359	NA
TGME49_218310	5164.28	0.0582046	0.0280381	2.07591	0.0379021	0.141863
TGME49_306450	137.015	-0.285761	0.137706	-2.07515	0.0379724	0.142016
TGME49_248130	570.616	-0.160933	0.0775581	-2.07501	0.037986	0.142016
TGME49_284630	1425.33	-0.102568	0.0494615	-2.07369	0.0381083	0.142392
TGME49_219222	30.7487	0.615975	0.297073	2.07348	0.0381279	NA
TGME49_214180	2303.45	-0.0895873	0.0432146	-2.07308	0.0381648	0.142418
TGME49_234990	949.409	0.116523	0.0562083	2.07306	0.0381663	0.142418
TGME49_207640	2239.48	0.0818368	0.039483	2.07271	0.0381996	0.142418
TGME49_231930	164.509	0.262275	0.126539	2.07268	0.0382017	0.142418
TGME49_244600	403.641	-0.17897	0.0864009	-2.07139	0.0383222	0.142786
TGME49_258170	4773.87	-0.0606632	0.0292923	-2.07096	0.0383624	0.142855
TGME49_318640	234.161	0.237154	0.114554	2.07024	0.0384302	0.143026
TGME49_200400	1012.79	0.109116	0.052724	2.06956	0.0384932	0.14318
TGME49_311400	1704.22	0.0922238	0.0445907	2.06823	0.0386182	0.143493
TGME49_311260	1025.73	-0.111102	0.0537189	-2.0682	0.0386211	0.143493
TGME49_277265	28.8527	-0.624464	0.301958	-2.06805	0.0386355	NA
TGME49_288020	111.599	-0.323286	0.156445	-2.06646	0.0387851	0.143967
TGME49_215347	423.369	-0.163989	0.0793605	-2.06638	0.0387923	0.143967
TGME49_254660	1613.79	-0.0916146	0.0443733	-2.06463	0.0389578	0.144376
TGME49_230180	19568.3	0.0519928	0.0251827	2.06462	0.0389588	0.144376
TGME49_313080	2538.02	-0.0778758	0.037721	-2.06452	0.0389684	0.144376
TGME49_314390	387.27	-0.180579	0.0875226	-2.06323	0.0390909	0.144749
TGME49_201230	175.031	0.276165	0.133878	2.06281	0.0391303	0.144813
TGME49_226430	5382.8	-0.059062	0.0286417	-2.0621	0.0391987	0.144984
TGME49_209960	752.267	0.13113	0.0636633	2.05974	0.0394233	0.145733
TGME49_231910	2034.99	-0.0794353	0.0385802	-2.05897	0.0394975	0.145891
TGME49_269410	406.541	0.172555	0.0838119	2.05883	0.0395103	0.145891
TGME49_213635	179.719	0.253972	0.123372	2.05859	0.0395336	0.145895
TGME49_318160	5542.85	-0.0547399	0.0265947	-2.0583	0.0395614	0.145916
TGME49_242040	6.54673	1.4349	0.697167	2.05819	0.0395721	NA
TGME49_257080	976.004	0.112359	0.0545971	2.05797	0.0395927	0.145949
TGME49_235710	883.121	-0.118333	0.0575172	-2.05735	0.0396529	0.14609
TGME49_226380	10616.1	0.0530324	0.0257828	2.05689	0.0396966	0.146169
TGME49_232800	744.721	0.133713	0.065038	2.05593	0.0397896	0.146426
TGME49_263330	341.539	-0.187589	0.091253	-2.0557	0.0398111	0.146426
TGME49_271920	440.35	0.167654	0.0815973	2.05465	0.0399125	0.146717
TGME49_244710	248.032	-0.232552	0.113213	-2.05411	0.0399651	0.146829
TGME49_216400	376.123	-0.174175	0.0848536	-2.05265	0.0401064	0.147266
TGME49_309265	681.002	-0.134738	0.0656818	-2.05137	0.0402307	0.14764
TGME49_273790	1312.02	0.10092	0.0492119	2.05073	0.0402931	0.147786
TGME49_259172	529.058	-0.157068	0.0766004	-2.05048	0.0403172	0.147792
TGME49_244310	1341.83	-0.0983383	0.0479848	-2.04937	0.0404264	0.147936
TGME49_271888	662.147	-0.132213	0.0645151	-2.04933	0.0404298	0.147936
TGME49_202880	297.966	0.189775	0.0926067	2.04926	0.040437	0.147936
TGME49_207980	99.1961	-0.330619	0.161344	-2.04916	0.0404463	0.147936
TGME49_232830	3342.68	0.0647304	0.0316087	2.04786	0.0405733	0.14831
TGME49_311625	334.566	-0.188	0.0918122	-2.04766	0.0405938	0.14831
TGME49_276820	12.8284	-0.928596	0.453591	-2.04721	0.0406374	NA
TGME49_226830	8294.14	-0.0520692	0.0254406	-2.0467	0.0406877	0.148571
TGME49_272410	1196.07	0.104282	0.0509684	2.04602	0.0407544	0.148732
TGME49_217850	299.629	-0.194856	0.0953273	-2.04407	0.0409467	0.149351
TGME49_274170	105.395	-0.342106	0.167432	-2.04325	0.0410275	0.149563
TGME49_289620	9603	0.0491792	0.0240725	2.04296	0.0410567	0.149586
TGME49_257760	794.212	0.125677	0.0615435	2.04209	0.0411426	0.149816
TGME49_232720	1589.65	-0.0913495	0.0447511	-2.04128	0.0412233	0.150027
TGME49_259640	989.708	0.114214	0.0559748	2.04046	0.0413048	0.150241
TGME49_276920	1757.94	-0.0861921	0.0422688	-2.03914	0.0414359	0.150634
TGME49_288060	183.417	0.253143	0.124279	2.0369	0.04166	0.151295
TGME49_207920	809.231	0.123657	0.0607098	2.03686	0.0416637	0.151295
TGME49_235890	192.369	-0.246495	0.121036	-2.03655	0.0416955	0.151327
TGME49_306620	1168.73	0.110527	0.0542839	2.03609	0.0417418	0.151412
TGME49_216090	6.25473	-1.41956	0.697331	-2.0357	0.0417802	NA
TGME49_239590	714.239	0.127708	0.0627387	2.03555	0.0417955	0.151505
TGME49_273530	225.489	-0.219805	0.107992	-2.03537	0.0418135	0.151505
TGME49_262110	181.418	-0.262868	0.129229	-2.03413	0.0419385	0.151874
TGME49_236820	903.422	-0.114878	0.0564872	-2.03369	0.0419827	0.15195
TGME49_232640	2672.06	-0.0748936	0.0368352	-2.03321	0.0420313	0.152023
TGME49_320105	15.684	0.935615	0.460182	2.03314	0.0420383	NA
TGME49_285750	843.539	-0.119187	0.0586252	-2.03304	0.0420489	0.152023
TGME49_320580	138.268	-0.301756	0.148456	-2.03263	0.0420904	0.15207
TGME49_221610	1096.98	0.107699	0.0529896	2.03245	0.0421082	0.15207
TGME49_241880	1774.24	0.0904036	0.0445453	2.02947	0.0424099	0.153076
TGME49_242320	565.436	0.149253	0.0735679	2.02878	0.0424811	0.15323
TGME49_207480	653.276	0.154909	0.0763628	2.0286	0.0424992	0.15323
TGME49_266970	969.413	0.10895	0.0537638	2.02645	0.0427184	0.153936
TGME49_299180	243.176	-0.210945	0.104125	-2.02589	0.0427758	0.154048
TGME49_287040	707.517	-0.129748	0.0640512	-2.02569	0.0427962	0.154048
TGME49_227020	2304.39	-0.0934636	0.0461505	-2.02519	0.0428476	0.154148
TGME49_202680	4329.55	-0.0635762	0.0313977	-2.02487	0.0428809	0.154184
TGME49_227335	411.81	0.170907	0.0844607	2.02352	0.04302	0.1546
TGME49_282210	884.985	0.118052	0.0583485	2.02322	0.0430508	0.154608
TGME49_224630	161.312	0.263801	0.130399	2.02304	0.0430695	0.154608
TGME49_286735	176.391	-0.24593	0.121595	-2.02254	0.0431205	0.154707
TGME49_286620	1303.07	0.0942105	0.0465998	2.02169	0.0432079	0.154936
TGME49_218390	320.921	-0.197056	0.0974895	-2.02131	0.0432479	0.154995
TGME49_255195	387.904	-0.172781	0.0855054	-2.0207	0.0433104	0.155135
TGME49_297070	8661.55	0.0543907	0.0269236	2.02019	0.0433637	0.155241
TGME49_300285	479.427	-0.169174	0.0837509	-2.01996	0.0433874	0.155241
TGME49_242770	559.516	0.144957	0.0718156	2.01846	0.0435429	0.155713
TGME49_233030	2610.81	-0.0805156	0.0399203	-2.01691	0.0437051	0.1562
TGME49_250700	1593.53	0.0910868	0.0451662	2.0167	0.0437264	0.1562
TGME49_314410	2029.57	0.0982089	0.0487149	2.01599	0.0438006	0.15638
TGME49_239440	1650.94	0.0882915	0.0438436	2.01378	0.0440323	0.157122
TGME49_214340	1300.17	-0.101086	0.0502061	-2.01343	0.0440698	0.157171
TGME49_284530	699.999	0.140865	0.0699742	2.0131	0.0441042	0.157208
TGME49_265010	686.207	0.134513	0.0668399	2.01247	0.0441704	0.157359
TGME49_205350	3544.46	-0.063542	0.0315811	-2.01202	0.0442174	0.157441
TGME49_203180	225.502	0.214327	0.106551	2.01149	0.044274	0.15746
TGME49_212940	819.728	-0.122331	0.0608173	-2.01145	0.0442779	0.15746
TGME49_260680	1063.07	-0.107946	0.0536701	-2.01129	0.0442946	0.15746
TGME49_315320	24044.8	-0.0410123	0.0204006	-2.01035	0.0443944	0.15763
TGME49_321420	1509.89	-0.101601	0.0505417	-2.01025	0.0444048	0.15763
TGME49_267700	409.454	-0.175736	0.0874238	-2.01016	0.0444143	0.15763
TGME49_315900	682.81	0.131443	0.065428	2.00897	0.0445408	0.157994
TGME49_286560	897.156	-0.128262	0.0638563	-2.0086	0.0445801	0.158033
TGME49_210220	135.612	0.282299	0.140559	2.00841	0.0445998	0.158033
TGME49_200270	1234.53	-0.0973606	0.048485	-2.00806	0.0446372	0.158078
TGME49_313440	11694.7	0.0519964	0.0258967	2.00784	0.0446607	0.158078
TGME49_233450	10168.9	0.11309	0.0563446	2.00712	0.0447365	0.158262
TGME49_253380	878.177	0.116508	0.0580548	2.00687	0.0447636	0.158272
TGME49_206590	1883.15	-0.0881681	0.0440242	-2.00272	0.0452073	0.159755
TGME49_311830	87.6349	-0.367853	0.183725	-2.0022	0.0452634	0.159828
TGME49_247770	3717.5	-0.066744	0.0333374	-2.00208	0.0452766	0.159828
TGME49_235660	650.482	-0.131396	0.0656631	-2.00107	0.0453849	0.160125
TGME49_210430	1178.93	-0.117021	0.0584949	-2.00053	0.0454426	0.160242
TGME49_234310	2689.16	-0.0836527	0.0418249	-2.00007	0.0454931	0.160288
TGME49_313550	649.933	-0.129757	0.0648797	-1.99996	0.0455043	0.160288
TGME49_264630	10.7548	-0.963124	0.481754	-1.9992	0.0455865	NA
TGME49_245500	517.674	0.15409	0.0771413	1.9975	0.0457711	0.161089
TGME49_223870	75.9049	0.38542	0.19296	1.99741	0.0457805	0.161089
TGME49_306540	351.414	0.177174	0.0887225	1.99694	0.0458314	0.161181
TGME49_238030	31.392	0.60703	0.304121	1.99601	0.0459324	NA
TGME49_236200	1687.28	0.094472	0.0473343	1.99585	0.0459506	0.161487
TGME49_235450	1265.29	-0.0995998	0.0499074	-1.99569	0.0459674	0.161487
TGME49_313480	243.676	0.211216	0.105883	1.99481	0.0460634	0.161738
TGME49_203420	176.641	0.268691	0.134741	1.99414	0.0461371	0.161861
TGME49_254650	1233.22	-0.115468	0.0579148	-1.99377	0.0461777	0.161861
TGME49_200130	581.124	0.135631	0.0680299	1.99369	0.0461858	0.161861
TGME49_313418	334.698	-0.185302	0.0929487	-1.99359	0.0461967	0.161861
TGME49_237280	865.02	-0.114649	0.0576447	-1.98889	0.0467137	0.16357
TGME49_223550	621.411	-0.135877	0.0683244	-1.9887	0.0467344	0.16357
TGME49_316330	4107	-0.0601052	0.0302298	-1.98828	0.0467812	0.16361
TGME49_232970	184.243	0.244342	0.122899	1.98815	0.0467955	0.16361
TGME49_244170	397.13	0.170337	0.0856874	1.98789	0.0468242	0.163624
TGME49_208722	246.544	0.217887	0.109639	1.98732	0.0468872	0.163757
TGME49_236920	2057.26	-0.0857537	0.0431597	-1.98689	0.0469342	0.163834
TGME49_293730	465.158	0.16224	0.081668	1.98659	0.0469683	0.163866
TGME49_310118	331.902	-0.177889	0.0896144	-1.98505	0.0471385	0.164373
TGME49_247270	117.505	-0.298561	0.150535	-1.98334	0.0473293	0.164951
TGME49_254590	180.448	-0.238574	0.120313	-1.98295	0.0473727	0.165014
TGME49_221840	34.2152	-0.534405	0.269688	-1.98157	0.0475275	NA
TGME49_267430	3908.05	-0.0634708	0.0320603	-1.97973	0.0477339	0.166185
TGME49_264770	1412.62	0.0922398	0.0466089	1.97902	0.0478138	0.166375
TGME49_293300	637.27	-0.132751	0.0671307	-1.97751	0.0479842	0.16688
TGME49_267440	615.401	-0.13396	0.0677773	-1.97647	0.0481014	0.167199
TGME49_290960	574.285	0.136679	0.0691704	1.97597	0.0481582	0.167308
TGME49_254730	227.936	0.218409	0.110592	1.9749	0.0482794	0.16764
TGME49_253480	146.561	-0.271388	0.137497	-1.97377	0.0484073	0.16791
TGME49_311390	461.241	-0.147781	0.074875	-1.9737	0.0484158	0.16791
TGME49_266110	468.601	0.156937	0.0795276	1.97336	0.0484543	0.16791
TGME49_246485	165.009	0.26187	0.132705	1.97332	0.0484592	0.16791
TGME49_241830	718.839	-0.125434	0.0635856	-1.97268	0.048532	0.168074
TGME49_228000	1124.43	-0.102893	0.0521672	-1.97237	0.0485677	0.168109
TGME49_286928	1071.45	-0.12123	0.0615076	-1.97098	0.0487266	0.16857
TGME49_221710	449.37	0.157494	0.0799663	1.96951	0.0488945	0.169062
TGME49_213030	1822.58	-0.0872379	0.044301	-1.96921	0.0489293	0.169094
TGME49_225770	461.254	0.148618	0.075491	1.96868	0.0489899	0.169215
TGME49_295590	269.87	0.200362	0.1019	1.96625	0.0492696	0.170091
TGME49_203358	560.949	-0.136477	0.0695426	-1.9625	0.0497044	0.171502
TGME49_225860	1749.74	0.084344	0.0429885	1.96201	0.0497608	0.171596
TGME49_223620	326.979	-0.177225	0.0903373	-1.96182	0.0497837	0.171596
TGME49_291000	516.272	0.149921	0.0764487	1.96106	0.0498716	0.171809
TGME49_314440	10.6951	1.03671	0.52867	1.96097	0.0498828	NA
TGME49_293280	117.452	-0.32397	0.165252	-1.96047	0.0499413	0.171959
TGME49_215580	13.3499	0.890179	0.454452	1.9588	0.0501367	NA
TGME49_214990	288.563	0.192599	0.098393	1.95745	0.0502948	0.173086
TGME49_318340	545.457	-0.146003	0.0746177	-1.95668	0.0503847	0.173304
TGME49_224470	2283.62	0.0782842	0.0400258	1.95585	0.0504834	0.173553
TGME49_202090	12.7391	-0.878621	0.449319	-1.95545	0.05053	NA
TGME49_219218	354.241	0.186343	0.0953779	1.95373	0.0507333	0.174321
TGME49_230170	1565.13	0.0967418	0.0495482	1.95248	0.0508815	0.174739
TGME49_309250	1174.88	-0.109836	0.056271	-1.95191	0.0509486	0.174878
TGME49_236130	238.983	-0.209566	0.107396	-1.95134	0.0510164	0.17502
TGME49_278580	156.088	-0.259806	0.133182	-1.95076	0.0510853	0.175165
TGME49_221450	735.186	-0.12211	0.0626692	-1.94848	0.0513575	0.176006
TGME49_266400	680.833	-0.128604	0.0660225	-1.94788	0.051429	0.176134
TGME49_288870	161.949	0.25412	0.13047	1.94772	0.0514481	0.176134
TGME49_312420	4929.38	0.0618796	0.0317834	1.94692	0.0515445	0.176372
TGME49_311220	1128.23	0.107598	0.0552843	1.94627	0.0516223	0.176538
TGME49_238210	49.2425	-0.481987	0.247647	-1.94627	0.0516225	NA
TGME49_318570	477.715	0.14918	0.0766573	1.94607	0.0516468	0.176538
TGME49_246330	667.29	-0.125585	0.0645715	-1.94489	0.0517878	0.176928
TGME49_234625	77.0023	0.359028	0.184822	1.94256	0.0520695	0.177756
TGME49_297900	1666.39	0.0828232	0.0426388	1.94244	0.0520842	0.177756
TGME49_291980	1283.35	0.0918218	0.0472838	1.94193	0.0521457	0.177874
TGME49_246770	3069.38	0.0636906	0.0328164	1.94082	0.0522807	0.178242
TGME49_233925	503.399	0.147545	0.0760325	1.94055	0.0523127	0.178259
TGME49_294700	610.978	0.137419	0.0708312	1.94008	0.0523695	0.178269
TGME49_288450	148.612	0.264423	0.136295	1.94008	0.0523698	0.178269
TGME49_207420	994.834	-0.102778	0.052983	-1.93983	0.0524001	0.17828
TGME49_231370	322.58	0.185686	0.0957523	1.93924	0.0524727	0.178434
TGME49_311880	2487.59	0.0697885	0.0360058	1.93825	0.0525922	0.178748
TGME49_319850	3166.39	-0.0729938	0.0376913	-1.93662	0.0527914	0.179299
TGME49_263400	808.417	-0.116449	0.0601344	-1.93648	0.0528087	0.179299
TGME49_270740	435.028	-0.162151	0.0837926	-1.93515	0.052972	0.17976
[truncated: 5,615 more rows]

## Sheet: UP
	baseMean	log2FoldChange	lfcSE	stat	pvalue	padj
TGME49_212145	20.3597	1.25958	0.384288	3.2777	0.00104658	NA	hypothetical protein
TGME49_218955	93.8842	1.06771	0.181037	5.89774	3.68523e-09	1.40981e-07	hypothetical protein
TGME49_225905	15.5927	1.20024	0.430645	2.78707	0.00531867	NA	hypothetical protein
TGME49_228395	65.0609	1.16418	0.235654	4.9402	7.80416e-07	1.77074e-05	hypothetical protein
TGME49_242040	6.54673	1.4349	0.697167	2.05819	0.0395721	NA	hypothetical protein
TGME49_251962	4.16415	2.7296	1.06084	2.57306	0.0100804	NA	SAG-related sequence SRS59K
TGME49_263460	12.8163	1.21762	0.495858	2.45558	0.0140659	NA	hypothetical protein
TGME49_264745	9.86964	1.4342	0.563995	2.54293	0.0109926	NA	hypothetical protein
TGME49_266820	7.37482	2.80033	0.809419	3.45968	0.000540821	NA	hypothetical protein
TGME49_274140	10.6134	1.45376	0.556663	2.61157	0.00901273	NA	hypothetical protein
TGME49_311485	15.5654	1.18089	0.444191	2.65852	0.00784841	NA	hypothetical protein
TGME49_314440	10.6951	1.03671	0.52867	1.96097	0.0498828	NA	hypothetical protein
TGME49_459130	5.1543	1.91938	0.843673	2.27503	0.0229044	NA	18S ribosomal RNA
TGME49_459220	4.94507	1.82612	0.83044	2.19898	0.0278791	NA	28S ribosomal RNA

## Sheet: DOWN
	baseMean	log2FoldChange	lfcSE	stat	pvalue
TGME49_210678	4.09965	-2.06563	0.871368	-2.37056	0.0177611		OTU family cysteine protease
TGME49_212075	17.8217	-1.51087	0.417423	-3.61952	0.000295148		hypothetical protein
TGME49_216090	6.25473	-1.41956	0.697331	-2.0357	0.0417802		hypothetical protein
TGME49_249040	16.4183	-1.39154	0.449639	-3.0948	0.00196947		hypothetical protein
TGME49_266330	6.48985	-1.54461	0.672674	-2.29623	0.021663		Toxoplasma gondii family A protein
TGME49_266340	4.09351	-3.09157	0.995749	-3.10477	0.00190429		Toxoplasma gondii family A protein
TGME49_266785	5.40893	-1.53849	0.713213	-2.15713	0.0309958		zinc finger (CCCH type) motif-containing protein
TGME49_272265	8.91444	-1.12753	0.535095	-2.10717	0.0351032		hypothetical protein
TGME49_276850	3.26578	-2.29506	1.01994	-2.2502	0.0244364		hypothetical protein
TGME49_278070	3.53481	-2.07711	0.963363	-2.1561	0.0310757		Toxoplasma gondii family A protein
TGME49_278860	6.05132	-1.48232	0.663302	-2.23477	0.0254327		hypothetical protein
TGME49_280070	6.2512	-1.3652	0.652028	-2.09378	0.0362799		hypothetical protein
TGME49_283840	13.8022	-1.05018	0.439326	-2.39043	0.0168285		GATA zinc finger domain-containing protein
TGME49_289030	4.74635	-5.13556	1.20481	-4.26255	2.02107e-05		hypothetical protein
TGME49_306570	7.27163	-1.40772	0.612847	-2.29702	0.0216177		hypothetical protein
TGME49_316130	29.1459	-1.43219	0.356619	-4.01603	5.91866e-05		hypothetical protein
