# Supplementary material for: TgIF2K-B Is an eIF2α Kinase in Toxoplasma gondii That Responds to Oxidative Stress and Optimizes Pathogenicity
Source: mBio. 2021 Jan 26;12(1):e03160-20. doi: 10.1128/mBio.03160-20 (PMC7858062; doi:10.1128/mBio.03160-20)
Supplement: TABLE S5 [file mBio.03160-20-st005.xlsx]

## Sheet: hiddenPathwaysEnrichmentResult 
ID	Name	Bgd count	Result count	Result gene list	Pct of bgd	Fold enrichment	Odds ratio	P-value	Benjamini	Bonferroni
PWY-7575__PK__MetaCyc	superpathway of candicidin biosynthesis	36	6	TGME49_218560,TGME49_221320,TGME49_253880,TGME49_262030,TGME49_281500,TGME49_318730,	16.7	2.87	3.36	0.0156833	0.670879	1
PWY-6722__PK__MetaCyc	candicidin biosynthesis	32	5	TGME49_218560,TGME49_221320,TGME49_253880,TGME49_262030,TGME49_318730,	15.6	2.69	3.09	0.0346061	0.670879	1
FASYN-INITIAL-PWY__PK__MetaCyc	superpathway of fatty acid biosynthesis initiation (E. coli)	24	4	TGME49_218560,TGME49_221320,TGME49_231890,TGME49_253880,	16.7	2.87	3.32	0.0465387	0.670879	1
PWY-6679__PK__MetaCyc	jadomycin biosynthesis	21	4	TGME49_218560,TGME49_221320,TGME49_253880,TGME49_311290,	19	3.28	3.91	0.0299643	0.670879	1
PWY-7388__PK__MetaCyc	octanoyl-[acyl-carrier protein] biosynthesis (mitochondria, yeast)	14	3	TGME49_218560,TGME49_221320,TGME49_231890,	21.4	3.69	4.51	0.0433872	0.670879	1
PWY-7389__PK__MetaCyc	superpathway of anaerobic energy metabolism (invertebrates)	13	3	TGME49_218560,TGME49_221320,TGME49_240210,	23.1	3.98	4.96	0.035562	0.670879	1
PWY-4381__PK__MetaCyc	fatty acid biosynthesis initiation I	9	3	TGME49_218560,TGME49_221320,TGME49_231890,	33.3	5.75	8.29	0.012385	0.670879	1
PWY-7384__PK__MetaCyc	anaerobic energy metabolism (invertebrates, mitochondrial)	6	2	TGME49_218560,TGME49_221320,	33.3	5.75	8.23	0.042955	0.670879	1
PYRUVDEHYD-PWY__PK__MetaCyc	pyruvate decarboxylation to acetyl CoA	6	2	TGME49_206610,TGME49_245670,	33.3	5.75	8.23	0.042955	0.670879	1
PWY-7619__PK__MetaCyc	juniperonate biosynthesis	5	2	TGME49_253880,TGME49_311290,	40	6.89	10.98	0.0297551	0.670879	1
PWY-7725__PK__MetaCyc	arachidonate biosynthesis V (8-detaturase, mammals)	5	2	TGME49_253880,TGME49_311290,	40	6.89	10.98	0.0297551	0.670879	1
PWY-5080__PK__MetaCyc	very long chain fatty acid biosynthesis I	5	2	TGME49_253880,TGME49_311290,	40	6.89	10.98	0.0297551	0.670879	1
PWY-7036__PK__MetaCyc	very long chain fatty acid biosynthesis II	5	2	TGME49_253880,TGME49_311290,	40	6.89	10.98	0.0297551	0.670879	1
PWY-5789__PK__MetaCyc	3-hydroxypropanoate/4-hydroxybutanate cycle	5	2	TGME49_218560,TGME49_221320,	40	6.89	10.98	0.0297551	0.670879	1
PWY-6598__PK__MetaCyc	sciadonate biosynthesis	5	2	TGME49_253880,TGME49_311290,	40	6.89	10.98	0.0297551	0.670879	1
PWY0-1264__PK__MetaCyc	biotin-carboxyl carrier protein assembly	3	2	TGME49_218560,TGME49_221320,	66.7	11.49	32.96	0.00964275	0.670879	1
PWY-5743__PK__MetaCyc	3-hydroxypropanoate cycle	2	2	TGME49_218560,TGME49_221320,	100	17.24	inf	0.00334164	0.367023	1
PROPIONMET-PWY__PK__MetaCyc	propanoyl CoA degradation I	2	2	TGME49_218560,TGME49_221320,	100	17.24	inf	0.00334164	0.367023	1
ec00254__PK__KEGG	Aflatoxin biosynthesis	2	2	TGME49_218560,TGME49_221320,	100	17.24	inf	0.00334164	0.367023	1
PWY-5744__PK__MetaCyc	glyoxylate assimilation	2	2	TGME49_218560,TGME49_221320,	100	17.24	inf	0.00334164	0.367023	1
PWY-5130__PK__MetaCyc	2-oxobutanoate degradation I	2	2	TGME49_218560,TGME49_221320,	100	17.24	inf	0.00334164	0.367023	1
PWY-7024__PK__MetaCyc	superpathway of the 3-hydroxypropanoate cycle	2	2	TGME49_218560,TGME49_221320,	100	17.24	inf	0.00334164	0.367023	1
